# Supplementary material for: Clostridioides difficile strain-dependent and strain-independent adaptations to a microaerobic environment
Source: Microb Genom. 2021 Dec 15;7(12):000738. doi: 10.1099/mgen.0.000738 (PMC8767335; doi:10.1099/mgen.0.000738)
Supplement: Supplementary material 2 [file mgen-7-0738-s002.xlsx]

## Sheet: 630
Table S1: RNA-sequencing results for individual genes from C. difficile 630 and CD196 grown anaerobically or in 1.5% oxygen
C. difficile strains 630 and CD196 were grown to mid-exponential phase in BHIS broth under anaerobic and microaerobic (1.5% oxygen) conditions. RNA-sequencing was performed and transcript counts for each replicate determined.
Locus tag	Name	Chromosome	Region	Identifier	Anaerobic-replicate 1 - Total counts	Anaerobic-replicate 1 - RPKM	Anaerobic-replicate 1 - TPM	Anaerobic-replicate 1 - CPM	Anaerobic-replicate 2 - Total counts	Anaerobic-replicate 2 - RPKM	Anaerobic-replicate 2 - TPM	Anaerobic-replicate 2 - CPM	Anaerobic-replicate 3 - Total counts	Anaerobic-replicate 3 - RPKM	Anaerobic-replicate 3 - TPM	Anaerobic-replicate 3 - CPM	Microaerobic-replicate 1 - Total counts	Microaerobic-replicate 1 - RPKM	Microaerobic-replicate 1 - TPM	Microaerobic-replicate 1 - CPM	Microaerobic-replicate 2 - Total counts	Microaerobic-replicate 2 - RPKM	Microaerobic-replicate 2 - TPM	Microaerobic-replicate 2 - CPM	Microaerobic-replicate 3- Total counts	Microaerobic-replicate 3- RPKM	Microaerobic-replicate 3- TPM	Microaerobic-replicate 3- CPM	Anaerobic-average total counts	Anaerobic-average RPKM	Anaerobic-average TPM	Anaerobic-average CPM	Microaerobic-average Total counts	Microaerobic-average RPKM	Microaerobic-average TPM	Microaerobic-average CPM
CD630_00010	dnaA	NC_009089	1..1320	4913287	4996	429.711	477.725	678.556	3836	428.632	471.882	658.756	5525	429.529	477.725	686.379	2243	326.427	365.866	520.153	2838	300.44	336.474	450.053	3816	280.543	312.192	421.666	4785.67	429.291	475.777	674.564	2965.67	302.47	338.177	463.957
CD630_00020	dnaN	NC_009089	1562..2668	4916178	2337	239.684	266.465	317.411	1846	245.96	270.778	317.013	2544	235.833	262.294	316.045	921	159.824	179.134	213.581	1283	161.956	181.381	203.46	1849	162.089	180.375	204.313	2242.33	240.492	266.512	316.823	1351	161.29	180.297	207.118
CD630_00030		NC_009089	2805..3011	4916179	351	192.515	214.026	47.6728	225	160.322	176.499	38.6392	356	176.488	196.29	44.2264	101	93.7308	105.055	23.422	190	128.263	143.647	30.1304	246	115.327	128.337	27.1828	310.667	176.441	195.605	43.5128	179	112.44	125.68	26.9117
CD630_00040	recF	NC_009089	3029..4144	4916180	1457	148.226	164.788	197.89	1137	150.271	165.434	195.257	1479	136	151.26	183.738	519	89.3376	100.131	120.356	878	109.938	123.124	139.234	1209	105.13	116.99	133.594	1357.67	144.832	160.494	192.295	868.667	101.469	113.415	131.061
CD630_00050	gyrB	NC_009089	4145..6046	4915789	4186	249.871	277.791	568.542	2718	210.775	232.043	466.762	4377	236.157	262.655	543.761	1892	191.092	214.179	438.756	3241	238.116	266.674	513.962	4007	204.444	227.508	442.771	3760.33	232.268	257.496	526.355	3046.67	211.217	236.121	465.163
CD630_00060	gyrA	NC_009089	6066..8492	4915790	6585	308.045	342.464	894.374	4091	248.622	273.709	702.547	6778	286.593	318.751	842.041	3250	257.244	288.324	753.677	5190	298.825	334.665	823.036	7128	285.012	317.165	787.64	5818	281.087	311.641	812.987	5189.33	280.36	313.385	788.118
CD630_00070		NC_009089	8561..8857	4915791	213	81.4237	90.5216	28.9296	141	70.0234	77.0888	24.2139	225	77.7429	86.466	27.9521	63	40.7489	45.6721	14.6097	136	63.9885	71.663	21.567	229	74.8246	83.2659	25.3044	193	76.3966	84.6921	27.0319	142.667	59.854	66.867	20.4937
CD630_00080		NC_009089	8857..9117	4915792	182	79.1696	88.0157	24.7192	120	67.8143	74.6568	20.6076	202	79.4228	88.3344	25.0948	49	36.0651	40.4224	11.3631	144	77.0977	86.3445	22.8357	192	71.3881	79.4417	21.2159	168	75.4689	83.669	23.4739	128.333	61.517	68.7362	18.4716
CD630_00090	rsbV	NC_009089	9135..9446	4916091	252	91.7009	101.947	34.2266	176	83.2029	91.5982	30.2245	230	75.6498	84.138	28.5732	93	57.2611	64.1793	21.5668	172	77.0359	86.2753	27.276	229	71.2272	79.2627	25.3044	219.333	83.5179	92.5611	31.0081	164.667	68.5081	76.5725	24.7157
CD630_00100	rsbW	NC_009089	9450..9857	4916092	402	111.865	124.364	54.5996	307	110.984	122.182	52.7211	435	109.412	121.688	54.0407	199	93.6967	105.017	46.1482	328	112.34	125.813	52.0146	483	114.882	127.842	53.3712	381.333	110.753	122.745	53.7871	336.667	106.973	119.558	50.5114
CD630_00110	sigB	NC_009089	9857..10630	4916093	768	112.654	125.242	104.31	556	105.953	116.644	95.4818	803	106.466	118.411	99.7579	358	88.8533	99.5884	83.0205	589	106.339	119.093	93.4043	875	109.706	122.083	96.687	709	108.358	120.099	99.8498	607.333	101.633	113.588	91.0372
CD630_00120		NC_009089	16073..16600	4916098	497	106.869	118.81	67.5025	439	122.634	135.008	75.3894	592	115.059	127.97	73.545	365	132.798	148.842	84.6438	624	165.147	184.954	98.9546	933	171.48	190.825	103.096	509.333	114.854	127.262	72.1456	640.667	156.475	174.874	95.5648
CD630_00130		NC_009089	16612..17493	4916099	624	80.3237	89.2987	84.7516	519	86.7919	95.5493	89.1278	612	71.2061	79.1958	76.0297	392	85.3785	95.6939	90.9051	705	111.697	125.093	111.8	1080	118.828	132.234	119.339	585	79.4406	88.0146	83.303	725.667	105.301	117.674	107.348
CD630_00140	serS1	NC_009089	17952..19223	4916101	2784	248.49	276.256	378.123	2301	266.815	293.737	395.15	3175	256.148	284.889	394.435	1442	217.776	244.087	334.401	2403	263.989	295.651	381.071	3964	302.421	336.538	438.02	2753.33	257.151	284.961	389.236	2603	261.395	292.092	384.497
CD630_00150	tadA	NC_009089	19544..19999	4916102	2651	660.043	733.794	360.059	2608	843.574	928.692	447.871	3180	715.644	795.942	395.056	1398	588.943	660.099	324.197	2013	616.876	690.863	319.224	2845	605.456	673.76	314.371	2813	739.754	819.476	400.995	2085.33	603.759	674.907	319.264
CD630_00160	dnaX	NC_009089	20470..22107	4916105	4083	283.004	314.626	554.553	2764	248.888	274.002	474.661	4085	255.925	284.641	507.486	2050	240.42	269.468	475.397	3842	327.765	367.076	609.269	5456	323.24	359.707	602.885	3644	262.606	291.09	512.233	3782.67	297.142	332.084	562.517
CD630_00170		NC_009089	22166..22516	4916106	1236	399.796	444.468	167.873	818	343.737	378.421	140.475	1278	373.644	415.569	158.768	753	412.116	461.907	174.621	1161	462.215	517.652	184.113	1585	438.215	487.652	175.142	1110.67	372.393	412.819	155.705	1166.33	437.515	489.07	177.958
CD630_00180	recR	NC_009089	22529..23128	4916107	3198	605.139	672.754	434.352	2078	510.828	562.371	356.855	3444	589.042	655.135	427.853	1824	583.989	654.546	422.987	3052	710.808	796.061	483.99	3813	616.71	686.283	421.334	2906.67	568.336	630.087	406.353	2896.33	637.169	712.297	442.77
CD630_00181		NC_009089	23269..23490	13439646	15	7.67125	8.5284	2.0373	23	15.2811	16.823	3.94979	29	13.4054	14.9095	3.60271	10	8.65323	9.69871	2.31901	29	18.2543	20.4436	4.59885	63	27.5393	30.6461	6.96146	22.3333	12.1193	13.4203	3.1966	34	18.1489	20.2628	4.62644
CD630_00190		NC_009089	complement(23561..24766)	4916108	1192	112.216	124.755	161.897	1075	131.474	144.74	184.61	1344	114.363	127.195	166.967	569	90.6351	101.586	131.952	787	91.1899	102.127	124.803	1128	90.7668	101.007	124.643	1203.67	119.351	132.23	171.158	828	90.8639	101.573	127.133
CD630_00200		NC_009089	34145..34558	4916075	172	47.1689	52.4393	23.361	106	37.7647	41.5752	18.2034	189	46.8485	52.1052	23.4798	41	19.0246	21.3231	9.50793	84	28.3529	31.7535	13.3208	112	26.2532	29.215	12.3759	155.667	43.9274	48.7066	21.6814	79	24.5436	27.4305	11.7349
CD630_00210	pycA	NC_009089	34867..38298	4916076	4631	153.199	170.316	628.982	2891	124.246	136.782	496.471	4533	135.542	150.75	563.141	3142	175.869	197.118	728.632	5588	227.525	254.813	886.152	7137	201.806	224.572	788.634	4018.33	137.662	152.616	562.865	5289	201.733	225.501	801.139
CD630_00220	fusA1	NC_009089	38540..40468	4916491	1305	76.8079	85.3901	177.245	918	70.1925	77.2751	157.648	1385	73.6804	81.9477	172.061	837	83.3536	93.4243	194.101	1515	109.749	122.912	240.25	2779	139.805	155.577	307.078	1202.67	73.5603	81.5376	168.985	1710.33	110.969	123.971	247.143
CD630_00230		NC_009089	40921..41385	4916492	644	157.239	174.808	87.468	411	130.367	143.522	70.581	612	135.062	150.217	76.0297	514	212.345	238	119.197	879	264.153	295.834	139.393	1288	268.799	299.124	142.323	555.667	140.889	156.182	78.0262	893.667	248.432	277.653	133.638
CD630_00240	mcsA	NC_009089	41392..41886	4916493	842	193.123	214.702	114.36	508	151.37	166.643	87.2388	786	162.949	181.233	97.646	807	313.184	351.023	187.144	1351	381.39	427.133	214.243	1905	373.469	415.602	210.501	712	169.147	187.526	99.7484	1354.33	356.015	397.919	203.963
CD630_00250	mcsB	NC_009089	41902..42927	4916494	2195	242.893	270.033	298.125	1386	199.249	219.354	238.018	2169	216.944	241.286	269.458	2139	400.493	448.88	496.036	3692	502.844	563.154	585.482	4993	472.258	525.536	551.723	1916.67	219.695	243.557	268.533	3608	458.532	512.523	544.414
CD630_00260	clpC	NC_009089	42914..45361	4916495	9461	438.786	487.815	1284.99	6512	392.359	431.948	1118.3	9518	398.996	443.765	1182.44	9709	761.894	853.945	2251.52	16157	922.292	1032.91	2562.2	23366	926.271	1030.77	2581.93	8497	410.047	454.509	1195.24	16410.7	870.152	972.541	2465.22
CD630_00270	radA	NC_009089	45541..46914	4916496	2784	230.044	255.748	378.123	1927	206.859	227.732	330.923	2942	219.731	244.385	365.489	1715	239.778	268.747	397.71	2434	247.544	277.234	385.987	3426	241.972	269.27	378.571	2551	218.878	242.622	358.178	2525	243.098	271.751	387.422
CD630_00280	disA	NC_009089	46917..47987	4916497	1381	146.397	162.755	187.567	998	137.443	151.311	171.386	1531	146.697	163.157	190.198	873	156.587	175.506	202.449	1194	155.788	174.473	189.346	1666	150.956	167.986	184.092	1303.33	143.512	159.074	183.051	1244.33	154.444	172.655	191.962
CD630_00290		NC_009089	48076..49170	4916498	4588	475.704	528.857	623.142	3735	503.103	553.867	641.411	5340	500.451	556.604	663.396	2012	352.976	395.622	466.584	3188	406.84	455.635	505.557	4626	409.974	456.225	511.17	4554.33	493.086	546.443	642.65	3275.33	389.93	435.828	494.437
CD630_00300		NC_009089	49299..51476	4916499	1985	103.474	115.035	269.602	1497	101.378	111.607	257.08	2236	105.353	117.175	277.782	890	78.4989	87.983	206.392	1088	69.8056	78.1779	172.536	1445	64.3836	71.647	159.672	1906	103.402	114.606	268.155	1141	70.896	79.2693	179.533
CD630_00310		NC_009089	complement(51662..52507)	4916500	31	4.16025	4.62509	4.21042	28	4.88166	5.37423	4.80844	48	5.82244	6.47575	5.96311	23	5.22262	5.85362	5.33372	30	4.9553	5.54963	4.75743	68	7.80016	8.68013	7.51396	35.6667	4.95478	5.49169	4.99399	40.3333	5.9927	6.69446	5.86837
CD630_00320		NC_009089	52724..53890	4916501	2	0.194575	0.216316	0.27164	2	0.252778	0.278284	0.34346	5	0.439677	0.489011	0.621157	3	0.493835	0.5535	0.695702	7	0.838198	0.938728	1.11007	15	1.24734	1.38806	1.65749	3	0.295677	0.32787	0.412086	8.33333	0.859792	0.960096	1.15442
CD630_00330		NC_009089	53912..55558	4916502	7	0.482539	0.536455	0.950739	9	0.805989	0.887315	1.54557	11	0.685383	0.762287	1.36655	14	1.63292	1.83021	3.24661	23	1.95143	2.18548	3.64737	20	1.17842	1.31137	2.20999	9	0.65797	0.728686	1.28762	19	1.58759	1.77569	3.03465
CD630_00340		NC_009089	55655..57028	4916503	62	5.1231	5.69553	8.42083	30	3.22044	3.54539	5.1519	54	4.03312	4.48566	6.7085	28	3.91474	4.38771	6.49322	36	3.6613	4.10042	5.70892	40	2.82513	3.14385	4.41998	48.6667	4.12555	4.57552	6.76041	34.6667	3.46706	3.87733	5.54071
CD630_00350		NC_009089	57469..58422	4916504	59	7.02152	7.80608	8.01337	40	6.18432	6.80833	6.86919	56	6.02385	6.69975	6.95696	47	9.46413	10.6076	10.8993	112	16.4055	18.3731	17.7611	168	17.0894	19.0173	18.5639	51.6667	6.4099	7.10472	7.27984	109	14.3197	15.9993	15.7414
CD630_00360	acoA	NC_009089	58454..59422	4916505	59	6.91283	7.68524	8.01337	41	6.2408	6.87051	7.04092	69	7.30735	8.12727	8.57197	53	10.5071	11.7766	12.2907	111	16.0073	17.9272	17.6025	140	14.0207	15.6024	15.4699	56.3333	6.82033	7.56101	7.87542	101.333	13.5117	15.1021	15.1211
CD630_00370	acoB	NC_009089	59447..60433	4916625	106	12.1932	13.5556	14.3969	71	10.6101	11.6807	12.1928	77	8.00586	8.90416	9.56583	74	14.4028	16.1429	17.1607	160	22.6528	25.3697	25.373	218	21.4341	23.8521	24.0889	84.6667	10.2697	11.3802	12.0519	150.667	19.4965	21.7882	22.2075
CD630_00380	acoC	NC_009089	60446..61492	4916626	109	11.8197	13.1404	14.8044	64	9.01599	9.92572	10.9907	139	13.6239	15.1526	17.2682	67	12.293	13.7783	15.5373	163	21.7551	24.3643	25.8487	273	25.3035	28.1581	30.1663	104	11.4866	12.7396	14.3544	167.667	19.7839	22.1002	23.8508
CD630_00390	acoL	NC_009089	61659..63389	4916627	281	18.4305	20.4898	38.1654	189	16.1044	17.7294	32.4569	320	18.9709	21.0995	39.7541	224	24.8589	27.8624	51.9458	421	33.9863	38.0625	66.7627	615	34.4781	38.3677	67.9571	263.333	17.8353	19.7729	36.7921	420	31.1078	34.7642	62.2219
CD630_00400		NC_009089	63807..66755	4916628	57	2.19446	2.43966	7.74173	37	1.85058	2.0373	6.354	60	2.08791	2.32218	7.45389	42	2.73594	3.06649	9.73983	63	2.98528	3.34332	9.99061	66	2.17187	2.41689	7.29296	51.3333	2.04431	2.26638	7.18321	57	2.63103	2.94223	9.0078
CD630_00410		NC_009089	66733..67197	4916629	3	0.73248	0.814324	0.40746	0	0	0	0	3	0.662068	0.736355	0.372694	4	1.65249	1.85214	0.927603	1	0.300515	0.336558	0.158581	3	0.626085	0.696717	0.331498	2	0.46485	0.516893	0.260051	2.66667	0.859696	0.961805	0.472561
CD630_00420		NC_009089	67277..67579	4916630	3	1.1241	1.24971	0.40746	1	0.486786	0.535903	0.17173	4	1.35473	1.50673	0.496926	2	1.268	1.4212	0.463801	2	0.922373	1.033	0.317162	2	0.640549	0.712812	0.220999	2.66667	0.988539	1.09745	0.358705	2	0.94364	1.05567	0.333988
CD630_00430		NC_009089	67656..69005	4916631	13	1.09329	1.21545	1.76566	11	1.20182	1.32309	1.88903	22	1.67234	1.85998	2.73309	12	1.70757	1.91388	2.78281	17	1.75968	1.97073	2.69588	24	1.72521	1.91984	2.65199	15.3333	1.32248	1.46617	2.12926	17.6667	1.73082	1.93482	2.71022
CD630_00440		NC_009089	69040..69513	4916632	2	0.479048	0.532575	0.27164	1	0.311173	0.342571	0.17173	0	0	0	0	1	0.405278	0.454243	0.231901	0	0	0	0	0	0	0	0	1	0.263407	0.291715	0.14779	0.333333	0.135093	0.151414	0.0773002
CD630_00450		NC_009089	69685..70335	4916633	4	0.6976	0.775547	0.54328	2	0.453137	0.498859	0.34346	5	0.788177	0.876614	0.621157	10	2.95087	3.30739	2.31901	4	0.858615	0.961594	0.634325	4	0.596272	0.66354	0.441998	3.66667	0.646305	0.717007	0.502632	6	1.46859	1.64418	1.13178
CD630_00460		NC_009089	70509..71441	4916634	249	30.3002	33.6858	33.8192	186	29.4044	32.3713	31.9417	275	30.2472	33.6411	34.1637	143	29.4432	33.0006	33.1618	215	32.2015	36.0636	34.0949	324	33.6999	37.5017	35.8018	236.667	29.9839	33.2327	33.3082	227.333	31.7815	35.522	34.3529
CD630_00470	ispD	NC_009089	71715..72428	4916635	197	31.3253	34.8255	26.7565	202	41.7286	45.9391	34.6894	230	33.057	36.7662	28.5732	87	23.4074	26.2354	20.1754	125	24.4642	27.3984	19.8226	260	35.3379	39.3245	28.7298	209.667	35.3703	39.1769	30.0064	157.333	27.7365	30.9861	22.9093
CD630_00480	ispF	NC_009089	72425..72910	4916636	247	57.7017	64.149	33.5475	170	51.5933	56.7991	29.1941	309	65.2464	72.5674	38.3875	132	52.1758	58.4796	30.6109	187	53.7681	60.2169	29.6547	231	46.1255	51.3291	25.5254	242	58.1804	64.5052	33.7097	183.333	50.6898	56.6752	28.597
CD630_00490	proS	NC_009089	73277..74992	4916638	4471	295.811	328.864	607.251	2958	254.25	279.904	507.977	4573	273.475	304.161	568.111	1888	211.357	236.893	437.829	2862	233.062	261.015	453.859	4334	245.096	272.747	478.904	4000.67	274.512	304.31	561.113	3028	229.838	256.885	456.864
CD630_00500	proS	NC_009089	75114..76559	4916662	4908	385.358	428.416	666.604	3864	394.139	433.908	663.564	5579	395.934	440.359	693.088	2279	302.766	339.346	528.502	3635	351.282	393.413	576.443	5583	374.684	416.953	616.918	4783.67	391.81	434.228	674.419	3832.33	342.91	383.237	573.954
CD630_00510	gltX	NC_009089	76997..78478	4916663	2789	213.662	237.536	378.802	2027	201.737	222.093	348.096	3218	222.829	247.832	399.777	1160	150.363	168.53	269.005	1697	160.012	179.203	269.112	2165	141.767	157.76	239.231	2678	212.743	235.82	375.558	1674	150.714	168.498	259.116
CD630_00511		NC_009089	78699..78854	13439753	3	2.18335	2.42731	0.40746	2	1.89097	2.08178	0.34346	2	1.31565	1.46327	0.248463	9	11.0828	12.4218	2.08711	11	9.85343	11.0352	1.74439	9	5.59865	6.23026	0.994494	2.33333	1.79666	1.99079	0.333127	9.66667	8.84496	9.89576	1.60866
CD630_00520	cysS	NC_009089	78999..80396	4916664	8627	700.616	778.9	1171.72	6128	646.535	711.771	1052.36	9320	684.137	760.901	1157.84	6901	948.279	1062.85	1600.35	9370	936.595	1048.93	1485.91	12656	878.526	977.636	1398.48	8025	677.096	750.524	1127.31	9642.33	921.133	1029.8	1494.91
CD630_00530	mrnC	NC_009089	80399..80794	4916665	3455	990.559	1101.24	469.258	2710	1009.38	1111.23	465.388	3883	1006.25	1119.16	482.391	2207	1070.63	1199.98	511.805	3871	1365.99	1529.82	613.868	5355	1312.29	1460.33	591.724	3349.33	1002.06	1110.54	472.345	3811	1249.64	1396.71	572.466
CD630_00540	thyX	NC_009089	80900..81658	4916666	1721	257.434	286.199	233.746	1159	225.228	247.954	199.035	1882	254.456	283.007	233.804	949	240.19	269.21	220.074	1156	212.831	238.358	183.32	1463	187.054	208.157	161.661	1587.33	245.706	272.387	222.195	1189.33	213.359	238.575	188.351
CD630_00550		NC_009089	81662..82408	4916667	1702	258.682	287.586	231.165	1114	219.961	242.155	191.307	1761	241.921	269.065	218.772	937	240.963	270.076	217.291	1165	217.934	244.072	184.747	1508	195.905	218.006	166.633	1525.67	240.188	266.269	213.748	1203.33	218.267	244.051	189.557
CD630_00560		NC_009089	82411..82938	4916668	1111	238.895	265.589	150.896	700	195.544	215.275	120.211	1024	199.022	221.353	127.213	499	181.551	203.485	115.718	748	197.964	221.708	118.619	1059	194.638	216.596	117.019	945	211.154	234.072	132.773	768.667	191.384	213.93	117.119
CD630_00570	sigH	NC_009089	82988..83650	4916669	1608	275.36	306.127	218.398	1053	234.258	257.895	180.832	1714	265.297	295.064	212.933	832	241.069	270.195	192.941	1267	267.044	299.072	200.922	1707	249.853	278.04	188.622	1458.33	258.305	286.362	204.054	1268.67	252.655	282.436	194.162
CD630_00580	tuf1	NC_009089	83724..84917	4916670	37227	3539.82	3935.35	5056.17	21258	2626.02	2890.99	3650.63	39613	3404.61	3786.63	4921.18	18800	3024.72	3390.16	4359.73	25807	3020.32	3382.56	4092.5	31777	2582.7	2874.06	3511.34	32699.3	3190.15	3537.66	4542.66	25461.3	2875.91	3215.6	3987.86
CD630_00581	rpmG	NC_009089	85167..85316	4916671	240	181.655	201.952	32.5968	197	193.711	213.257	33.8308	263	179.928	200.117	32.6729	72	92.2088	103.349	16.6969	88	81.9805	91.813	13.9551	144	93.1615	103.671	15.9119	233.333	185.098	205.109	33.0335	101.333	89.117	99.6113	15.5213
CD630_00590	secE	NC_009089	85342..85563	4916672	1802	921.572	1024.54	244.747	1534	1019.18	1122.02	263.434	1897	876.897	975.29	235.667	498	430.931	482.996	115.487	737	463.91	519.55	116.874	1185	518.001	576.439	130.942	1744.33	939.218	1040.62	247.949	806.667	470.947	526.328	121.101
CD630_00600	nusG	NC_009089	85583..86125	4916673	10742	2246.02	2496.98	1458.98	8425	2288.5	2519.41	1446.82	12107	2288.08	2544.81	1504.07	3514	1243.18	1393.38	814.899	4737	1219.05	1365.26	751.199	6476	1157.37	1287.94	715.594	10424.7	2274.2	2520.4	1469.96	4909	1206.53	1348.86	760.564
CD630_00610	rplK	NC_009089	86164..86589	4916674	7955	2120.11	2357	1080.45	6511	2254.33	2481.8	1118.13	8492	2045.67	2275.2	1054.97	2685	1210.78	1357.07	622.654	3571	1171.38	1311.88	566.293	5210	1186.84	1320.74	575.702	7652.67	2140.04	2371.33	1084.52	3822	1189.67	1329.89	588.216
CD630_00620	rplA	NC_009089	86660..87358	4916675	16682	2709.56	3012.31	2265.75	13244	2794.62	3076.6	2274.39	18839	2765.76	3076.1	2340.4	6250	1717.65	1925.17	1449.38	7686	1536.54	1720.82	1218.85	10605	1472.31	1638.41	1171.85	16255	2756.65	3055	2293.51	8180.33	1575.5	1761.47	1280.03
CD630_00630	rplJ	NC_009089	87581..88087	4914213	14782	3310.19	3680.06	2007.69	12961	3770.6	4151.06	2225.79	17310	3503.67	3896.8	2150.45	5075	1922.91	2155.24	1176.9	8030	2213.23	2478.68	1273.41	11245	2152.37	2395.19	1242.57	15017.7	3528.16	3909.31	2127.98	8116.67	2096.17	2343.03	1230.96
CD630_00640	rplL	NC_009089	88144..88509	4914214	7900	2450.61	2724.43	1072.98	7220	2909.62	3203.21	1239.89	9103	2552.34	2838.72	1130.88	2656	1394.05	1562.48	615.928	4044	1544.01	1729.19	641.302	6288	1667.23	1855.32	694.82	8074.33	2637.52	2922.12	1147.92	4329.33	1535.1	1715.66	650.684
CD630_00650		NC_009089	88901..89689	4914215	1557	224.047	249.081	211.472	1489	278.354	306.441	255.706	1894	246.341	273.982	235.294	2427	590.914	662.307	562.823	3542	627.322	702.562	561.694	5153	633.794	705.295	569.403	1646.67	249.581	276.501	234.157	3707.33	617.344	690.055	564.64
CD630_00660	rpoB	NC_009089	90160..93876	4914216	43025	1314.18	1461.02	5843.65	29100	1154.73	1271.25	4997.34	44669	1233.24	1371.62	5549.3	15513	801.742	898.608	3597.48	22492	845.58	946.996	3566.81	29283	764.519	850.768	3235.75	38931.3	1234.05	1367.96	5463.43	22429.3	803.947	898.791	3466.68
CD630_00670	rpoC	NC_009089	93918..97403	4914217	53178	1731.94	1925.46	7222.63	36919	1562.08	1719.7	6340.09	55351	1629.42	1812.25	6876.34	23709	1306.52	1464.38	5498.13	33819	1355.67	1518.26	5363.06	45289	1260.75	1402.99	5004.41	48482.7	1641.14	1819.13	6813.02	34272.3	1307.65	1461.87	5288.53
CD630_00680	rpsL	NC_009089	97692..98114	4914218	10495	2816.89	3131.64	1425.43	7499	2614.83	2878.67	1287.8	11249	2729.03	3035.24	1397.48	4793	2176.7	2439.69	1111.5	7193	2376.23	2661.23	1140.67	9926	2277.19	2534.09	1096.82	9747.67	2720.25	3015.18	1370.24	7304	2276.71	2545	1116.33
CD630_00690	rpsG	NC_009089	98238..98708	4914219	16205	3906.21	4342.67	2200.96	11329	3547.73	3905.71	1945.53	16666	3631.16	4038.59	2070.44	6385	2604.18	2918.82	1480.69	11128	3301.53	3697.51	1764.69	15625	3219.32	3582.51	1726.55	14733.3	3695.03	4095.66	2072.31	11046	3041.68	3399.61	1657.31
CD630_00700	fusA	NC_009089	98757..100823	4914220	58266	3200.39	3557.98	7913.68	40190	2867.86	3157.23	6901.82	62068	3081.5	3427.26	7710.8	27047	2513.68	2817.38	6272.22	41502	2805.74	3142.25	6581.44	55951	2626.83	2923.18	6182.55	53508	3049.91	3380.82	7508.77	41500	2648.75	2960.94	6345.4
CD630_00710	tuf	NC_009089	100916..102109	4914221	30754	2924.32	3251.07	4177	19911	2459.63	2707.81	3419.31	29451	2531.22	2815.24	3658.74	11136	1791.66	2008.13	2582.45	21960	2570.08	2878.33	3482.44	30398	2470.62	2749.34	3358.96	26705.3	2638.39	2924.7	3751.69	21164.7	2277.46	2545.27	3141.28
CD630_00720	rpsJ	NC_009089	102481..102792	4914222	4503	1638.61	1821.7	611.597	3092	1461.72	1609.21	530.989	4857	1597.53	1776.78	603.392	1329	818.28	917.143	308.196	1751	784.243	878.303	277.676	2073	644.778	717.518	229.065	4150.67	1565.95	1735.9	581.993	1717.67	749.1	837.655	271.646
CD630_00730	rplC	NC_009089	102884..103513	4914223	12607	2271.95	2525.81	1712.28	8289	1940.63	2136.44	1423.47	13193	2149.01	2390.13	1638.99	3569	1088.27	1219.76	827.654	4536	1006.12	1126.8	719.324	5723	881.553	981.005	632.388	11363	2120.53	2350.79	1591.58	4609.33	991.983	1109.19	726.455
CD630_00740	rplD	NC_009089	103543..104166	4914224	11612	2112.76	2348.83	1577.14	7625	1802.34	1984.19	1309.44	11785	1938.11	2155.58	1464.07	2968	913.715	1024.11	688.281	4390	983.103	1101.01	696.171	5357	833.11	927.097	591.945	10340.7	1951.07	2162.87	1450.22	4238.33	909.976	1017.41	658.799
CD630_00750	rplW	NC_009089	104166..104456	4914225	3752	1463.85	1627.42	509.596	2542	1288.44	1418.44	436.537	3655	1288.93	1433.55	454.066	932	615.254	689.588	216.131	1404	674.207	755.07	222.648	1830	610.272	679.119	202.214	3316.33	1347.07	1493.14	466.733	1388.67	633.244	707.926	213.664
CD630_00760	rplB	NC_009089	104486..105316	4914226	15223	2079.83	2312.22	2067.59	9702	1722.03	1895.79	1666.12	15631	1930.28	2146.87	1941.86	4459	1030.78	1155.32	1034.05	6100	1025.77	1148.79	967.345	7515	877.593	976.598	830.403	13518.7	1910.71	2118.29	1891.86	6024.67	978.048	1093.57	943.931
CD630_00770	rpsS	NC_009089	105351..105632	4915660	4256	1713.48	1904.94	578.049	2683	1403.3	1544.9	460.751	4360	1586.62	1764.64	541.649	995	677.806	759.698	230.741	1695	839.924	940.662	268.795	2169	746.407	830.612	239.673	3766.33	1567.8	1738.16	526.817	1619.67	754.712	843.657	246.403
CD630_00780	rplV	NC_009089	105664..105999	4915661	4991	1686.46	1874.9	677.877	2988	1311.66	1444.01	513.129	5107	1559.77	1734.79	634.45	1509	862.743	966.978	349.938	2236	929.933	1041.47	354.587	2465	711.939	792.256	272.381	4362	1519.3	1684.56	608.485	2070	834.872	933.567	325.636
CD630_00790	rpsC	NC_009089	106022..106837	4915662	19330	2689.49	2990	2625.4	11985	2166.35	2384.94	2058.18	19596	2464.4	2740.92	2434.44	5373	1264.91	1417.73	1246	8156	1396.71	1564.23	1293.39	9845	1170.82	1302.91	1087.87	16970.3	2440.08	2705.28	2372.67	7791.33	1277.48	1428.29	1209.09
CD630_00800	rplP	NC_009089	106873..107304	4915663	8693	2284.62	2539.89	1180.68	5393	1841.31	2027.1	926.139	8591	2040.77	2269.76	1067.27	2497	1110.37	1244.52	579.056	3863	1249.57	1399.44	612.599	4472	1004.58	1117.91	494.153	7559	2055.57	2278.92	1058.03	3610.67	1121.5	1253.96	561.936
CD630_00801	rpmC	NC_009089	107306..107509	4915664	2404	1337.93	1487.42	326.511	1500	1084.53	1193.96	257.595	2358	1186.17	1319.27	292.938	553	520.746	583.663	128.241	985	674.723	755.647	156.202	1268	603.19	671.239	140.113	2087.33	1202.88	1333.55	292.348	935.333	599.553	670.183	141.519
CD630_00810	rpsQ	NC_009089	107533..107787	4915665	3864	1720.38	1912.61	524.808	2328	1346.55	1482.42	399.787	3798	1528.44	1699.94	471.831	1122	845.248	947.37	260.193	1706	934.885	1047.01	270.539	2136	812.88	904.584	236.027	3330	1531.79	1698.32	465.475	1654.67	864.337	966.322	255.586
CD630_00820	rplN	NC_009089	107813..108181	4915666	8380	2578.37	2866.47	1138.17	4962	1983.4	2183.53	852.123	8547	2376.96	2643.67	1061.81	2520	1311.91	1470.42	584.39	3834	1451.93	1626.07	608	4510	1186.08	1319.89	498.352	7296.33	2312.91	2564.55	1017.37	3621.33	1316.64	1472.13	563.581
CD630_00830	rplX	NC_009089	108205..108510	4915667	6636	2462.14	2737.25	901.301	4219	2033.61	2238.81	724.528	6710	2250.27	2502.77	833.593	1976	1240.5	1390.38	458.236	3151	1438.95	1611.54	499.689	3665	1162.3	1293.42	404.98	5855	2248.68	2492.94	819.807	2930.67	1280.58	1431.78	454.302
CD630_00840	rplE	NC_009089	108540..109082	4915668	9753	2039.23	2267.08	1324.65	6354	1725.95	1900.1	1091.17	9417	1779.7	1979.39	1169.89	2800	990.58	1110.26	649.322	4251	1093.98	1225.19	674.128	5731	1024.23	1139.77	633.272	8508	1848.29	2048.86	1195.24	4260.67	1036.26	1158.41	652.241
CD630_00841	rpsZ	NC_009089	109100..109285	4915669	1123	685.479	762.072	152.526	621	492.446	542.135	106.644	1097	605.241	673.152	136.282	450	464.762	520.914	104.355	569	427.483	478.754	90.2327	623	325.043	361.712	68.8411	947	594.389	659.12	131.817	547.333	405.763	453.793	87.8097
CD630_00850	rpsH	NC_009089	109318..109716	4916506	9515	2707.47	3009.99	1292.33	5898	2180.28	2400.27	1012.86	9701	2495.04	2775	1205.17	3065	1475.67	1653.96	710.776	4556	1595.62	1787	722.496	5533	1345.71	1497.53	611.393	8371.33	2460.93	2728.42	1170.12	4384.67	1472.34	1646.16	681.555
CD630_00860	rplF	NC_009089	109747..110289	4916507	14664	3066.06	3408.65	1991.66	9478	2574.53	2834.3	1627.66	14323	2706.88	3010.6	1779.37	4287	1516.65	1699.89	994.158	6771	1742.5	1951.49	1073.75	8626	1541.61	1715.53	953.168	12821.7	2782.49	3084.52	1799.56	6561.33	1600.25	1788.97	1007.03
CD630_00870	rplR	NC_009089	110325..110693	4916508	9930	3055.28	3396.66	1348.69	6075	2428.29	2673.31	1043.26	10274	2857.25	3177.84	1276.35	3203	1667.48	1868.95	742.778	5036	1907.12	2135.86	798.615	5859	1540.86	1714.69	647.416	8759.67	2780.27	3082.6	1222.77	4699.33	1705.15	1906.5	729.603
CD630_00880	rpsE	NC_009089	110714..111223	4916509	13285	2957.46	3287.91	1804.37	8216	2376.13	2615.89	1410.93	13714	2759.49	3069.12	1703.71	5615	2115	2370.54	1302.12	7049	1931.42	2163.07	1117.84	8697	1654.87	1841.57	961.013	11738.3	2697.69	2990.97	1639.67	7120.33	1900.43	2125.06	1126.99
CD630_00881	rpmD	NC_009089	111238..111423	4916510	1876	1145.11	1273.06	254.798	1301	1031.68	1135.78	223.421	1991	1098.48	1221.74	247.345	684	706.439	791.79	158.62	1014	761.806	853.174	160.801	1259	656.868	730.972	139.119	1722.67	1091.76	1210.19	241.855	985.667	708.371	791.979	152.847
CD630_00890	rplO	NC_009089	111456..111899	4916511	11522	2946.27	3275.47	1564.92	7892	2621.71	2886.24	1355.29	11353	2623.99	2918.41	1410.4	4503	1948.28	2183.66	1044.25	6313	1986.88	2225.18	1001.12	8535	1865.46	2075.91	943.112	10255.7	2730.66	3026.71	1443.54	6450.33	1933.54	2161.59	996.161
CD630_00900	prlA	NC_009089	111943..113211	4916512	20645	1847.06	2053.44	2804	14332	1665.81	1833.89	2461.23	21854	1767.27	1965.57	2714.96	8397	1271.14	1424.72	1947.27	11640	1281.77	1435.5	1845.88	15435	1180.35	1313.51	1705.56	18943.7	1760.05	1950.97	2660.06	11824	1244.42	1391.24	1832.9
CD630_00910	adk	NC_009089	113228..113878	4916513	12522	2183.84	2427.85	1700.74	8285	1877.12	2066.52	1422.78	13125	2068.96	2301.11	1630.54	4914	1450.06	1625.25	1139.56	7116	1527.48	1710.68	1128.46	9460	1410.18	1569.27	1045.32	11310.7	2043.31	2265.16	1584.69	7163.33	1462.57	1635.07	1104.45
CD630_00920	map1	NC_009089	113879..114625	4916514	14346	2180.41	2424.04	1948.47	9768	1928.7	2123.31	1677.46	15668	2152.42	2393.93	1946.46	6207	1596.22	1789.07	1439.41	8746	1636.09	1832.32	1386.95	11413	1482.67	1649.94	1261.13	13260.7	2087.18	2313.76	1857.46	8788.67	1571.66	1757.11	1362.5
CD630_00930		NC_009089	114647..114916	4916515	1885	792.639	881.205	256.02	1449	791.562	871.432	248.837	1817	690.599	768.087	225.729	624	443.968	497.608	144.706	1036	536.186	600.494	164.29	1476	530.503	590.351	163.097	1717	758.266	840.241	243.529	1045.33	503.552	562.818	157.364
CD630_00940	infA	NC_009089	114954..115172	4916516	2049	1062.25	1180.94	278.295	1293	870.833	958.701	222.047	2164	1014.02	1127.8	268.837	795	697.356	781.61	184.361	1214	774.629	867.536	192.518	1549	686.393	763.827	171.164	1835.33	982.367	1089.15	256.393	1186	719.459	804.324	182.681
CD630_00941	rpmJ	NC_009089	115208..115321	4916517	69	68.7182	76.3965	9.37157	47	60.8098	66.9456	8.0713	75	67.5135	75.0889	9.31736	33	55.6084	62.327	7.65272	34	41.6767	46.6753	5.39176	52	44.2653	49.2591	5.74597	63.6667	65.6805	72.8103	8.92008	39.6667	47.1835	52.7538	6.26348
CD630_00950	rpsM	NC_009089	115474..115845	4916518	5396	1646.86	1830.87	732.884	3692	1463.86	1611.56	634.027	5416	1494.07	1661.71	672.838	1776	917.131	1027.94	411.856	2540	954.136	1068.57	402.796	3623	945.128	1051.75	400.339	4834.67	1534.93	1701.38	679.916	2646.33	938.798	1049.42	404.997
CD630_00960	rpsK	NC_009089	115881..116279	4916519	11482	3267.17	3632.23	1559.48	7012	2592.09	2853.63	1204.17	11863	3051.1	3393.45	1473.76	4442	2138.64	2397.02	1030.1	6167	2159.83	2418.88	977.97	7399	1799.56	2002.57	817.585	10119	2970.12	3293.1	1412.47	6002.67	2032.68	2272.82	941.886
CD630_00970	rpsD	NC_009089	116311..116934	4913145	14573	2651.5	2947.77	1979.3	9950	2351.9	2589.21	1708.71	14884	2447.76	2722.41	1849.06	4865	1497.72	1678.67	1128.2	7308	1636.56	1832.85	1158.91	10283	1599.19	1779.6	1136.27	13135.7	2483.72	2753.13	1845.69	7485.33	1577.82	1763.71	1141.12
CD630_00980	rpoA	NC_009089	117012..117959	4913146	24156	2892.97	3216.22	3280.87	16492	2565.93	2824.84	2832.17	24917	2697.25	2999.9	3095.48	8107	1642.79	1841.28	1880.02	12668	1867.32	2091.28	2008.91	16800	1719.75	1913.77	1856.39	21855	2718.72	3013.65	3069.5	12525	1743.29	1948.77	1915.1
CD630_00990	rplQ	NC_009089	117980..118321	4913147	6444	2139.23	2378.26	875.223	4303	1855.78	2043.03	738.953	7026	2108.22	2344.78	872.85	2658	1493	1673.38	616.392	3474	1419.46	1589.7	550.911	4549	1290.79	1436.41	502.662	5924.33	2034.41	2255.35	829.009	3560.33	1401.08	1566.5	556.655
CD630_01000	cbiO1	NC_009089	118441..119274	4913148	1620	220.535	245.176	220.028	1115	197.192	217.089	191.479	1720	211.64	235.387	213.678	559	128.759	144.315	129.633	635	106.396	119.157	100.699	785	91.3416	101.646	86.742	1485	209.789	232.551	208.395	659.667	108.832	121.706	105.691
CD630_01010	cbiO2	NC_009089	119262..120128	4913149	1582	207.164	230.312	214.867	1169	198.873	218.94	200.752	1714	202.874	225.637	212.933	538	119.205	133.607	124.763	680	109.6	122.745	107.835	901	100.849	112.226	99.5599	1488.33	202.97	224.963	209.517	706.333	109.884	122.859	110.719
CD630_01020	cbiQ	NC_009089	120122..120925	4913150	1601	226.08	251.342	217.448	1204	220.877	243.164	206.763	1815	231.662	257.656	225.48	582	139.059	155.86	134.966	723	125.661	140.733	114.654	943	113.821	126.661	104.201	1540	226.207	250.72	216.564	749.333	126.18	141.085	117.94
CD630_01030	truA1	NC_009089	120957..121688	4913151	1075	166.734	185.364	146.006	856	172.482	189.885	147.001	1248	174.96	194.591	155.041	461	120.982	135.599	106.906	539	102.896	115.237	85.4752	727	96.3804	107.253	80.333	1059.67	171.392	189.947	149.349	575.667	106.753	119.363	90.9048
CD630_01040	rplM	NC_009089	121808..122239	4913152	10300	2706.96	3009.42	1398.94	10012	3418.36	3763.28	1719.36	12947	3075.53	3420.62	1608.43	4348	1933.47	2167.07	1008.3	6481	2096.42	2347.85	1027.76	8783	1972.99	2195.57	970.516	11086.3	3066.95	3397.77	1575.58	6537.33	2000.96	2236.83	1002.19
CD630_01050	rpsI	NC_009089	122268..122660	4913153	7637	2206.27	2452.78	1037.26	7309	2743.13	3019.91	1255.17	9100	2376.2	2642.82	1130.51	3095	1512.86	1695.65	717.733	4442	1579.45	1768.88	704.417	6449	1592.45	1772.1	712.61	8015.33	2441.86	2705.17	1140.98	4662	1561.59	1745.54	711.587
CD630_01060	cwlD	NC_009089	123166..123870	4913154	190	30.5979	34.0168	25.8058	137	28.6623	31.5544	23.527	178	25.9099	28.8171	22.1132	50	13.6242	15.2703	11.595	81	16.0552	17.9808	12.8451	96	13.2144	14.7052	10.6079	168.333	28.3901	31.4628	23.8153	75.6667	14.2979	15.9854	11.6827
CD630_01070	aspC	NC_009089	complement(136463..137647)	4913251	1947	186.541	207.385	264.441	1403	174.63	192.251	240.937	2123	183.851	204.48	263.743	952	154.33	172.976	220.77	1223	144.221	161.518	193.945	1695	138.809	154.468	187.296	1824.33	181.674	201.372	256.374	1290	145.786	162.987	200.67
CD630_01080	nrdD	NC_009089	138020..140371	4913252	5995	289.387	321.722	814.24	4457	279.502	307.705	765.4	6486	282.992	314.745	805.765	6333	517.254	579.748	1468.63	8313	493.901	553.138	1318.29	12052	497.264	553.362	1331.74	5646	283.961	314.724	795.135	8899.33	502.806	562.083	1372.88
CD630_01090	nrdG	NC_009089	140393..140932	4913253	1290	271.221	301.526	175.208	1115	304.552	335.282	191.479	1379	262.063	291.467	171.315	1406	500.176	560.607	326.052	1956	506.168	566.876	310.185	2996	538.41	599.151	331.056	1261.33	279.279	309.425	179.334	2119.33	514.918	575.544	322.431
CD630_01100		NC_009089	153933..154772	4913496	597	80.6905	89.7066	81.0845	426	74.8016	82.3492	73.1569	624	76.2324	84.7861	77.5205	378	86.4458	96.8901	87.6585	448	74.5278	83.4664	71.0444	690	79.7141	88.707	76.2446	549	77.2415	85.6139	77.2539	505.333	80.2292	89.6878	78.3158
CD630_01110		NC_009089	154769..155950	4913497	1207	115.936	128.89	163.935	1007	125.659	138.338	172.932	1309	113.647	126.398	162.619	716	116.366	130.425	166.041	1055	124.725	139.684	167.303	1736	142.527	158.606	191.827	1174.33	118.414	131.209	166.495	1169	127.873	142.905	175.057
CD630_01111		NC_009089	155947..156066	4913498	0	0	0	0	0	0	0	0	0	0	0	0	0	0	0	0	0	0	0	0	0	0	0	0	0	0	0	0	0	0	0	0
CD630_01120	ptb	NC_009089	156254..157156	4913499	1435	180.423	200.583	194.902	862	140.799	155.006	148.031	1371	155.806	173.288	170.321	882	187.634	210.304	204.536	1585	245.279	274.697	251.351	2446	262.866	292.521	270.281	1222.67	159.009	176.292	171.085	1637.67	231.926	259.174	242.056
CD630_01130	buk	NC_009089	157178..158257	4913500	1734	182.286	202.654	235.512	1169	159.651	175.76	200.752	1843	175.12	194.769	228.959	1127	200.462	224.681	261.352	1949	252.178	282.424	309.075	3363	302.182	336.272	371.609	1582	172.352	191.061	221.741	2146.33	251.607	281.126	314.012
CD630_01140		NC_009089	158247..158924	4913501	1261	211.161	234.755	171.269	928	201.882	222.253	159.365	1234	186.776	207.733	153.302	699	198.052	221.98	162.099	1495	308.128	345.084	237.079	2429	347.667	386.888	268.403	1141	199.94	221.58	161.312	1541	284.615	317.984	222.527
CD630_01150		NC_009089	158967..159182	4913502	258	135.611	150.763	35.0415	220	150.227	165.386	37.7806	257	122.099	135.8	31.9275	158	140.519	157.496	36.6403	279	180.497	202.145	44.2441	497	223.289	248.479	54.9182	245	135.979	150.649	34.9165	311.333	181.435	202.707	45.2676
CD630_01160		NC_009089	159211..160290	4913503	3050	320.63	356.455	414.251	2223	303.596	334.229	381.755	3371	320.309	356.249	418.784	2063	366.95	411.284	478.411	3547	458.941	513.985	562.487	5693	511.544	569.253	629.073	2881.33	314.845	348.978	404.93	3767.67	445.811	498.174	556.657
CD630_01170		NC_009089	160290..161042	4913504	2789	420.515	467.501	378.802	2134	418.003	460.181	366.471	2995	408.166	453.964	372.073	1889	481.913	540.137	438.061	3345	620.755	695.207	530.454	5368	691.804	769.849	593.161	2639.33	415.561	460.548	372.449	3534	598.157	668.397	520.558
CD630_01180		NC_009089	161043..161600	4913505	1424	289.737	322.111	193.408	1175	310.587	341.926	201.783	1498	275.494	306.406	186.099	958	329.809	369.656	222.161	1734	434.244	486.326	274.98	3044	529.39	589.113	336.36	1365.67	291.939	323.481	193.763	1912	431.148	481.698	277.834
CD630_01190	glmM	NC_009089	161770..163116	4913506	10181	858.125	954.008	1382.78	7911	866.252	953.658	1358.55	11982	912.843	1015.27	1488.54	4208	600.122	672.628	975.838	4840	502.108	562.329	767.533	5634	405.896	451.687	622.554	10024.7	879.073	974.312	1409.96	4894	502.708	562.215	788.642
CD630_01200	glmS	NC_009089	163383..165215	4913508	14071	871.546	968.928	1911.12	10773	866.871	954.34	1850.05	15931	891.898	991.973	1979.13	5547	581.336	651.572	1286.35	6534	498.122	557.865	1036.17	8355	442.333	492.234	923.222	13591.7	876.771	971.747	1913.43	6812	507.264	567.224	1081.92
CD630_01210		NC_009089	165666..166961	4913798	561	49.1457	54.637	76.195	359	40.8573	44.9799	61.651	583	46.1634	51.3432	72.427	230	34.0921	38.2111	53.3372	297	32.0236	35.8645	47.0986	331	24.785	27.5811	36.5753	501	45.3888	50.32	70.091	286	30.3002	33.8855	45.6704
CD630_01220		NC_009089	167424..168161	4913799	157	24.153	26.8517	21.3237	114	22.7839	25.0829	19.5772	144	20.0235	22.2703	17.8893	45	11.7135	13.1287	10.4355	77	14.5799	16.3285	12.2107	149	19.5927	21.8031	16.4644	138.333	22.3202	24.735	19.5968	90.3333	15.2954	17.0868	13.0369
CD630_01230	murA	NC_009089	168164..169435	4913800	2568	229.211	254.822	348.785	1868	216.606	238.462	320.791	2927	236.14	262.636	363.626	1411	213.094	238.84	327.212	2158	237.074	265.508	342.218	2782	212.244	236.188	307.409	2454.33	227.319	251.973	344.401	2117	220.804	246.845	325.613
CD630_01240	spoIIC	NC_009089	169522..170586	4913801	1107	118.012	131.198	150.353	814	112.734	124.109	139.788	1159	111.678	124.209	143.984	531	95.7803	107.352	123.139	687	90.1418	100.953	108.945	943	85.9265	95.6203	104.201	1026.67	114.141	126.505	144.708	720.333	90.6162	101.309	112.095
CD630_01250		NC_009089	170652..171320	4913802	697	118.286	131.503	94.6665	496	109.354	120.388	85.178	769	117.96	131.196	95.534	349	100.215	112.322	80.9334	549	114.674	128.428	87.0611	762	110.534	123.003	84.2005	654	115.2	127.696	91.7928	553.333	108.474	121.251	84.065
CD630_01260	spoIIID	NC_009089	171418..171678	4913803	5	2.17499	2.41801	0.679099	3	1.69536	1.86642	0.51519	6	2.35909	2.6238	0.745389	2	1.47204	1.6499	0.463801	12	6.42481	7.19538	1.90297	23	8.5517	9.51646	2.54149	4.66667	2.07648	2.30274	0.646559	12.3333	5.48285	6.12058	1.63609
CD630_01270	mreB1	NC_009089	171875..172894	4913804	2953	328.693	365.42	401.076	2101	303.813	334.468	360.804	3198	321.746	357.847	397.292	1354	255.006	285.815	313.994	1913	262.08	293.513	303.366	2822	268.486	298.775	311.829	2750.67	318.084	352.578	386.391	2029.67	261.857	292.701	309.73
CD630_01280	fabZ	NC_009089	172910..173338	4913805	1061	280.793	312.167	144.105	746	256.485	282.365	128.11	1135	271.502	301.966	141.003	538	240.911	270.017	124.763	749	243.974	273.236	118.777	1062	240.233	267.335	117.35	980.667	269.593	298.833	137.739	783	241.706	270.196	120.297
CD630_01290		NC_009089	complement(173449..173976)	4913806	18	3.87049	4.30296	2.44476	9	2.51414	2.76782	1.54557	15	2.91536	3.24247	1.86347	10	3.63829	4.07787	2.31901	21	5.55782	6.22441	3.3302	31	5.69761	6.34039	3.42548	14	3.1	3.43775	1.95127	20.6667	4.96458	5.54755	3.0249
CD630_01300	metK	NC_009089	174387..175580	4913808	3522	334.898	372.318	478.358	2723	336.375	370.316	467.62	3988	342.756	381.215	495.435	1843	296.519	332.344	427.393	2819	329.921	369.491	447.04	4464	362.815	403.746	493.269	3411	338.01	374.616	480.471	3042	329.752	368.527	455.901
CD630_01310		NC_009089	175896..176993	4913809	19	1.96462	2.18414	2.58058	21	2.82096	3.1056	3.60633	18	1.6823	1.87107	2.23617	24	4.19895	4.70626	5.56562	30	3.81802	4.27594	4.75743	56	4.94938	5.50774	6.18797	19.3333	2.15596	2.38694	2.80769	36.6667	4.32212	4.82998	5.50367
CD630_01320		NC_009089	177257..179476	4913810	326	16.6722	18.5351	44.2773	238	15.8126	17.4082	40.8717	346	15.994	17.7886	42.9841	119	10.2973	11.5415	27.5962	153	9.6307	10.7858	24.2629	199	8.69892	9.68028	21.9894	303.333	16.1596	17.9106	42.711	157	9.54232	10.6692	24.6162
CD630_01330		NC_009089	179479..180261	4913811	56	8.11996	9.02725	7.60591	59	11.114	12.2354	10.1321	60	7.86365	8.74598	7.45389	15	3.68011	4.12474	3.47851	33	5.88941	6.59576	5.23318	41	5.08145	5.65471	4.53047	58.3333	9.03254	10.0029	8.39729	29.6667	4.88365	5.4584	4.41405
CD630_01340		NC_009089	180593..182506	4913812	258	15.304	17.014	35.0415	249	19.1884	21.1245	42.7607	278	14.9052	16.5776	34.5364	156	15.6572	17.5489	36.1765	268	19.5665	21.9132	42.4997	397	20.1286	22.3994	43.8683	261.667	16.4659	18.2387	37.4462	273.667	18.4508	20.6205	40.8482
CD630_01350		NC_009089	182647..182955	4914126	2	0.734851	0.81696	0.27164	4	1.90933	2.10199	0.686919	4	1.32842	1.47748	0.496926	3	1.86507	2.0904	0.695702	3	1.35669	1.51941	0.475743	10	3.14056	3.49486	1.10499	3.33333	1.3242	1.46548	0.485162	5.33333	2.12077	2.36822	0.758813
CD630_01360		NC_009089	182979..183305	4914127	6	2.0832	2.31597	0.814919	11	4.96164	5.46228	1.88903	5	1.56912	1.74518	0.621157	5	2.93734	3.29222	1.1595	14	5.98273	6.70028	2.22014	7	2.07738	2.31174	0.773496	7.33333	2.87132	3.17448	1.10837	8.66667	3.66582	4.10141	1.38438
CD630_01370		NC_009089	183344..184678	4914128	39	3.31674	3.68733	5.29698	35	3.86694	4.25712	6.01054	45	3.45912	3.84725	5.59042	28	4.0291	4.51589	6.49322	25	2.61685	2.9307	3.96453	52	3.77996	4.20639	5.74597	39.6667	3.5476	3.93057	5.63265	35	3.4753	3.88433	5.40124
CD630_01380		NC_009089	184689..185207	4914129	8	1.75005	1.94559	1.08656	10	2.84193	3.12868	1.7173	19	3.75682	4.17836	2.3604	15	5.55207	6.22287	3.47851	14	3.76947	4.22157	2.22014	15	2.80472	3.12113	1.65749	12.3333	2.78293	3.08421	1.72142	14.6667	4.04209	4.52186	2.45205
CD630_01390		NC_009089	185303..186262	4914130	59	6.97764	7.75729	8.01337	43	6.60659	7.27321	7.38438	59	6.30689	7.01455	7.32966	34	6.8036	7.62561	7.88463	58	8.4426	9.45518	9.19771	51	5.15542	5.73703	5.63547	53.6667	6.63037	7.34835	7.5758	47.6667	6.80054	7.60594	7.5726
CD630_01400		NC_009089	186311..187363	4914131	34	3.66588	4.07549	4.61788	19	2.66137	2.92991	3.26287	40	3.89822	4.33562	4.96926	28	5.10812	5.72528	6.49322	28	3.71577	4.16143	4.44027	41	3.77851	4.20478	4.53047	31	3.40849	3.78034	4.28333	32.3333	4.2008	4.69716	5.15466
CD630_01410	cutC	NC_009089	187366..188040	4914132	47	7.90536	8.78867	6.38353	45	9.83307	10.8252	7.72784	52	7.90559	8.79263	6.46004	19	5.40731	6.06061	4.40611	25	5.17554	5.79628	3.96453	39	5.60694	6.23949	4.30948	48	8.548	9.46885	6.85714	27.6667	5.3966	6.03213	4.22671
CD630_01420		NC_009089	188593..189144	4914133	4186	860.97	957.171	568.542	3688	985.444	1084.88	633.34	5076	943.663	1049.55	630.599	2791	971.297	1088.65	647.235	3607	913.117	1022.63	572.002	5234	920.153	1023.96	578.354	4316.67	930.026	1030.53	610.827	3877.33	934.855	1045.08	599.197
CD630_01430	secA1	NC_009089	189276..191951	4914134	6126	259.907	288.948	832.033	3836	211.433	232.767	658.756	6290	241.212	268.277	781.416	2320	166.546	186.668	538.01	2925	152.742	171.062	463.85	3596	130.406	145.118	397.356	5417.33	237.517	263.331	757.401	2947	149.898	167.616	466.405
CD630_01440	prfB	NC_009089	192087..193073	4914135	1952	224.538	249.627	265.12	1475	220.422	242.663	253.302	2173	225.932	251.282	269.955	899	174.974	196.114	208.479	1211	171.453	192.017	192.042	1460	143.549	159.744	161.329	1866.67	223.631	247.857	262.792	1190	163.326	182.625	187.283
CD630_01450		NC_009089	193217..195358	4914136	719	38.1098	42.3681	97.6545	491	33.8098	37.2212	84.3193	724	34.6859	38.5779	89.9436	258	23.1383	25.9339	59.8304	389	25.3775	28.4212	61.6881	541	24.51	27.2751	59.7802	644.667	35.5352	39.3891	90.6391	396	24.3419	27.2101	60.4329
CD630_01460		NC_009089	195506..196672	4914137	589	57.3023	63.705	79.9979	425	53.7153	59.1353	72.9852	622	54.6958	60.8329	77.272	348	57.2848	64.2059	80.7015	492	58.9133	65.9792	78.0219	645	53.6357	59.6866	71.2721	545.333	55.2378	61.2244	76.7517	495	56.6113	63.2906	76.6652
CD630_01470		NC_009089	197001..197579	4914139	1143	224.128	249.171	155.242	1051	267.735	294.749	180.488	1316	233.245	259.416	163.489	1801	597.539	669.733	417.653	2895	698.698	782.497	459.092	4443	744.669	828.678	490.949	1170	241.702	267.779	166.406	3046.33	680.302	760.303	455.898
CD630_01480		NC_009089	197908..198948	4914325	350	38.172	42.4372	47.537	239	33.8632	37.28	41.0434	319	31.4467	34.9751	39.6298	240	44.2886	49.6395	55.6562	401	53.8286	60.2846	63.591	492	45.8648	51.039	54.3657	302.667	34.4939	38.2308	42.7367	377.667	47.994	53.6544	57.871
CD630_01490		NC_009089	199087..199539	4914326	313	78.4465	87.2118	42.5116	224	72.934	80.2932	38.4675	312	70.6791	78.6096	38.7602	178	75.4837	84.6036	41.2783	264	81.4376	91.205	41.8654	354	75.8351	84.3904	39.1168	283	74.0199	82.0382	39.9131	265.333	77.5855	86.733	40.7535
CD630_01500		NC_009089	199539..200255	4914327	645	102.133	113.545	87.6038	449	92.365	101.685	77.1067	673	96.3231	107.131	83.6078	368	98.5961	110.508	85.3395	576	112.259	125.723	91.3427	753	101.916	113.413	83.206	589	96.9405	107.454	82.7728	565.667	104.257	116.548	86.6294
CD630_01510	rimI	NC_009089	200245..200721	4914328	658	156.616	174.115	89.3695	438	135.437	149.102	75.2177	682	146.724	163.187	84.7259	420	169.146	189.582	97.3983	734	215.029	240.819	116.399	1078	219.314	244.055	119.118	592.667	146.259	162.135	83.1043	744	201.163	224.819	110.972
CD630_01520	gcp	NC_009089	200727..201743	4914358	1705	190.34	211.608	231.573	1178	170.846	188.085	202.298	1751	176.685	196.51	217.529	1197	226.102	253.42	277.585	1884	258.869	289.916	298.767	2540	242.37	269.712	280.668	1544.67	179.29	198.734	217.133	1873.67	242.447	271.016	285.674
CD630_01530		NC_009089	202040..204748	4914359	1081	45.3048	50.367	146.821	797	43.394	47.7725	136.869	1174	44.4727	49.4628	145.848	1220	86.5131	96.9656	282.919	2011	103.734	116.176	318.907	2779	99.5508	110.782	307.078	1017.33	44.3905	49.2008	143.179	2003.33	96.5994	107.974	302.968
CD630_01540		NC_009089	204752..205009	4914360	82	36.0846	40.1165	11.1372	91	52.0238	57.2731	15.6274	67	26.6495	29.6397	8.32351	88	65.5231	73.4395	20.4073	185	100.201	112.219	29.3375	233	87.6398	97.5268	25.7464	80	38.2526	42.3431	11.6961	168.667	84.4546	94.395	25.1637
CD630_01550		NC_009089	205002..205952	4914361	462	55.1555	61.3184	62.7488	388	60.1771	66.2491	66.6312	475	51.2563	57.0075	59.01	458	92.5159	103.694	106.211	889	130.629	146.297	140.979	1357	138.473	154.095	149.948	441.667	55.5297	61.525	62.7966	901.333	120.539	134.695	132.379
CD630_01560		NC_009089	206267..207229	4914362	180	21.2214	23.5926	24.4476	224	34.3085	37.7703	38.4675	279	29.7312	33.0672	34.6606	90	17.9534	20.1226	20.8711	123	17.8484	19.989	19.5055	187	18.8443	20.9702	20.6634	227.667	28.4204	31.4767	32.5252	133.333	18.2154	20.3606	20.3466
CD630_01570		NC_009089	complement(207328..208307)	4914820	168	19.463	21.6378	22.8177	144	21.6729	23.8597	24.7291	160	16.7544	18.6343	19.877	51	9.99713	11.205	11.8269	85	12.1203	13.5739	13.4794	152	15.0516	16.7496	16.7959	157.333	19.2968	21.3773	22.4746	96	12.3897	13.8428	14.0341
CD630_01590		NC_009089	209440..209907	4914822	286	69.3822	77.1346	38.8445	254	80.0513	88.1286	43.6194	338	74.1149	82.4309	41.9902	101	41.4579	46.4668	23.422	162	48.3714	54.1729	25.6901	224	46.448	51.688	24.7519	292.667	74.5161	82.5647	41.4847	162.333	45.4258	50.7759	24.6213
CD630_01600		NC_009089	211074..211787	4914823	13	2.06715	2.29813	1.76566	16	3.30523	3.63874	2.74768	7	1.00608	1.11897	0.86962	4	1.0762	1.20623	0.927603	5	0.978568	1.09593	0.792906	13	1.76689	1.96622	1.43649	12	2.12616	2.35195	1.79432	7.33333	1.27389	1.42279	1.05233
CD630_01610		NC_009089	212060..213832	4914824	62	3.97018	4.41379	8.42083	41	3.41079	3.75495	7.04092	72	4.16733	4.63493	8.94467	10	1.08348	1.21439	2.31901	19	1.49749	1.6771	3.01304	29	1.58728	1.76635	3.20448	58.3333	3.84944	4.26789	8.13547	19.3333	1.38942	1.55261	2.84551
CD630_01620		NC_009089	213854..215275	4914825	79	6.30747	7.01224	10.7298	47	4.87504	5.36695	8.0713	83	5.98981	6.66189	10.3112	14	1.8913	2.1198	3.24661	21	2.06366	2.31117	3.3302	41	2.79801	3.11367	4.53047	69.6667	5.72411	6.34703	9.7041	25.3333	2.25099	2.51488	3.70243
CD630_01630		NC_009089	215304..216374	4914826	84	8.90466	9.89963	11.4089	53	7.29906	8.03554	9.10168	117	11.2107	12.4685	14.5351	18	3.2286	3.61868	4.17421	31	4.04475	4.52986	4.91602	44	3.98684	4.43661	4.86197	84.6667	9.13812	10.1346	11.6819	31	3.7534	4.19505	4.65073
CD630_01631		NC_009089	216390..216641	4914827	5	2.25267	2.50437	0.679099	11	6.43832	7.08796	1.88903	1	0.407225	0.452917	0.124231	3	2.28693	2.56323	0.695702	2	1.10904	1.24206	0.317162	7	2.69565	2.99975	0.773496	5.66667	3.03274	3.34841	0.897453	4	2.03054	2.26835	0.595453
CD630_01632		NC_009089	216692..216895	4914828	24	13.357	14.8494	3.25968	14	10.1223	11.1436	2.40422	17	8.55172	9.51126	2.11194	11	10.3584	11.6099	2.55091	13	8.90497	9.973	2.06156	25	11.8926	13.2342	2.76248	18.3333	10.677	11.8348	2.59194	16.3333	10.3853	11.6057	2.45832
CD630_01640		NC_009089	217381..217674	4914829	7	2.7032	3.00525	0.950739	10	5.01687	5.52308	1.7173	21	7.33004	8.15251	2.60886	3	1.96022	2.19705	0.695702	6	2.85183	3.19387	0.951487	12	3.96095	4.4078	1.32599	12.6667	5.0167	5.56028	1.75897	7	2.92433	3.26624	0.991061
CD630_01650		NC_009089	complement(217806..219155)	4914830	14	1.17739	1.30895	1.90148	18	1.96661	2.16505	3.09114	18	1.36827	1.5218	2.23617	18	2.56136	2.87082	4.17421	18	1.86319	2.08666	2.85446	19	1.36579	1.51987	2.09949	16.6667	1.50409	1.66527	2.40959	18.3333	1.93011	2.15912	3.04272
CD630_01660		NC_009089	complement(219192..220412)	4914831	24	2.23164	2.48099	3.25968	13	1.57039	1.72885	2.23249	34	2.85758	3.17821	4.22387	10	1.57331	1.7634	2.31901	13	1.48781	1.66625	2.06156	25	1.98696	2.21112	2.76248	23.6667	2.21987	2.46268	3.23868	16	1.6827	1.88026	2.38102
CD630_01670		NC_009089	complement(220781..222793)	4914832	212	11.9569	13.2929	28.7938	161	11.7968	12.9871	27.6485	195	9.94089	11.0563	24.2251	92	8.77961	9.84036	21.3349	157	10.8987	12.2059	24.8972	206	9.9309	11.0512	22.7629	189.333	11.2315	12.4454	26.8892	151.667	9.86974	11.0325	22.9983
CD630_01680		NC_009089	223261..223914	4914833	73	12.6728	14.0888	9.91485	64	14.4339	15.8903	10.9907	83	13.0237	14.485	10.3112	50	14.6867	16.4611	11.595	97	20.7259	23.2117	15.3824	107	15.8771	17.6683	11.8234	73.3333	13.3768	14.8214	10.4056	84.6667	17.0966	19.1137	12.9336
CD630_01690		NC_009089	complement(224053..225429)	4914834	937	77.2562	85.8885	127.263	730	78.1932	86.0831	125.363	1099	81.9027	91.0926	136.53	468	65.2895	73.1777	108.53	589	59.7724	66.9413	93.4043	978	68.9239	76.6996	108.068	922	79.1174	87.688	129.719	678.333	64.6619	72.2729	103.334
CD630_01700		NC_009089	complement(225445..227358)	4914835	1544	91.5868	101.82	209.706	1136	87.542	96.3752	195.085	1599	85.7316	95.3511	198.646	625	62.7291	70.308	144.938	962	70.2348	78.6586	152.555	1494	75.7485	84.294	165.086	1426.33	88.2868	97.8489	201.146	1027	69.5708	77.7535	154.193
CD630_01710	rex	NC_009089	227494..228126	4914836	3364	603.365	670.782	456.898	4026	938.103	1032.76	691.384	4454	722.073	803.093	553.327	1880	570.539	639.471	435.973	2746	606.2	678.906	435.464	4396	673.937	749.967	485.755	3948	754.513	835.545	567.203	3007.33	616.892	689.448	452.398
CD630_01720		NC_009089	228265..228804	4914837	156	32.7988	36.4636	21.1879	100	27.3141	30.0701	17.173	154	29.2659	32.5496	19.1317	80	28.4595	31.898	18.5521	103	26.654	29.8508	16.3339	123	22.1043	24.598	13.5914	136.667	29.7929	33.0278	19.1642	102	25.7393	28.7823	16.1591
CD630_01721	fdxA	NC_009089	complement(228980..229150)	4914838	3567	2368.29	2632.91	484.47	3278	2827.44	3112.73	562.93	4760	2856.57	3177.09	591.342	4318	4850.85	5436.93	1001.35	3608	2948.42	3302.05	572.161	4081	2315.98	2577.26	450.948	3868.33	2684.1	2974.25	546.247	4002.33	3371.75	3772.08	674.819
CD630_01730		NC_009089	229435..230502	4914839	289	30.7223	34.1551	39.2519	266	36.7359	40.4426	45.6801	321	30.8438	34.3046	39.8783	128	23.0234	25.8051	29.6833	197	25.7759	28.8674	31.2405	274	24.8969	27.7056	30.2768	292	32.7674	36.3008	41.6035	199.667	24.5654	27.4594	30.4002
CD630_01740	cooS	NC_009089	230672..232573	4914840	33230	1983.57	2205.21	4513.29	22645	1756.07	1933.26	3888.82	35635	1922.65	2138.38	4426.99	29777	3007.47	3370.83	6905.31	40286	2959.8	3314.79	6388.6	57479	2932.67	3263.52	6351.39	30503.3	1887.43	2092.28	4276.37	42514	2966.65	3316.38	6548.43
CD630_01750		NC_009089	232566..233039	4915011	6502	1557.39	1731.4	883.101	4116	1280.79	1410.02	706.84	6868	1486.92	1653.75	853.222	5825	2360.74	2645.97	1350.82	7844	2312.48	2589.83	1243.91	10958	2243.46	2496.55	1210.85	5828.67	1441.7	1598.39	814.388	8209	2305.56	2577.45	1268.53
CD630_01760		NC_009089	233014..234240	4915012	13597	1258.13	1398.71	1846.74	10313	1239.71	1364.8	1771.05	14010	1171.73	1303.21	1740.48	11265	1763.67	1976.76	2612.36	16650	1896.22	2123.65	2640.38	27221	2152.9	2395.78	3007.9	12640	1223.19	1355.57	1786.09	18378.7	1937.6	2165.4	2753.55
CD630_01770	cfa	NC_009089	complement(234379..235566)	4915013	2386	228.025	253.503	324.066	1794	222.734	245.208	308.083	2543	219.667	244.314	315.921	1581	255.651	286.538	366.635	2374	279.244	312.735	376.472	3680	300.605	334.518	406.638	2241	223.475	247.675	316.023	2545	278.5	311.264	383.248
CD630_01780		NC_009089	235839..236663	4915014	49	6.74326	7.49672	6.65517	31	5.54227	6.1015	5.32362	38	4.72677	5.25713	4.7208	23	5.35556	6.00262	5.33372	27	4.57329	5.1218	4.28169	39	4.5875	5.10503	4.30948	39.3333	5.67077	6.28512	5.56653	29.6667	4.83879	5.40982	4.64163
CD630_01790	gluD	NC_009089	236792..238057	4915015	9179	823.17	915.147	1246.69	6515	759.034	835.621	1118.82	9821	796.08	885.403	1220.08	4901	743.673	833.523	1136.55	9092	1003.56	1123.93	1441.82	16352	1253.44	1394.84	1806.89	8505	792.761	878.724	1195.2	10115	1000.22	1117.43	1461.75
CD630_01800		NC_009089	238355..238858	4915016	8	1.80213	2.0035	1.08656	4	1.1706	1.28872	0.686919	4	0.814449	0.905834	0.496926	5	1.90577	2.13602	1.1595	3	0.831783	0.931544	0.475743	14	2.69565	2.99975	1.54699	5.33333	1.2624	1.39935	0.756801	7.33333	1.81107	2.02244	1.06075
CD630_01810		NC_009089	239189..240322	4915017	191	19.1226	21.2593	25.9416	155	20.1604	22.1946	26.6181	191	17.2844	19.2238	23.7282	85	14.3992	16.1389	19.7116	133	16.3892	18.3549	21.0913	183	15.6604	17.4271	20.2214	179	18.8558	20.8926	25.4293	133.667	15.4829	17.307	20.3414
CD630_01811		NC_009089	240359..240475	13439756	0	0	0	0	0	0	0	0	0	0	0	0	0	0	0	0	0	0	0	0	0	0	0	0	0	0	0	0	0	0	0	0
CD630_01830		NC_009089	241238..242260	4915019	5485	608.735	676.753	744.972	5235	754.782	830.941	899.006	6663	668.388	743.384	827.754	2833	531.988	596.263	656.975	3450	471.262	527.784	547.105	4930	467.667	520.426	544.762	5794.33	677.302	750.359	823.911	3737.67	490.306	548.158	582.947
CD630_01840	pyrB	NC_009089	242556..243476	4915020	1422	175.294	194.881	193.136	954	152.781	168.197	163.83	1393	155.212	172.628	173.054	965	201.279	225.598	223.784	1838	278.872	312.319	291.472	2556	269.319	299.702	282.436	1256.33	161.096	178.568	176.674	1786.33	249.823	279.206	265.898
CD630_01850	pyrK	NC_009089	243515..244207	4915021	1072	175.626	195.25	145.599	691	147.07	161.91	118.665	1021	151.191	168.156	126.84	852	236.177	264.712	197.579	1539	310.331	347.551	244.056	2249	314.935	350.465	248.513	928	157.963	175.105	130.368	1546.67	287.148	320.909	230.05
CD630_01860	pyrD	NC_009089	244200..245102	4915022	1832	230.338	256.075	248.822	1100	179.674	197.803	188.903	1676	190.467	211.839	208.212	1408	299.534	335.724	326.516	2865	443.36	496.535	454.335	3880	416.974	464.015	428.738	1536	200.16	221.906	215.312	2717.67	386.623	432.091	403.196
CD630_01870	pyrE	NC_009089	245187..245771	4915023	2071	401.931	446.841	281.283	1333	336.089	370.001	228.916	2118	371.539	413.228	263.122	1610	528.69	592.566	373.36	3345	799.023	894.856	530.454	4594	762.08	848.053	507.634	1840.67	369.853	410.023	257.774	3183	696.598	778.492	470.483
CD630_01880		NC_009089	245986..246912	4915457	338	41.3966	46.0221	45.9071	370	58.8711	64.8113	63.54	363	40.1848	44.6937	45.096	301	62.3761	69.9123	69.8021	484	72.96	81.7106	76.7533	943	98.7182	109.855	104.201	357	46.8175	51.8424	51.5144	576	78.0181	87.1593	83.5854
CD630_01890		NC_009089	complement(246964..247854)	4915458	150	19.1135	21.2492	20.373	122	20.1959	22.2337	20.951	165	19.0038	21.1361	20.4982	84	18.1106	20.2987	19.4797	128	20.0748	22.4825	20.2984	198	21.5652	23.998	21.8789	145.667	19.4377	21.5397	20.6074	136.667	19.9169	22.2598	20.5523
CD630_01900		NC_009089	248042..249073	4915459	125	13.7517	15.2883	16.9775	101	14.4352	15.8917	17.3447	120	11.9326	13.2715	14.9078	75	13.9609	15.6476	17.3926	127	17.1966	19.2591	20.1398	173	16.2679	18.1032	19.1164	115.333	13.3732	14.8172	16.41	125	15.8085	17.67	18.8829
CD630_01910		NC_009089	249367..250242	4915460	970	125.717	139.764	131.745	685	115.336	126.974	117.635	1047	122.653	136.415	130.07	736	161.401	180.901	170.679	958	152.82	171.149	151.921	1246	138.032	153.604	137.682	900.667	121.236	134.385	126.484	980	150.751	168.551	153.427
CD630_01920	cls	NC_009089	250260..251750	4915461	1852	141.023	156.781	251.538	1261	124.743	137.33	216.551	2102	144.674	160.907	261.135	1279	164.787	184.697	296.601	1743	163.357	182.95	276.407	2273	147.94	164.63	251.165	1738.33	136.813	151.673	243.075	1765	158.695	177.426	274.724
CD630_01930	groES	NC_009089	251943..252227	4915462	1087	433.024	481.409	147.636	702	363.306	399.964	120.554	1018	366.554	407.683	126.468	806	543.277	608.915	186.912	1564	766.851	858.825	248.021	2480	844.446	939.712	274.038	935.667	387.628	429.685	131.553	1616.67	718.192	802.484	236.324
CD630_01940	groEL	NC_009089	252260..253888	4915463	10045	700.094	778.32	1364.31	7289	659.975	726.567	1251.74	10733	676.137	752.002	1333.38	9990	1178.08	1320.42	2316.69	16566	1421.07	1591.51	2627.06	26691	1590.04	1769.42	2949.34	9355.67	678.735	752.296	1316.48	17749	1396.4	1560.45	2631.03
CD630_01950		NC_009089	254150..254890	4915464	277	42.4413	47.1836	37.6221	213	42.3976	46.6756	36.5785	324	44.8705	49.9052	40.251	253	65.5894	73.5138	58.6709	356	67.1353	75.1873	56.4549	596	78.0537	86.8592	65.8576	271.333	43.2365	47.9215	38.1505	401.667	70.2595	78.5201	60.3278
CD630_01960		NC_009089	254974..256157	4915465	715	68.5618	76.2226	97.1112	587	73.1251	80.5036	100.805	761	65.958	73.3588	94.5402	581	94.2661	105.655	134.734	1080	127.465	142.753	171.268	1624	133.107	148.123	179.451	687.667	69.215	76.695	97.4856	1095	118.279	132.177	161.818
CD630_01980	guaA	NC_009089	256539..258074	4915467	7619	563.163	626.089	1034.81	5962	572.507	630.274	1023.85	8571	572.631	636.883	1064.79	4213	526.904	590.564	976.998	6482	589.708	660.436	1027.92	9738	615.239	684.647	1076.04	7384	569.434	631.082	1041.15	6811	577.284	645.216	1026.99
CD630_01981		NC_009089	258083..258208	13439754	22	19.8235	22.0385	2.98804	9	10.5354	11.5985	1.54557	14	11.4023	12.6817	1.73924	15	22.8693	25.6323	3.47851	11	12.1995	13.6627	1.74439	11	8.47203	9.42779	1.21549	15	13.9204	15.4395	2.09095	12.3333	14.5136	16.2409	2.14613
CD630_01990		NC_009089	258653..260044	4915468	1012	82.5408	91.7636	137.45	928	98.3307	108.252	159.365	1243	91.6361	101.918	154.42	431	59.4798	66.6661	99.9492	450	45.1744	50.5925	71.3615	615	42.8747	47.7116	67.9571	1061	90.8359	100.645	150.412	498.667	49.1763	54.99	79.756
CD630_02000		NC_009089	complement(260192..260500)	4915469	7	2.57198	2.85936	0.950739	6	2.864	3.15298	1.03038	6	1.99263	2.21622	0.745389	3	1.86507	2.0904	0.695702	8	3.61785	4.05177	1.26865	10	3.14056	3.49486	1.10499	6.33333	2.4762	2.74285	0.908836	7	2.87449	3.21234	1.02312
CD630_02010		NC_009089	260537..261058	4915470	27	5.87247	6.52864	3.66714	28	7.91166	8.70997	4.80844	38	7.47046	8.30868	4.7208	22	8.09624	9.07442	5.10182	24	6.42481	7.19538	3.80595	36	6.69264	7.44766	3.97798	31	7.08487	7.8491	4.39879	27.3333	7.07123	7.90582	4.29525
CD630_02020		NC_009089	complement(261187..262020)	4915471	173	23.5509	26.1824	23.4968	126	22.2836	24.532	21.638	169	20.7948	23.1281	20.9951	55	12.6686	14.1992	12.7545	70	11.7287	13.1354	11.1007	94	10.9377	12.1717	10.3869	156	22.2098	24.6142	22.0433	73	11.7783	13.1688	11.4141
CD630_02030		NC_009089	complement(262205..265633)	4915472	214	7.08556	7.87727	29.0655	157	6.75324	7.43466	26.9616	210	6.28472	6.9899	26.0886	88	4.93	5.52563	20.4073	115	4.68651	5.2486	18.2368	150	4.24511	4.72402	16.5749	193.667	6.70784	7.43394	27.3719	117.667	4.62054	5.16608	18.4063
CD630_02040		NC_009089	265952..268186	4915473	1049	53.2875	59.2416	142.475	790	52.1351	57.3956	135.667	1139	52.2975	58.1655	141.5	601	51.6569	57.898	139.372	917	57.3338	64.2103	145.419	1446	62.785	69.8681	159.782	992.667	52.5734	58.2676	139.88	988	57.2586	63.9921	148.191
CD630_02050		NC_009089	268442..270472	4915474	31	1.73292	1.92655	4.21042	8	0.580979	0.639601	1.37384	25	1.26318	1.40491	3.10579	14	1.32419	1.48417	3.24661	23	1.58248	1.77227	3.64737	28	1.33787	1.4888	3.09398	21.3333	1.19236	1.32369	2.89668	21.6667	1.41484	1.58175	3.32932
CD630_02060		NC_009089	270469..270921	4915475	9	2.25565	2.50769	1.22238	5	1.62799	1.79226	0.858649	3	0.679606	0.755862	0.372694	5	2.12033	2.3765	1.1595	10	3.08476	3.45473	1.58581	10	2.14223	2.38391	1.10499	5.66667	1.52108	1.68527	0.817908	8.33333	2.44911	2.73838	1.28344
CD630_02070		NC_009089	270923..271978	4915476	29	3.1179	3.46628	3.93878	13	1.81577	1.99898	2.23249	31	3.01254	3.35056	3.85118	24	4.36595	4.89344	5.56562	47	6.21947	6.96541	7.45331	40	3.67588	4.09057	4.41998	24.3333	2.64873	2.9386	3.34081	37	4.75377	5.31647	5.81297
CD630_02080		NC_009089	272045..272353	4915477	12	4.4091	4.90176	1.62984	5	2.38667	2.62749	0.858649	5	1.66053	1.84685	0.621157	7	4.35182	4.8776	1.62331	9	4.07008	4.55824	1.42723	19	5.96706	6.64023	2.09949	7.33333	2.81877	3.12536	1.03655	11.6667	4.79632	5.35869	1.71667
CD630_02090		NC_009089	272457..273722	4915478	14	1.25552	1.3958	1.90148	19	2.21361	2.43696	3.26287	12	0.972707	1.08185	1.49078	19	2.88304	3.23137	4.40611	25	2.75947	3.09043	3.96453	32	2.45291	2.72963	3.53598	15	1.48061	1.6382	2.21837	25.3333	2.69847	3.01714	3.96887
CD630_02100		NC_009089	273810..274523	4915479	213	33.8695	37.654	28.9296	206	42.5549	46.8487	35.3763	243	34.9255	38.8443	30.1883	78	20.9859	23.5214	18.0883	89	17.4185	19.5076	14.1137	81	11.0091	12.2511	8.95045	220.667	37.1166	41.1157	31.4981	82.6667	16.4712	18.4267	13.7175
CD630_02110	licC	NC_009089	274956..275681	4915480	304	47.5406	52.8526	41.2892	243	49.3685	54.3499	41.7303	388	54.8441	60.9978	48.2018	32	8.46729	9.49031	7.42082	30	5.77436	6.46692	4.75743	44	5.88141	6.54491	4.86197	311.667	50.5844	56.0668	43.7405	35.3333	6.70769	7.50071	5.68008
CD630_02120		NC_009089	275699..277762	4915481	1522	83.7206	93.0752	206.718	1238	88.469	97.3957	212.602	1721	85.5669	95.1679	213.802	176	16.3808	18.3599	40.8145	213	14.4208	16.1504	33.7778	307	14.4342	16.0626	33.9233	1493.67	85.9188	95.2129	211.041	232	15.0786	16.8576	36.1719
CD630_02130		NC_009089	complement(277986..278279)	4915482	20	7.72343	8.58641	2.7164	9	4.51518	4.97077	1.54557	21	7.33004	8.15251	2.60886	3	1.96022	2.19705	0.695702	7	3.32713	3.72618	1.11007	6	1.98047	2.2039	0.662996	16.6667	6.52289	7.23657	2.29028	5.33333	2.42261	2.70904	0.822922
CD630_02140		NC_009089	complement(278285..278500)	4915483	1	0.525622	0.584353	0.13582	2	1.3657	1.50351	0.34346	2	0.950191	1.05681	0.248463	0	0	0	0	0	0	0	0	2	0.898548	0.999917	0.220999	1.66667	0.947172	1.04822	0.242581	0.666667	0.299516	0.333306	0.0736663
CD630_02150		NC_009089	278948..279346	4915484	143	40.6903	45.2368	19.4222	103	38.0754	41.9173	17.6882	159	40.8939	45.4824	19.7528	155	74.626	83.6422	35.9446	224	78.4503	87.8593	35.5222	407	98.989	110.156	44.9732	135	39.8865	44.2122	18.9544	262	84.0217	93.886	38.8133
CD630_02160		NC_009089	279343..280506	4916691	491	47.8912	53.2424	66.6876	423	53.6004	59.0087	72.6417	502	44.2573	49.2232	62.3642	455	75.0913	84.1638	105.515	797	95.6808	107.156	126.389	1540	128.391	142.875	170.169	472	48.583	53.8248	67.2312	930.667	99.7209	111.398	134.024
CD630_02170		NC_009089	complement(280761..281273)	4916692	17	3.76235	4.18274	2.30894	31	8.91301	9.81235	5.32362	29	5.80116	6.45208	3.60271	13	4.86808	5.45623	3.01471	21	5.72033	6.40641	3.3302	51	9.64757	10.736	5.63547	25.6667	6.15884	6.81572	3.74509	28.3333	6.74533	7.53287	3.99346
CD630_02180	purE	NC_009089	281723..282199	4916693	258	61.4086	68.2701	35.0415	145	44.8363	49.3604	24.9008	259	55.7206	61.9727	32.176	93	37.4538	41.9789	21.5668	170	49.8023	55.7755	26.9588	244	49.6406	55.2407	26.9618	220.667	53.9885	59.8677	30.7061	169	45.6322	50.9984	25.1625
CD630_02190	purC	NC_009089	282205..282903	4916694	263	42.7175	47.4906	35.7206	159	33.5506	36.9359	27.305	251	36.8495	40.9841	31.1821	98	26.9327	30.1867	22.7263	179	35.7845	40.0764	28.386	259	35.9574	40.0139	28.6193	224.333	37.7059	41.8036	31.4026	178.667	32.8915	36.759	26.5772
CD630_02200	purF	NC_009089	282915..284282	4916695	985	81.7481	90.8823	133.783	676	72.8855	80.2397	116.089	1137	85.2921	94.8623	141.251	441	61.9275	69.4096	102.268	685	69.9719	78.3641	108.628	976	69.2355	77.0463	107.847	932.667	79.9752	88.6614	130.374	700.667	67.045	74.94	106.248
CD630_02210	purG	NC_009089	284276..285352	4916696	917	96.6677	107.469	124.547	664	90.9353	100.111	114.029	1008	96.046	106.823	125.225	406	72.4172	81.1666	94.1517	573	74.3461	83.2629	90.867	880	79.2925	88.2378	97.2395	863	94.5497	104.801	121.267	619.667	75.3519	84.2224	94.0861
CD630_02220	purN	NC_009089	285346..285939	4916697	337	64.4126	71.6098	45.7713	216	53.6349	59.0468	37.0936	306	52.8651	58.7969	38.0148	111	35.8978	40.2349	25.741	188	44.2273	49.5318	29.8133	290	47.378	52.7229	32.0448	286.333	56.9709	63.1512	40.2933	196.333	42.501	47.4966	29.1997
CD630_02230	purH	NC_009089	285932..287464	4916698	791	58.5817	65.1274	107.434	520	50.0313	55.0795	89.2995	781	52.2809	58.1471	97.0248	314	39.3476	44.1016	72.8168	458	41.7487	46.7559	72.6302	723	45.7679	50.9312	79.8911	697.333	53.6313	59.4513	97.9193	498.333	42.2881	47.2629	75.1127
CD630_02240	purD	NC_009089	287475..288725	4916699	1019	92.4793	102.813	138.4	657	77.4619	85.278	112.827	1020	83.6715	93.0598	126.716	418	64.1875	71.9425	96.9345	593	66.2394	74.184	94.0386	884	68.5741	76.3102	97.6815	898.667	84.5376	93.7168	125.981	631.667	66.3337	74.1456	96.2182
CD630_02250	purL	NC_009089	288750..292556	4916700	6874	205	227.906	933.626	4785	185.387	204.093	821.727	7361	198.421	220.685	914.468	3376	170.353	190.935	782.897	4542	166.718	186.714	720.276	6740	171.808	191.19	744.766	6340	196.27	217.561	889.94	4886	169.626	189.613	749.313
CD630_02260		NC_009089	293002..293670	4916701	1720	291.897	324.513	233.61	1246	274.709	302.427	213.975	1966	301.573	335.41	244.239	353	101.363	113.61	81.861	460	96.084	107.608	72.9473	673	97.6235	108.637	74.3661	1644	289.393	320.783	230.608	495.333	98.3568	109.951	76.3915
CD630_02270		NC_009089	293679..294107	4916702	1042	275.764	306.577	141.524	768	264.049	290.692	131.889	1135	271.502	301.966	141.003	179	80.1543	89.8385	41.5102	312	101.629	113.818	49.4773	431	97.4956	108.495	47.6252	981.667	270.438	299.745	138.139	307.333	93.0929	104.05	46.2043
CD630_02280	fliN	NC_009089	294131..294445	4916746	424	152.821	169.897	57.5876	311	145.623	160.317	53.408	483	157.352	175.007	60.0038	79	48.1779	53.9987	18.3202	111	49.2416	55.1474	17.6025	136	41.898	46.6247	15.0279	406	151.932	168.407	56.9998	108.667	46.4392	51.9236	16.9835
CD630_02290	flgM	NC_009089	294596..294871	4916747	762	313.454	348.478	103.495	504	269.341	296.518	86.5518	800	297.451	330.826	99.3852	120	83.5225	93.6136	27.8281	144	72.9076	81.6519	22.8357	165	58.015	64.5599	18.2324	688.667	293.415	325.274	96.4773	143	71.4817	79.9418	22.9654
CD630_02300		NC_009089	294876..295292	4916748	846	230.336	256.073	114.904	660	233.447	257.002	113.342	955	235.018	261.389	118.641	99	45.6069	51.1171	22.9582	161	53.9522	60.423	25.5316	262	60.972	67.8505	28.9508	820.333	232.934	258.154	115.629	174	53.5104	59.7969	25.8135
CD630_02310	flgK	NC_009089	295310..296620	4916749	4938	427.638	475.42	670.679	3222	362.496	399.072	553.314	5188	406.099	451.665	644.513	740	108.433	121.533	171.607	992	105.737	118.419	157.313	1364	100.966	112.357	150.721	4449.33	398.744	442.053	622.835	1032	105.045	117.436	159.88
CD630_02320	flgL	NC_009089	296639..297571	4916750	5429	660.641	734.459	737.366	3572	564.69	621.668	613.419	5900	648.94	721.755	732.966	917	188.807	211.619	212.653	1128	168.946	189.208	178.88	1498	155.81	173.388	165.528	4967	624.757	692.627	694.584	1181	171.188	191.405	185.687
CD630_02330	fliW	NC_009089	297587..297979	4916751	991	286.292	318.281	134.598	704	264.217	290.877	120.898	1028	268.432	298.552	127.71	136	66.478	74.5098	31.5385	191	67.9141	76.0595	30.289	295	72.8442	81.062	32.5973	907.667	272.98	302.57	127.735	207.333	69.0787	77.2104	31.4749
CD630_02340	csrA	NC_009089	297973..298185	4916752	377	200.951	223.404	51.2041	289	200.124	220.317	49.6299	441	212.468	236.308	54.7861	44	39.683	44.4775	10.2036	71	46.5798	52.1665	11.2593	124	56.4946	62.8681	13.7019	369	204.514	226.676	51.8734	79.6667	47.5858	53.1707	11.7216
CD630_02350	fliS1	NC_009089	298207..298602	4916753	1675	480.228	533.886	227.498	1148	427.589	470.734	197.146	1819	471.381	524.272	225.977	219	106.238	119.074	50.7863	309	109.039	122.117	49.0016	419	102.68	114.263	46.2992	1547.33	459.733	509.631	216.874	315.667	105.986	118.485	48.6957
CD630_02360	fliS2	NC_009089	298599..298952	4916754	1406	450.931	501.316	190.963	923	384.573	423.377	158.507	1489	431.644	480.077	184.981	184	99.8495	111.913	42.6697	249	98.2914	110.08	39.4867	327	89.6416	99.7545	36.1333	1272.67	422.383	468.256	178.15	253.333	95.9275	107.249	39.4299
CD630_02370	fliD	NC_009089	298980..300503	4916755	10758	801.446	890.996	1461.15	7230	699.735	770.34	1241.61	11558	778.273	865.599	1435.87	1528	192.606	215.876	354.344	2082	190.904	213.8	330.166	2630	167.47	186.363	290.613	9848.67	759.818	842.312	1379.54	2080	183.66	205.346	325.041
CD630_02380		NC_009089	300506..300841	4916756	991	334.859	372.275	134.598	701	307.722	338.772	120.383	1050	320.689	356.672	130.443	141	80.6141	90.3539	32.698	155	64.4632	72.1947	24.5801	265	76.5371	85.1715	29.2823	914	321.09	355.906	128.474	187	73.8715	82.5734	28.8535
CD630_02390	fliC	NC_009089	300942..301814	4916757	56546	7353.86	8175.55	7680.07	50125	8468.77	9323.29	8607.96	69810	8206.12	9126.89	8672.6	7504	1651.24	1850.74	1740.18	9085	1454.22	1628.63	1440.71	12425	1381.17	1536.99	1372.95	58827	8009.58	8875.24	8320.21	9671.33	1495.54	1672.12	1517.95
CD630_02400		NC_009089	301908..304049	4916758	1453	77.0147	85.62	197.346	1113	76.6401	84.3732	191.135	1513	72.486	80.6192	187.962	155	13.9009	15.5804	35.9446	211	13.7652	15.4161	33.4606	318	14.407	16.0323	35.1388	1359.67	75.3803	83.5375	192.148	228	14.0244	15.6763	34.848
CD630_02410		NC_009089	304766..305368	4916759	702	132.174	146.943	95.3456	651	159.237	175.304	111.796	764	130.02	144.609	94.9129	71	22.6189	25.3517	16.465	90	20.8566	23.3581	14.2723	127	20.4386	22.7444	14.0334	705.667	140.477	155.619	100.685	96	21.3047	23.8181	14.9236
CD630_02420		NC_009089	305341..305985	4915945	1803	317.368	352.83	244.883	1235	282.415	310.911	212.086	2047	325.681	362.224	254.302	189	56.2903	63.0912	43.8292	265	57.4124	64.2982	42.024	317	47.6941	53.0747	35.0283	1695	308.488	341.988	237.09	257	53.7989	60.1547	40.2939
CD630_02430		NC_009089	305998..306738	4915946	1359	208.223	231.489	184.579	1095	217.96	239.952	188.044	1618	224.076	249.218	201.007	177	45.8866	51.4306	41.0464	213	40.168	44.9857	33.7778	278	36.4076	40.5149	30.7188	1357.33	216.753	240.22	191.21	222.667	40.8208	45.6437	35.181
CD630_02440		NC_009089	306767..308251	4915947	2205	168.581	187.418	299.483	1785	177.293	195.182	306.538	2463	170.205	189.303	305.982	290	37.5148	42.0473	67.2512	369	34.7232	38.8877	58.5164	421	27.5119	30.6157	46.5202	2151	172.027	190.634	304.001	360	33.25	37.1836	57.4293
CD630_02450	flgB	NC_009089	309272..309589	4915948	1696	605.517	673.175	230.351	1313	609.001	670.45	225.481	1852	597.652	664.711	230.077	741	447.633	501.716	171.838	1033	453.934	508.377	163.814	1425	434.864	483.922	157.462	1620.33	604.057	669.445	228.636	1066.33	445.477	498.005	164.371
CD630_02460	flgC	NC_009089	309597..310001	4915949	1929	540.76	601.183	261.997	1310	477.086	525.225	224.966	2087	528.813	588.148	259.271	823	390.37	437.534	190.854	1155	398.516	446.313	183.161	1656	396.799	441.564	182.987	1775.33	515.553	571.518	248.745	1211.33	395.228	441.804	185.668
CD630_02470	fliE	NC_009089	310011..310328	4915950	1197	427.361	475.112	162.576	939	435.531	479.477	161.254	1269	409.514	455.464	157.65	447	270.03	302.655	103.66	750	329.574	369.102	118.936	1173	357.961	398.344	129.616	1135	424.135	470.017	160.493	790	319.189	356.701	117.404
CD630_02480	fliF	NC_009089	310353..311903	4915951	11045	808.503	898.841	1500.13	7181	682.894	751.799	1233.19	11464	758.506	843.614	1424.19	4751	588.443	659.538	1101.76	6474	583.284	653.241	1026.65	9121	570.684	635.066	1007.86	9896.67	749.968	831.418	1385.84	6782	580.804	649.282	1045.43
CD630_02490	fliG	NC_009089	311916..312986	4915952	5402	572.655	636.641	733.699	3721	512.449	564.156	639.007	5816	557.275	619.804	722.53	2028	363.756	407.704	470.295	2844	371.073	415.578	451.005	4166	377.481	420.066	460.34	4979.67	547.459	606.867	698.412	3012.67	370.77	414.45	460.547
CD630_02500	fliH	NC_009089	312979..313710	4915953	2955	458.326	509.537	401.348	2159	435.033	478.928	370.765	3176	445.25	495.209	394.559	753	197.613	221.488	174.621	1187	226.599	253.777	188.236	2126	281.85	313.646	234.922	2763.33	446.203	494.558	388.891	1355.33	235.354	262.971	199.26
CD630_02510	fliI	NC_009089	313714..315033	4915954	7276	625.816	695.742	988.225	5010	559.814	616.301	860.366	8223	639.28	711.01	1021.56	2517	366.303	410.56	583.694	3654	386.824	433.219	579.456	5459	401.333	446.609	603.216	6836.33	608.303	674.351	956.716	3876.67	384.82	430.129	588.789
CD630_02520	fliJ	NC_009089	315070..315510	4915955	1075	276.756	307.68	146.006	850	284.289	312.975	145.97	1088	253.177	281.585	135.164	249	108.466	121.57	57.7433	474	150.196	168.21	75.1675	813	178.903	199.086	89.836	1004.33	271.408	300.747	142.38	512	145.855	162.955	74.2489
CD630_02530	fliK	NC_009089	315539..316744	4915956	3282	308.972	343.495	445.761	2355	288.021	317.083	404.424	3415	290.588	323.193	424.251	933	148.616	166.572	216.363	1503	174.153	195.04	238.347	2381	191.592	213.206	263.099	3017.33	295.86	327.924	424.812	1605.67	171.454	191.606	239.27
CD630_02540	flgD	NC_009089	316762..317370	4915957	3027	564.317	627.371	411.127	1871	453.145	498.868	321.307	3331	561.296	624.276	413.815	1026	323.639	362.741	237.93	1552	356.118	398.829	246.118	2264	360.765	401.464	250.171	2743	526.252	583.505	382.083	1614	346.841	387.678	244.74
CD630_02550	flgE	NC_009089	317397..318380	4915958	5285	609.786	677.921	717.808	3432	514.437	566.345	589.377	5574	581.308	646.534	692.466	1794	350.234	392.549	416.03	2536	360.142	403.336	402.162	3681	363.025	403.979	406.748	4763.67	568.51	630.267	666.55	2670.33	357.8	399.955	408.313
CD630_02551	FlbD	NC_009089	318393..318596	4916163	527	293.297	326.069	71.5771	360	260.287	286.551	61.8227	572	287.74	320.026	71.0604	176	165.735	185.759	40.8145	222	152.069	170.308	35.205	382	181.718	202.219	42.2108	486.333	280.441	310.882	68.1534	260	166.508	186.095	39.4101
CD630_02560	motA	NC_009089	318596..319414	4916164	3358	465.505	517.519	456.083	2250	405.209	446.095	386.392	3747	469.499	522.179	465.495	1121	262.938	294.706	259.961	1606	274.019	306.884	254.681	2628	311.391	346.521	290.392	3118.33	446.737	495.264	435.99	1785	282.783	316.037	268.345
CD630_02570	motB	NC_009089	319404..320099	4916165	3059	498.997	554.753	415.473	2152	456.051	502.067	369.563	3272	482.435	536.566	406.485	962	265.52	297.6	223.089	1587	318.63	356.846	251.668	2447	341.185	379.676	270.392	2827.67	479.161	531.129	397.174	1665.33	308.445	344.707	248.383
CD630_02580	fliL	NC_009089	320111..320554	4916166	887	226.813	252.156	120.472	690	229.217	252.345	118.494	958	221.42	246.264	119.014	288	124.607	139.661	66.7874	511	160.826	180.115	81.035	848	185.344	206.253	93.7035	845	225.817	250.255	119.327	549	156.926	175.343	80.5086
CD630_02590	fliZ	NC_009089	320569..320943	4916167	403	122.012	135.645	54.7354	307	120.75	132.934	52.7211	446	122.05	135.745	55.4072	127	65.0585	72.9188	29.4514	220	81.9805	91.813	34.8879	360	93.1615	103.671	39.7798	385.333	121.604	134.774	54.2879	235.667	80.0668	89.4677	34.7063
CD630_02600	fliP	NC_009089	320944..321609	4916168	2172	370.265	411.637	295.001	1534	339.728	374.007	263.434	2300	354.395	394.16	285.732	792	228.445	256.046	183.665	1177	246.957	276.576	186.65	1810	263.736	293.489	200.004	2002	354.796	393.268	281.389	1259.67	246.38	275.371	190.106
CD630_02610	fliQ	NC_009089	321622..321891	4916169	495	208.146	231.404	67.2308	354	193.384	212.896	60.7924	498	189.278	210.516	61.8673	186	132.337	148.326	43.1335	250	129.388	144.907	39.6453	353	126.875	141.188	39.0063	449	196.936	218.272	63.2968	263	129.533	144.807	40.595
CD630_02620	flhB	NC_009089	321903..323717	4916170	5559	347.734	386.589	755.023	4072	330.911	364.301	699.284	6234	352.472	392.021	774.459	1757	185.963	208.431	407.45	2808	216.192	242.121	445.296	4321	231.032	257.096	477.468	5288.33	343.706	380.97	742.922	2962	211.062	235.883	443.404
CD630_02630	flhA	NC_009089	323726..325801	4916171	5871	321.079	356.955	797.399	4104	291.582	321.003	704.779	6588	325.657	362.197	818.437	1944	179.887	201.621	450.815	2809	189.079	211.757	445.454	3932	183.802	204.538	434.484	5521	312.773	346.719	773.538	2895	184.256	205.972	443.584
CD630_02640	flhF	NC_009089	325776..326792	4916172	1946	217.245	241.519	264.305	1323	191.875	211.236	227.199	2099	211.8	235.565	260.762	575	108.612	121.735	133.343	863	118.579	132.801	136.856	1334	127.292	141.652	147.406	1789.33	206.973	229.44	250.755	924	118.161	132.063	139.202
CD630_02650	flhG	NC_009089	326789..327667	4916173	1789	231.073	256.892	242.982	1227	205.89	226.665	210.713	1899	221.702	246.579	235.916	552	120.637	135.213	128.009	906	144.032	161.307	143.675	1322	145.951	162.417	146.08	1638.33	219.555	243.379	229.87	926.667	136.873	152.979	139.255
CD630_02660	fliA	NC_009089	327681..328382	4916174	1188	192.135	213.604	161.354	791	166.196	182.965	135.838	1200	175.42	195.103	149.078	316	86.4731	96.9208	73.2806	573	114.061	127.741	90.867	899	124.276	138.296	99.3389	1059.67	177.917	197.224	148.757	596	108.27	120.986	87.8289
CD630_02670		NC_009089	328398..328820	4916175	801	214.991	239.013	108.792	534	186.201	204.989	91.7037	864	209.608	233.127	107.336	206	93.5531	104.856	47.7716	396	130.82	146.51	62.7981	687	157.609	175.39	75.9131	733	203.6	225.71	102.61	429.667	127.327	142.252	62.1609
CD630_02671		NC_009089	328805..328990	13439757	185	112.924	125.542	25.1267	133	105.468	116.109	22.8401	188	103.724	115.362	23.3555	27	27.8857	31.2549	6.26132	80	60.103	67.3116	12.6865	159	82.9563	92.315	17.5694	168.667	107.372	119.004	23.7741	88.6667	56.9817	63.6271	12.1724
CD630_02680	flgG1	NC_009089	329031..329804	4916176	1861	272.981	303.483	252.761	1188	226.389	249.232	204.015	1861	246.74	274.426	231.195	617	153.135	171.637	143.083	998	180.181	201.791	158.264	1434	179.793	200.077	158.456	1636.67	248.704	275.714	229.324	1016.33	171.037	191.168	153.268
CD630_02690	flgG	NC_009089	329825..330586	4916177	1647	245.395	272.815	223.695	1047	202.662	223.111	179.801	1802	242.68	269.91	223.865	639	161.093	180.556	148.185	895	164.13	183.815	141.93	1283	163.394	181.828	141.771	1498.67	230.246	255.279	209.121	939	162.872	182.066	143.962
CD630_02700	fliM	NC_009089	330609..331490	4913206	1634	210.335	233.837	221.93	1228	205.357	226.078	210.884	1821	211.873	235.646	226.226	613	133.513	149.644	142.155	973	154.157	172.646	154.299	1461	160.748	178.883	161.44	1561	209.188	231.854	219.68	1015.67	149.473	167.058	152.631
CD630_02710	fliN	NC_009089	331493..331867	4913207	840	254.317	282.733	114.089	539	212.001	233.392	92.5624	860	235.343	261.75	106.839	318	162.902	182.584	73.7444	470	175.14	196.146	74.5331	814	210.649	234.413	89.9465	746.333	233.887	259.292	104.497	534	182.897	204.381	79.408
CD630_02720		NC_009089	331899..333302	4913208	1655	133.832	148.785	224.782	1234	129.637	142.717	211.915	1642	120.016	133.483	203.988	528	72.2434	80.9718	122.444	975	97.0413	108.68	154.617	1643	113.563	126.374	181.55	1510.33	127.828	141.662	213.562	1048.67	94.2825	105.342	152.87
CD630_02730	htpG	NC_009089	333418..335355	4913209	6578	385.361	428.42	893.423	4953	376.96	414.996	850.578	6985	369.868	411.369	867.757	2839	281.412	315.412	658.366	5058	364.707	408.449	802.103	8529	427.08	475.261	942.449	6172	377.396	418.261	870.586	5475.33	357.733	399.707	800.973
CD630_02740		NC_009089	335742..336872	4913210	411	41.2579	45.8679	55.822	336	43.8184	48.2398	57.7012	479	43.4618	48.3384	59.5069	230	39.0658	43.7857	53.3372	327	40.4021	45.2479	51.856	391	33.549	37.3338	43.2053	408.667	42.846	47.482	57.6767	316	37.6723	42.1224	49.4662
CD630_02750	splB	NC_009089	337099..338121	4913211	401	44.5037	49.4764	54.4638	267	38.496	42.3803	45.8519	415	41.63	46.3011	51.5561	217	40.7489	45.6721	50.3225	257	35.1056	39.3161	40.7554	396	37.5651	41.803	43.7578	361	41.5433	46.0526	50.6239	290	37.8065	42.2637	44.9452
CD630_02760		NC_009089	338303..339214	4913212	52	6.47345	7.19677	7.06263	65	10.5123	11.573	11.1624	93	10.4646	11.6388	11.5535	42	8.84679	9.91565	9.73983	51	7.81438	8.75161	8.08764	83	8.83179	9.82814	9.17145	70	9.15013	10.1362	9.9262	58.6667	8.49765	9.49847	8.99964
CD630_02770		NC_009089	339229..339645	4913213	29	7.89568	8.77791	3.93878	23	8.13527	8.95614	3.94979	29	7.13668	7.93745	3.60271	7	3.22473	3.61434	1.62331	22	7.37235	8.25657	3.48879	34	7.9124	8.80503	3.75698	27	7.72255	8.55717	3.83043	21	6.16983	6.89198	2.95636
CD630_02780		NC_009089	complement(339745..340137)	4913214	32	9.24453	10.2775	4.34624	42	15.7629	17.3534	7.21265	60	15.6673	17.4252	7.45389	66	32.2614	36.1592	15.3054	110	39.1128	43.8039	17.4439	114	28.1499	31.3257	12.5969	44.6667	13.5582	15.0187	6.33759	96.6667	33.1747	37.0962	15.1154
CD630_02790		NC_009089	340278..340673	4913551	26	7.45428	8.28719	3.53132	22	8.19422	9.02104	3.77806	47	12.1797	13.5463	5.83888	90	43.6595	48.9344	20.8711	117	41.2867	46.2385	18.554	178	43.6204	48.5414	19.6689	31.6667	9.27607	10.2849	4.38275	128.333	42.8555	47.9048	19.698
CD630_02791		NC_009089	341076..341282	4913552	6	3.29085	3.65856	0.814919	10	7.12541	7.84438	1.7173	6	2.97451	3.30826	0.745389	5	4.64014	5.20076	1.1595	10	6.7507	7.56036	1.58581	13	6.0945	6.78205	1.43649	7.33333	4.46359	4.93707	1.09254	9.33333	5.82845	6.51439	1.39394
CD630_02810		NC_009089	complement(341439..342170)	4913553	76	11.7877	13.1048	10.3223	64	12.8958	14.197	10.9907	43	6.02826	6.70466	5.34195	43	11.2847	12.6481	9.97173	41	7.82694	8.76568	6.50183	78	10.3407	11.5072	8.61895	61	10.2373	11.3355	8.88499	54	9.81743	10.9737	8.36417
CD630_02820		NC_009089	complement(343008..343751)	4913554	317	48.3742	53.7793	43.0549	251	49.7601	54.781	43.1042	313	43.1724	48.0165	38.8845	372	96.0509	107.656	86.2671	641	120.394	134.834	101.651	909	118.565	131.941	100.444	293.667	47.1022	52.1923	41.6812	640.667	111.67	124.81	96.1205
CD630_02830		NC_009089	343917..346484	4913555	508	22.4593	24.9688	68.9965	343	19.7006	21.6884	58.9033	508	20.3003	22.5781	63.1096	309	23.115	25.9078	71.6573	584	31.7788	35.5902	92.6114	801	30.2693	33.6841	88.51	453	20.8201	23.0785	63.6698	564.667	28.3877	31.7274	84.2596
CD630_02840		NC_009089	346714..347118	4913556	6	1.68199	1.86993	0.814919	0	0	0	0	1	0.253384	0.281815	0.124231	8	3.7946	4.25306	1.85521	5	1.72518	1.93209	0.792906	11	2.63574	2.93309	1.21549	2.33333	0.645125	0.717248	0.31305	8	2.71851	3.03942	1.28787
CD630_02850		NC_009089	347142..347639	4913557	1	0.227981	0.253454	0.13582	2	0.592353	0.652123	0.34346	0	0	0	0	2	0.771493	0.864704	0.463801	3	0.841804	0.942768	0.475743	8	1.55893	1.7348	0.883995	1	0.273445	0.301859	0.15976	4.33333	1.05741	1.18076	0.607847
CD630_02860		NC_009089	347642..348043	4913558	1	0.282424	0.313981	0.13582	2	0.733811	0.807854	0.34346	2	0.51055	0.567836	0.248463	3	1.4336	1.6068	0.695702	5	1.73805	1.94651	0.792906	5	1.20701	1.34317	0.552497	1.66667	0.508928	0.563224	0.242581	4.33333	1.45955	1.63216	0.680368
CD630_02870		NC_009089	348061..348549	4913559	2	0.464354	0.516238	0.27164	4	1.20651	1.32825	0.686919	2	0.419716	0.46681	0.248463	10	3.92846	4.40309	2.31901	15	4.28649	4.8006	2.37872	20	3.96905	4.41681	2.20999	2.66667	0.69686	0.770433	0.402341	15	4.06133	4.54017	2.30257
CD630_02880		NC_009089	348576..349331	4913560	9	1.3516	1.50262	1.22238	6	1.1706	1.28872	1.03038	5	0.678708	0.754862	0.621157	15	3.81154	4.27205	3.47851	16	2.95745	3.31216	2.5373	39	5.0062	5.57097	4.30948	6.66667	1.06697	1.18207	0.957972	23.3333	3.92506	4.38506	3.44176
CD630_02890		NC_009089	349331..350194	4913561	16	2.10249	2.33741	2.17312	4	0.682852	0.751753	0.686919	15	1.78161	1.98151	1.86347	15	3.3351	3.73804	3.47851	29	4.69033	5.25288	4.59885	52	5.84056	6.49946	5.74597	11.6667	1.52232	1.69023	1.5745	32	4.622	5.16346	4.60778
CD630_02900		NC_009089	350241..350720	4913562	6	1.41918	1.57775	0.814919	7	2.15098	2.36802	1.20211	13	2.77931	3.09116	1.61501	21	8.40445	9.41987	4.86992	41	11.9361	13.3677	6.50183	46	9.29998	10.3491	5.08297	8.66667	2.11649	2.34564	1.21068	36	9.88017	11.0456	5.4849
CD630_02910		NC_009089	350785..352092	4913563	19	1.6492	1.83348	2.58058	11	1.24041	1.36557	1.88903	20	1.56912	1.74518	2.48463	22	3.23107	3.62144	5.10182	23	2.45719	2.7519	3.64737	50	3.7096	4.1281	5.52497	16.6667	1.48624	1.64808	2.31808	31.6667	3.13262	3.50048	4.75805
CD630_02920		NC_009089	353054..354148	4913564	43	4.45843	4.9566	5.84025	40	5.38798	5.93164	6.86919	48	4.49844	5.00318	5.96311	46	8.07003	9.04504	10.6674	54	6.89126	7.71778	8.56338	76	6.73542	7.49527	8.39795	43.6667	4.78162	5.29714	6.22419	58.6667	7.23224	8.08603	9.20959
CD630_02921		NC_009089	354153..354353	13439758	5	2.82424	3.13981	0.679099	4	2.93524	3.23142	0.686919	3	1.53165	1.70351	0.372694	3	2.86719	3.2136	0.695702	10	6.95222	7.78604	1.58581	10	4.82802	5.37269	1.10499	4	2.43038	2.69158	0.579571	7.66667	4.88248	5.45744	1.12884
CD630_02930		NC_009089	354353..355270	4913618	44	5.44174	6.04977	5.97607	42	6.74818	7.42909	7.21265	51	5.70114	6.34084	6.33581	54	11.3001	12.6654	12.5226	50	7.61109	8.52394	7.92906	109	11.5226	12.8225	12.0444	45.6667	5.96369	6.60657	6.50818	71	10.1446	11.3373	10.832
CD630_02940		NC_009089	355267..356025	4913619	23	3.44044	3.82486	3.12386	18	3.49793	3.85088	3.09114	29	3.92094	4.36089	3.60271	18	4.55577	5.1062	4.17421	28	5.15508	5.77337	4.44027	42	5.36998	5.97579	4.64097	23.3333	3.61977	4.01221	3.27257	29.3333	5.02695	5.61845	4.41849
CD630_02950		NC_009089	356273..357346	4913620	853	90.1721	100.248	115.854	668	91.7387	100.995	114.716	975	93.1611	103.614	121.126	547	97.8395	109.66	126.85	869	113.067	126.628	137.807	1442	130.295	144.994	159.34	832	91.6907	101.619	117.232	952.667	113.734	127.094	141.332
CD630_02960		NC_009089	357416..357679	4913621	156	67.0885	74.5847	21.1879	147	82.1285	90.4154	25.2443	141	54.8087	60.9585	17.5166	98	71.3105	79.9262	22.7263	130	68.8111	77.0641	20.6156	237	87.1184	96.9465	26.1884	148	68.0086	75.3195	21.3163	155	75.7467	84.6456	23.1767
CD630_02970	bioB	NC_009089	357885..358862	4913622	84	9.75142	10.841	11.4089	83	12.5176	13.7806	14.2536	92	9.65347	10.7366	11.4293	57	11.1961	12.5488	13.2183	111	15.86	17.7622	17.6025	143	14.1893	15.7901	15.8014	86.3333	10.6408	11.7861	12.3639	103.667	13.7485	15.367	15.5408
CD630_02980	rbsR	NC_009089	359091..360104	4913623	120	13.436	14.9373	16.2984	104	15.1278	16.6542	17.8599	144	14.5733	16.2085	17.8893	61	11.5564	12.9527	14.1459	172	23.7034	26.5463	27.276	268	25.6485	28.542	29.6138	122.667	14.3791	15.9334	17.3492	167	20.3028	22.6803	23.6786
CD630_02990	rbsK	NC_009089	360146..361036	4913624	122	15.5457	17.2827	16.57	64	10.5946	11.6636	10.9907	117	13.4754	14.9874	14.5351	45	9.70211	10.8743	10.4355	58	9.0964	10.1874	9.19771	132	14.3768	15.9987	14.5859	101	13.2052	14.6446	14.0319	78.3333	11.0584	12.3535	11.4064
CD630_03000	rbsB	NC_009089	361084..362046	4913625	69	8.13487	9.04382	9.37157	52	7.96448	8.76811	8.92995	74	7.88569	8.77051	9.19313	29	5.785	6.48393	6.72512	48	6.96521	7.8006	7.6119	71	7.1548	7.96196	7.84546	65	7.99501	8.86081	9.16488	49.3333	6.635	7.4155	7.39416
CD630_03010	rbsA	NC_009089	362100..363611	4913626	24	1.80213	2.0035	3.25968	25	2.43876	2.68483	4.29325	27	1.83251	2.03813	3.35425	16	2.03282	2.27843	3.71041	32	2.95745	3.31216	5.0746	37	2.37474	2.64264	4.08848	25.3333	2.02447	2.24215	3.63572	28.3333	2.455	2.74441	4.29116
CD630_03020	rbsC	NC_009089	363595..364593	4913627	11	1.25013	1.38981	1.49402	7	1.03351	1.13779	1.20211	15	1.54085	1.71374	1.86347	12	2.30753	2.58632	2.78281	30	4.19638	4.69968	4.75743	29	2.81707	3.13488	3.20448	11	1.27483	1.41378	1.51987	23.6667	3.10699	3.47363	3.58158
CD630_03030	argE	NC_009089	364777..366039	4913628	27	2.4271	2.6983	3.66714	26	3.03634	3.34271	4.46498	26	2.11254	2.34957	3.23002	24	3.65039	4.09143	5.56562	37	4.09372	4.5847	5.8675	82	6.30051	7.0113	9.06095	26.3333	2.52533	2.79686	3.78738	47.6667	4.68154	5.22914	6.83136
CD630_03040		NC_009089	366059..366802	4913629	26	3.9676	4.41092	3.53132	12	2.37897	2.61901	2.06076	23	3.17241	3.52837	2.85732	33	8.52064	9.5501	7.65272	40	7.51288	8.41395	6.34325	69	8.99998	10.0153	7.62446	20.3333	3.17299	3.51943	2.81647	47.3333	8.3445	9.32645	7.20681
CD630_03050		NC_009089	366975..368360	4913630	21	1.72022	1.91243	2.85222	25	2.66046	2.92891	4.29325	23	1.70294	1.89402	2.85732	18	2.49483	2.79625	4.17421	28	2.82302	3.16161	4.44027	46	3.22077	3.58412	5.08297	23	2.02787	2.24512	3.33426	30.6667	2.84621	3.18066	4.56582
CD630_03060		NC_009089	368579..369418	4913631	501	67.7152	75.2814	68.0458	372	65.3197	71.9105	63.8835	489	59.7398	66.4429	60.7492	239	54.6575	61.2612	55.4243	354	58.8902	65.9533	56.1377	531	61.3452	68.2658	58.6752	454	64.2582	71.2116	64.2262	374.667	58.2976	65.1601	56.7457
CD630_03070		NC_009089	369408..369851	4913632	780	199.452	221.738	105.94	597	198.322	218.333	102.523	892	206.166	229.298	110.814	521	225.417	252.651	120.82	706	222.198	248.848	111.958	920	201.081	223.765	101.659	756.333	201.313	223.123	106.426	715.667	216.232	241.755	111.479
CD630_03080		NC_009089	369853..370353	4914634	517	117.16	130.251	70.2189	413	121.589	133.857	70.9244	550	112.657	125.298	68.3273	323	123.85	138.813	74.9039	407	113.521	127.136	64.5425	613	118.738	132.133	67.7361	493.333	117.135	129.802	69.8235	447.667	118.703	132.694	69.0609
CD630_03090		NC_009089	complement(370555..371283)	4914635	457	71.1732	79.1258	62.0697	507	102.58	112.93	87.067	584	82.2091	91.4333	72.5512	319	84.061	94.2172	73.9763	408	78.2081	87.5882	64.7011	560	74.5462	82.9561	61.8797	516	85.3206	94.4964	73.896	429	78.9385	88.2538	66.8524
CD630_03100		NC_009089	371408..372496	4914636	310	32.3193	35.9305	42.1042	243	32.9123	36.2332	41.7303	321	30.249	33.6431	39.8783	188	33.1636	37.1704	43.5973	349	44.7834	50.1546	55.3448	444	39.5658	44.0294	49.0617	291.333	31.8269	35.269	41.2376	327	39.1709	43.7848	49.3346
CD630_03110		NC_009089	complement(372933..373781)	4914637	90	12.0355	13.3802	12.2238	73	12.6822	13.9619	12.5363	96	11.6037	12.9057	11.9262	67	15.16	16.9916	15.5373	97	15.9655	17.8804	15.3824	126	14.4022	16.0269	13.9229	86.3333	12.1071	13.416	12.2288	96.6667	15.1759	16.9663	14.9475
CD630_03120		NC_009089	373980..374345	4914638	423	131.216	145.878	57.4518	331	133.391	146.851	56.8426	499	139.912	155.61	61.9915	314	164.809	184.721	72.8168	579	221.063	247.577	91.8185	796	211.056	234.866	87.9575	417.667	134.84	149.446	58.762	563	198.976	222.388	84.1976
CD630_03130		NC_009089	374368..376755	4914639	4662	221.649	246.415	633.192	3079	190.176	209.365	528.756	4769	204.94	227.936	592.46	3748	301.506	337.934	869.164	6805	398.211	445.971	1079.14	9816	398.901	443.903	1084.66	4170	205.588	227.905	584.803	6789.67	366.206	409.269	1010.99
CD630_03140		NC_009089	382386..382994	4914643	42	7.82996	8.70485	5.70444	63	15.2582	16.7978	10.819	53	8.93086	9.93294	6.58427	14	4.41613	4.94969	3.24661	20	4.58915	5.13955	3.17162	26	4.14306	4.61046	2.87298	52.6667	10.673	11.8119	7.70256	20	4.38278	4.8999	3.09707
CD630_03160		NC_009089	complement(383535..384308)	4914645	207	30.3639	33.7566	28.1147	145	27.6317	30.4198	24.9008	229	30.3619	33.7687	28.449	153	37.9736	42.5615	35.4808	204	36.8306	41.2479	32.3506	302	37.8644	42.1361	33.3708	193.667	29.4525	32.6483	27.1549	219.667	37.5562	41.9818	33.7341
CD630_03170		NC_009089	complement(384319..385056)	4914646	133	20.4608	22.747	18.064	101	20.1858	22.2226	17.3447	144	20.0235	22.2703	17.8893	95	24.7285	27.7162	22.0306	137	25.9408	29.0521	21.7256	220	28.9289	32.1925	24.3099	126	20.2234	22.4133	17.766	150.667	26.5327	29.6536	22.6887
CD630_03180		NC_009089	complement(385049..385972)	4915558	209	25.6804	28.5498	28.3864	137	21.869	24.0756	23.527	265	29.4312	32.7335	32.9213	167	34.7197	38.9145	38.7274	224	33.8763	37.9393	35.5222	338	35.4985	39.5032	37.3488	203.667	25.6602	28.453	28.2782	243	34.6981	38.7857	37.1995
CD630_03181		NC_009089	complement(385965..386084)	13439759	1	0.94612	1.05184	0.13582	0	0	0	0	0	0	0	0	0	0	0	0	1	1.1645	1.30416	0.158581	1	0.808694	0.899926	0.110499	0.333333	0.315373	0.350612	0.0452733	0.666667	0.65773	0.734696	0.0896935
CD630_03190		NC_009089	complement(386129..387052)	4915528	186	22.8543	25.408	25.2625	143	22.8268	25.13	24.5574	199	22.1012	24.581	24.7221	178	37.0066	41.4777	41.2783	236	35.691	39.9717	37.4252	384	40.3297	44.8794	42.4318	176	22.5941	25.0397	24.8473	266	37.6758	42.1096	40.3784
CD630_03200		NC_009089	complement(387054..387755)	4915529	158	25.5533	28.4086	21.4595	119	25.0029	27.5257	20.4359	223	32.5988	36.2566	27.7036	130	35.5744	39.8725	30.1471	225	44.7883	50.1601	35.6808	347	47.9687	53.3802	38.3433	166.667	27.7184	30.7303	23.1997	234	42.7771	47.8043	34.7237
CD630_03210		NC_009089	complement(387748..387936)	4915530	22	13.2156	14.6923	2.98804	27	21.0709	23.1969	4.63671	29	15.746	17.5128	3.60271	23	23.3775	26.2019	5.33372	35	25.8777	28.9814	5.55034	61	31.3208	34.8543	6.74046	26	16.6775	18.4673	3.74249	39.6667	26.8587	30.0125	5.87484
CD630_03220		NC_009089	388188..389093	4915531	452	56.6419	62.9708	61.3906	335	54.5377	60.0407	57.5295	534	60.485	67.2717	66.3396	250	53.0082	59.4126	57.9752	352	54.2917	60.8033	55.8206	532	56.9834	63.412	58.7857	440.333	57.2215	63.4277	61.7532	378	54.7611	61.2093	57.5271
CD630_03230		NC_009089	389107..390879	4915532	953	61.0256	67.8443	129.436	684	56.902	62.6435	117.463	1024	59.2687	65.919	127.213	471	51.0321	57.1978	109.225	753	59.3479	66.4659	119.412	1014	55.5002	61.7614	112.046	887	59.0654	65.4689	124.704	746	55.2934	61.8084	113.561
CD630_03240	cbiM	NC_009089	391385..392137	4915534	21411	3228.27	3588.98	2908.04	17499	3427.67	3773.52	3005.1	24304	3312.21	3683.85	3019.32	11840	3020.56	3385.51	2745.7	16814	3120.29	3494.53	2666.38	25382	3271.12	3640.15	2804.7	21071.3	3322.71	3682.12	2977.49	18012	3137.32	3506.73	2738.93
CD630_03250	cbiN	NC_009089	392127..392411	4915981	7714	3073	3416.36	1047.71	5942	3075.16	3385.45	1020.42	8387	3019.93	3358.78	1041.93	3962	2670.55	2993.2	918.791	6084	2983.07	3340.85	964.808	9573	3259.63	3627.36	1057.81	7347.67	3056.03	3386.86	1036.69	6539.67	2971.08	3320.47	980.47
CD630_03260	cbiQ	NC_009089	392414..393112	4915982	6298	1022.95	1137.25	855.394	5620	1185.88	1305.53	965.122	6878	1009.76	1123.06	854.464	3531	970.402	1087.65	818.842	5269	1053.34	1179.68	835.564	9449	1311.82	1459.81	1044.11	6265.33	1072.86	1188.61	891.66	6083	1111.86	1242.38	899.505
CD630_03270	cbiO	NC_009089	393102..393923	4915983	21146	2920.68	3247.02	2872.05	17350	3113.21	3427.33	2979.51	23674	2955.52	3287.15	2941.06	11802	2758.13	3091.37	2736.89	18356	3120.51	3494.77	2910.92	30141	3558.37	3959.8	3330.56	20723.3	2996.47	3320.5	2930.87	20099.7	3145.67	3515.32	2992.79
CD630_03280	pcrA	NC_009089	394178..396442	4915984	3262	163.51	181.78	443.044	2127	138.51	152.485	365.269	3430	155.403	172.84	426.114	1585	134.429	150.67	367.563	2245	138.506	155.118	356.015	3116	133.504	148.565	344.316	2939.67	152.474	169.035	411.476	2315.33	135.48	151.451	355.964
CD630_03290		NC_009089	396459..397757	4915985	2216	193.682	215.323	300.977	1518	172.363	189.754	260.686	2146	169.533	188.556	266.601	1248	184.56	206.858	289.412	1916	206.113	230.834	303.841	2735	204.321	227.372	302.216	1960	178.526	197.878	276.088	1966.33	198.331	221.688	298.49
CD630_03300		NC_009089	397788..398540	4915986	1179	177.765	197.628	160.132	914	179.032	197.097	156.961	1272	173.351	192.802	158.022	815	207.919	233.039	188.999	1165	216.197	242.127	184.747	1715	221.021	245.956	189.506	1121.67	176.716	195.842	158.372	1231.67	215.046	240.374	187.751
CD630_03310	ppiB	NC_009089	398605..399129	4915987	1031	222.96	247.873	140.03	896	251.727	277.126	153.87	1219	238.275	265.011	151.438	766	280.286	314.149	177.636	1095	291.457	326.413	173.646	1698	313.866	349.274	187.628	1048.67	237.654	263.337	148.446	1186.33	295.203	329.946	179.637
CD630_03320	bclA1	NC_009089	399807..401888	4915988	70	3.8172	4.24372	9.50739	38	2.69205	2.96368	6.52573	67	3.30239	3.67294	8.32351	73	6.73556	7.54934	16.9288	104	6.98026	7.81746	16.4924	118	5.50005	6.12053	13.0389	58.3333	3.27055	3.62678	8.11888	98.3333	6.40529	7.16244	15.4867
CD630_03330	ppaC	NC_009089	complement(402133..403731)	4915989	7293	517.828	575.688	990.534	5942	548.106	603.411	1020.42	8442	541.79	602.582	1048.76	4573	549.394	615.771	1060.48	6337	553.802	620.223	1004.93	9537	578.8	644.097	1053.83	7225.67	535.908	593.893	1019.91	6815.67	560.665	626.697	1039.75
CD630_03340	adhE	NC_009089	404609..407251	4915990	72	3.09288	3.43846	9.77903	63	3.5158	3.87055	10.819	83	3.22267	3.58427	10.3112	64	4.65173	5.21374	14.8416	99	5.23428	5.86207	15.6995	99	3.63499	4.04507	10.9394	72.6667	3.27711	3.63109	10.3031	87.3333	4.507	5.04029	13.8269
CD630_03350		NC_009089	complement(407612..407953)	4915991	26	8.63127	9.59569	3.53132	19	8.19422	9.02104	3.26287	27	8.10162	9.01067	3.35425	8	4.49361	5.03652	1.85521	15	6.12893	6.86401	2.37872	14	3.97253	4.42069	1.54699	24	8.30904	9.20913	3.38281	12.3333	4.86502	5.44041	1.92697
CD630_03360		NC_009089	complement(407988..408656)	4915992	81	13.7463	15.2823	11.0014	57	12.5669	13.835	9.7886	108	16.5666	18.4254	13.417	40	11.4859	12.8736	9.27603	58	12.1149	13.568	9.19771	74	10.7342	11.9452	8.17695	82	14.2933	15.8475	11.4023	57.3333	11.445	12.7956	8.88356
CD630_03370		NC_009089	complement(408668..411244)	4915993	167	7.35749	8.17958	22.6819	165	9.44387	10.3968	28.3354	201	8.00417	8.90227	24.9705	65	4.84541	5.43082	15.0735	117	6.3444	7.10533	18.554	157	5.91222	6.5792	17.3484	177.667	8.26851	9.15954	25.3293	113	5.70068	6.37179	16.992
CD630_03380		NC_009089	411452..412387	4915994	78	9.4612	10.5184	10.594	57	8.98213	9.88844	9.7886	61	6.68788	7.43829	7.57812	28	5.74663	6.44094	6.49322	38	5.67319	6.35361	6.02608	49	5.08025	5.65338	5.41447	65.3333	8.37707	9.2817	9.32022	38.3333	5.50002	6.14931	5.97792
CD630_03390		NC_009089	412406..413143	4915906	61	9.38428	10.4328	8.28501	61	12.1914	13.4215	10.4755	77	10.707	11.9084	9.56583	20	5.20601	5.83499	4.63801	41	7.76331	8.69441	6.50183	49	6.44325	7.17014	5.41447	66.3333	10.7609	11.9209	9.44212	36.6667	6.47086	7.23318	5.5181
CD630_03400		NC_009089	complement(413328..418385)	4915907	3350	75.1958	83.5979	454.997	2411	70.307	77.4011	414.041	3509	71.1933	79.1815	435.928	1649	62.6287	70.1954	382.404	2043	56.4428	63.2124	323.981	2634	50.5362	56.2374	291.055	3090	72.232	80.0602	434.989	2108.67	56.5359	63.2151	332.48
CD630_03410		NC_009089	complement(418410..418844)	4915908	289	75.4286	83.8567	39.2519	221	74.9348	82.4958	37.9523	323	76.1987	84.7486	40.1268	107	47.2526	52.9616	24.8134	167	53.6471	60.0814	26.4831	229	51.0871	56.8505	25.3044	277.667	75.5207	83.7004	39.1103	167.667	50.6623	56.6312	25.5336
CD630_03420		NC_009089	complement(419063..419314)	4915909	10	4.50533	5.00874	1.3582	36	21.0709	23.1969	6.18227	24	9.77339	10.87	2.98156	6	4.57385	5.12646	1.3914	7	3.88165	4.34721	1.11007	15	5.77638	6.42804	1.65749	23.3333	11.7832	13.0252	3.50734	9.33333	4.74396	5.30057	1.38632
CD630_03430		NC_009089	419403..420134	4915910	148	22.9551	25.5199	20.1013	96	19.3437	21.2956	16.4861	134	18.7857	20.8936	16.647	49	12.8593	14.4129	11.3631	94	17.9447	20.0969	14.9066	107	14.1853	15.7856	11.8234	126	20.3615	22.5697	17.7448	83.3333	14.9964	16.7651	12.6977
CD630_03440		NC_009089	420193..421104	4915911	241	30.002	33.3543	32.7326	172	27.8172	30.624	29.5375	254	28.5807	31.7876	31.5548	96	20.2212	22.6643	22.2625	177	27.1205	30.3732	28.0689	251	26.7082	29.7212	27.7353	222.333	28.8	31.922	31.275	174.667	24.6833	27.5863	26.0222
CD630_03450		NC_009089	421155..421967	4915912	1327	185.314	206.02	180.233	1252	227.14	250.059	215.006	1599	201.833	224.48	198.646	792	187.14	209.75	183.665	1398	240.29	269.11	221.696	1879	224.286	249.588	207.628	1392.67	204.762	226.853	197.962	1356.33	217.238	242.816	204.33
CD630_03460		NC_009089	422075..422767	4915913	160	26.2129	29.1418	21.7312	136	28.9458	31.8665	23.3553	178	26.3585	29.3161	22.1132	106	29.3835	32.9336	24.5815	159	32.0615	35.9068	25.2144	244	34.1682	38.0228	26.9618	158	27.1724	30.1081	22.3999	169.667	31.8711	35.6211	25.5859
CD630_03470		NC_009089	422833..423795	4915914	293	34.5437	38.4035	39.7952	220	33.6959	37.0958	37.7806	321	34.2069	38.045	39.8783	171	34.1115	38.2328	39.655	270	39.1793	43.8784	42.8169	392	39.5025	43.959	43.3158	278	34.1488	37.8481	39.1514	277.667	37.5978	42.0234	41.9292
CD630_03480		NC_009089	423829..424991	4915915	681	66.4806	73.9089	92.4933	500	63.4119	69.8102	85.8649	772	68.1196	75.7629	95.9067	325	53.6828	60.1687	75.3677	598	71.8523	80.4701	94.8315	834	69.5908	77.4416	92.1565	651	66.004	73.1607	91.4217	585.667	65.0419	72.6934	87.4519
CD630_03500		NC_009089	425143..425703	4915916	2378	481.257	535.03	322.98	2019	530.828	584.389	346.723	2836	518.774	576.982	352.321	2275	779.022	873.143	527.574	3192	795.096	890.457	506.191	4340	750.744	835.439	479.567	2411	510.286	565.467	340.674	3269	774.954	866.346	504.444
CD630_03510		NC_009089	425731..426222	4915917	1455	335.757	373.273	197.618	1200	359.746	396.045	206.076	1616	337.063	374.883	200.758	1294	505.243	566.286	300.08	1907	541.633	606.594	302.414	2704	533.343	593.512	298.79	1423.67	344.189	381.401	201.484	1968.33	526.74	588.798	300.428
CD630_03520		NC_009089	426451..427002	4915918	163	33.5256	37.2716	22.1386	123	32.866	36.1822	21.1228	209	38.8545	43.2142	25.9644	78	27.1448	30.4244	18.0883	105	26.5809	29.7689	16.651	133	23.3818	26.0196	14.6964	165	35.082	38.8893	23.0753	105.333	25.7025	28.7376	16.4786
CD630_03530		NC_009089	427088..428020	4916421	189	22.9989	25.5687	25.67	110	17.3897	19.1443	18.8903	182	20.0182	22.2643	22.6101	72	14.8246	16.6157	16.6969	98	14.6779	16.4383	15.541	136	14.1456	15.7415	15.0279	160.333	20.1356	22.3258	22.3901	102	14.5494	16.2651	15.7552
CD630_03541		NC_009089	428111..428677	4916423	104	20.8247	23.1515	14.1253	93	24.1925	26.6335	15.9709	97	17.5559	19.5258	12.0505	53	17.9566	20.1261	12.2907	100	24.6454	27.6013	15.8581	148	25.3305	28.1881	16.3539	98	20.8577	23.1036	14.0489	100.333	22.6442	25.3052	14.8343
CD630_03550	int	NC_009089	complement(428851..430041)	4916424	11436	1090.16	1211.97	1553.24	10692	1324.12	1457.73	1836.14	13826	1191.29	1324.96	1717.62	10805	1742.79	1953.35	2505.69	12253	1437.64	1610.07	1943.09	17634	1436.83	1598.92	1948.55	11984.7	1201.86	1331.55	1702.33	13564	1539.08	1720.78	2132.44
CD630_03560	xis	NC_009089	complement(430119..430322)	4916425	10	5.56541	6.18727	1.3582	8	5.78416	6.36779	1.37384	6	3.01825	3.35691	0.745389	11	10.3584	11.6099	2.55091	17	11.645	13.0416	2.69588	27	12.844	14.2929	2.98348	8	4.78927	5.30399	1.15914	18.3333	11.6158	12.9815	2.74342
CD630_03580		NC_009089	complement(430695..430949)	4916427	11	4.89756	5.4448	1.49402	11	6.36257	7.00457	1.88903	9	3.6219	4.0283	1.11808	18	13.5601	15.1984	4.17421	14	7.67197	8.59213	2.22014	37	14.0808	15.6693	4.08848	10.3333	4.96068	5.49255	1.50038	23	11.771	13.1533	3.49428
CD630_03590		NC_009089	complement(430953..431381)	4916428	37	9.79201	10.8861	5.02534	26	8.93915	9.84113	4.46498	46	11.0036	12.2383	5.71465	49	21.9417	24.5927	11.3631	85	27.6873	31.008	13.4794	120	27.145	30.2073	13.2599	36.3333	9.91159	10.9885	5.06832	84.6667	25.5913	28.6027	12.7008
CD630_03600		NC_009089	complement(431667..432041)	4916429	8	2.42207	2.6927	1.08656	17	6.68649	7.36116	2.91941	12	3.28386	3.65232	1.49078	8	4.09817	4.59331	1.85521	12	4.47167	5.00798	1.90297	19	4.91686	5.47155	2.09949	12.3333	4.1308	4.56873	1.83225	13	4.49556	5.02428	1.95256
CD630_03610		NC_009089	complement(432090..433091)	4916430	48	5.43878	6.04648	6.51935	29	4.26885	4.69958	4.98017	49	5.01837	5.58146	6.08734	20	3.83437	4.29763	4.63801	32	4.46274	4.99799	5.0746	62	6.00467	6.68208	6.85096	42	4.90866	5.44251	5.86229	38	4.76726	5.3259	5.52119
CD630_03620		NC_009089	complement(433088..433747)	4916431	35	6.02077	6.6935	4.7537	17	3.79914	4.18248	2.91941	36	5.59749	6.22555	4.47233	21	6.11233	6.85081	4.86992	23	4.86971	5.45377	3.64737	44	6.46955	7.19941	4.86197	29.3333	5.13913	5.70051	4.04848	29.3333	5.8172	6.50133	4.45975
CD630_03630		NC_009089	complement(433806..435782)	4916432	28	1.60797	1.78764	3.80296	25	1.86515	2.05335	4.29325	43	2.23201	2.48245	5.34195	28	2.72071	3.04943	6.49322	37	2.61526	2.92892	5.8675	58	2.84699	3.16818	6.40896	32	1.90171	2.10781	4.47939	41	2.72765	3.04884	6.25656
CD630_03640		NC_009089	complement(435772..436542)	4916433	13	1.91433	2.12823	1.76566	8	1.53044	1.68486	1.37384	10	1.33101	1.48035	1.24231	12	2.98991	3.35115	2.78281	13	2.35618	2.63877	2.06156	20	2.51733	2.80133	2.20999	10.3333	1.59192	1.76448	1.4606	15	2.62114	2.93042	2.35145
CD630_03650		NC_009089	complement(436715..437446)	4916434	125	19.3877	21.554	16.9775	111	22.3662	24.623	19.062	142	19.9073	22.141	17.6409	80	20.9947	23.5313	18.5521	118	22.5263	25.2281	18.7126	199	26.382	29.3582	21.9894	126	20.5537	22.7727	17.8935	132.333	23.301	26.0392	19.7513
CD630_03660		NC_009089	complement(437439..438365)	4916477	156	19.1061	21.241	21.1879	141	22.4347	24.6984	24.2139	173	19.1514	21.3003	21.492	117	24.2459	27.1752	27.1324	160	24.119	27.0118	25.373	281	29.4166	32.7352	31.0503	156.667	20.2307	22.4132	22.298	186	25.9271	28.974	27.8519
CD630_03670		NC_009089	complement(438435..439343)	4916478	151	18.86	20.9673	20.5088	118	19.1469	21.0789	20.2641	160	18.063	20.0898	19.877	112	23.6693	26.529	25.9729	125	19.2161	21.5208	19.8226	200	21.3516	23.7604	22.0999	143	18.69	20.712	20.2167	145.667	21.4124	23.9367	22.6318
CD630_03680		NC_009089	complement(439346..440038)	4916479	139	22.7724	25.3169	18.879	100	21.2837	23.4313	17.173	122	18.066	20.093	15.1562	62	17.1866	19.2631	14.3778	99	19.9628	22.3571	15.6995	133	18.6245	20.7256	14.6964	120.333	20.7074	22.9471	17.0694	98	18.5913	20.7819	14.9246
CD630_03690		NC_009089	complement(440069..440293)	4916480	30	15.1379	16.8294	4.0746	19	12.4552	13.712	3.26287	38	17.3315	19.2761	4.7208	20	17.0757	19.1388	4.63801	21	13.0424	14.6066	3.3302	29	12.5078	13.9189	3.20448	29	14.9749	16.6058	4.01942	23.3333	14.2086	15.8881	3.72423
CD630_03700		NC_009089	complement(440311..440511)	4916481	32	18.0751	20.0948	4.34624	17	12.4748	13.7335	2.91941	16	8.1688	9.08538	1.9877	21	20.0703	22.4952	4.86992	13	9.03788	10.1219	2.06156	41	19.7949	22.028	4.53047	21.6667	12.9062	14.3046	3.08445	25	16.301	18.215	3.82065
CD630_03710		NC_009089	complement(440599..441510)	4916482	3	0.373469	0.415198	0.40746	2	0.323456	0.356094	0.34346	6	0.675135	0.750889	0.745389	12	2.52765	2.83304	2.78281	5	0.766116	0.858001	0.792906	7	0.744849	0.828879	0.773496	3.66667	0.457353	0.507394	0.498769	8	1.34621	1.50664	1.44974
CD630_03720		NC_009089	complement(441526..442533)	4916483	0	0	0	0	3	0.438976	0.48327	0.51519	6	0.610837	0.679376	0.745389	12	2.28693	2.56323	2.78281	5	0.693152	0.776287	0.792906	9	0.866457	0.964206	0.994494	3	0.349938	0.387548	0.420193	8.66667	1.28218	1.43457	1.5234
CD630_03730		NC_009089	complement(442530..444737)	4916484	7	0.359937	0.400155	0.950739	4	0.267203	0.294164	0.686919	10	0.464767	0.516916	1.24231	31	2.69708	3.02294	7.18892	20	1.26576	1.41757	3.17162	15	0.659261	0.733635	1.65749	7	0.363969	0.403745	0.959991	22	1.5407	1.72471	4.00601
CD630_03740		NC_009089	complement(444737..447187)	4916485	10	0.463217	0.514975	1.3582	4	0.240712	0.265	0.686919	14	0.586164	0.651934	1.73924	27	2.11618	2.37185	6.26132	13	0.741173	0.830066	2.06156	17	0.673086	0.74902	1.87849	9.33333	0.430031	0.477303	1.26145	19	1.17681	1.31698	3.40045
CD630_03750		NC_009089	complement(447165..447563)	4916486	1	0.284547	0.316342	0.13582	0	0	0	0	2	0.514389	0.572106	0.248463	1	0.481458	0.539627	0.231901	1	0.350224	0.392229	0.158581	0	0	0	0	1	0.266312	0.296149	0.128094	0.666667	0.277227	0.310619	0.130161
CD630_03760		NC_009089	complement(447677..448180)	4916487	5	1.12633	1.25219	0.679099	1	0.292651	0.32218	0.17173	2	0.407225	0.452917	0.248463	7	2.66808	2.99043	1.62331	8	2.21809	2.48412	1.26865	2	0.385092	0.428536	0.220999	2.66667	0.608736	0.675761	0.366431	5.66667	1.75709	1.9677	1.03765
CD630_03770		NC_009089	complement(448198..448701)	4916488	3	0.6758	0.751311	0.40746	5	1.46325	1.6109	0.858649	1	0.203612	0.226459	0.124231	6	2.28693	2.56323	1.3914	2	0.554522	0.62103	0.317162	5	0.96273	1.07134	0.552497	3	0.780889	0.86289	0.463447	4.33333	1.26806	1.41853	0.753688
CD630_03780		NC_009089	complement(448620..448916)	13439760	1	0.382271	0.424984	0.13582	2	0.993239	1.09346	0.34346	0	0	0	0	1	0.646807	0.724954	0.231901	2	0.941007	1.05387	0.317162	2	0.65349	0.727213	0.220999	1	0.458503	0.506148	0.15976	1.66667	0.747101	0.835345	0.256687
CD630_03790		NC_009089	complement(448992..449213)	4916489	0	0	0	0	1	0.664396	0.731435	0.17173	0	0	0	0	1	0.865323	0.969871	0.231901	2	1.25891	1.4099	0.317162	3	1.31139	1.45934	0.331498	0.333333	0.221465	0.243812	0.0572433	2	1.14521	1.2797	0.29352
CD630_03800		NC_009089	complement(449214..449348)	4916490	0	0	0	0	0	0	0	0	1	0.760152	0.845445	0.124231	0	0	0	0	0	0	0	0	1	0.718839	0.799934	0.110499	0.333333	0.253384	0.281815	0.0414105	0.333333	0.239613	0.266645	0.0368331
CD630_03810		NC_009089	complement(449360..450472)	4915648	6	0.612046	0.680433	0.814919	7	0.927648	1.02125	1.20211	9	0.829816	0.922925	1.11808	9	1.55338	1.74106	2.08711	12	1.50663	1.68733	1.90297	19	1.65662	1.84351	2.09949	7.33333	0.789836	0.874869	1.04504	13.3333	1.57221	1.7573	2.02986
CD630_03820		NC_009089	complement(450811..451209)	4915649	5	1.42274	1.58171	0.679099	1	0.369664	0.406964	0.17173	3	0.771583	0.858159	0.372694	6	2.88875	3.23776	1.3914	4	1.4009	1.56892	0.634325	9	2.18895	2.43589	0.994494	3	0.854662	0.948943	0.407841	6.33333	2.15953	2.41419	1.00674
CD630_03830		NC_009089	complement(451221..452591)	4915650	20	1.65623	1.84129	2.7164	17	1.82891	2.01345	2.91941	20	1.49702	1.66499	2.48463	20	2.80236	3.14094	4.63801	30	3.05776	3.4245	4.75743	33	2.33583	2.59935	3.64648	19	1.66072	1.83991	2.70681	27.6667	2.73198	3.05493	4.34731
CD630_03840		NC_009089	complement(452608..452997)	4915651	11	3.20225	3.56006	1.49402	8	3.02556	3.33084	1.37384	11	2.89443	3.21919	1.36655	2	0.985137	1.10416	0.463801	14	5.01629	5.61793	2.22014	16	3.98126	4.4304	1.76799	10	3.04075	3.37003	1.41147	10.6667	3.32756	3.7175	1.48398
CD630_03850		NC_009089	complement(453006..453332)	4915652	7	2.4304	2.70196	0.950739	4	1.80423	1.98628	0.686919	6	1.88295	2.09422	0.745389	5	2.93734	3.29222	1.1595	4	1.70935	1.91437	0.634325	16	4.74829	5.28397	1.76799	5.66667	2.03919	2.26082	0.794349	8.33333	3.13166	3.49685	1.18727
CD630_03851		NC_009089	complement(453368..453553)	4915653	4	2.4416	2.71441	0.54328	4	3.17196	3.49201	0.686919	0	0	0	0	0	0	0	0	1	0.751288	0.841395	0.158581	4	2.08695	2.32239	0.441998	2.66667	1.87119	2.06881	0.410066	1.66667	0.94608	1.05459	0.200193
CD630_03860		NC_009089	complement(453566..456610)	4915654	83	3.0947	3.44049	11.2731	67	3.2454	3.57286	11.5059	84	2.83091	3.14855	10.4354	100	6.30876	7.07098	23.1901	108	4.95628	5.55072	17.1268	154	4.90793	5.46162	17.0169	78	3.057	3.3873	11.0715	120.667	5.39099	6.02777	19.1112
CD630_03880	bglF	NC_009089	457410..459272	4915656	1242	75.6896	84.1469	168.688	892	70.6207	77.7465	153.183	1351	74.4178	82.7679	167.837	763	78.6761	88.1817	176.94	1320	99.0103	110.885	209.327	1842	95.9493	106.774	203.54	1161.67	73.5761	81.5537	163.236	1308.33	91.2119	101.947	196.602
CD630_03890	bglA	NC_009089	459275..460741	4915657	598	46.2806	51.4518	81.2203	397	39.9154	43.943	68.1767	666	46.5885	51.8159	82.7382	344	45.0464	50.4888	79.7739	525	50.009	56.007	83.2551	759	50.2085	55.8727	83.869	553.667	44.2615	49.0702	77.3784	542.667	48.4213	54.1228	82.2993
CD630_03900	bglG	NC_009089	460765..461601	4915658	201	27.2645	30.311	27.2998	139	24.4946	26.9661	23.8704	215	26.3601	29.3179	26.7098	85	19.5085	21.8655	19.7116	174	29.0498	32.5339	27.5931	204	23.6521	26.3204	22.5419	185	26.0397	28.865	25.96	154.333	24.0701	26.9066	23.2822
CD630_03901		NC_009089	461982..462119	13439747	0	0	0	0	0	0	0	0	0	0	0	0	0	0	0	0	0	0	0	0	0	0	0	0	0	0	0	0	0	0	0	0
CD630_03910	asnB	NC_009089	462184..463767	4915659	233	16.7005	18.5665	31.646	190	17.6921	19.4772	32.6287	261	16.9091	18.8064	32.4244	183	22.1936	24.875	42.4378	328	28.936	32.4065	52.0146	486	29.7746	33.1336	53.7027	228	17.1005	18.95	32.233	332.333	26.9681	30.1384	49.3851
CD630_03920		NC_009089	complement(463846..464442)	4914931	857	162.98	181.191	116.398	663	163.802	180.33	113.857	856	147.141	163.651	106.342	2272	731.081	819.409	526.878	5758	1347.77	1509.42	913.11	11611	1887.39	2100.31	1283.01	792	157.974	175.057	112.199	6547	1322.08	1476.38	907.666
CD630_03930		NC_009089	complement(464469..464996)	4914932	409	87.9462	97.7729	55.5503	361	100.845	111.02	61.9945	474	92.1253	102.462	58.8857	1278	464.974	521.151	296.369	2804	742.102	831.107	444.662	5910	1086.22	1208.76	653.051	414.667	93.6388	103.752	58.8102	3330.67	764.433	853.674	464.694
CD630_03940	ldhA	NC_009089	complement(465358..466356)	4914933	28201	3204.99	3563.1	3830.26	20594	3040.57	3347.37	3536.6	31964	3283.45	3651.87	3970.94	12201	2346.18	2629.64	2829.42	14240	1991.88	2230.78	2258.2	19357	1880.35	2092.48	2138.94	26919.7	3176.34	3520.78	3779.27	15266	2072.8	2317.63	2408.85
CD630_03950	hadA	NC_009089	467033..468232	4914934	76009	7191.37	7994.9	10323.5	51328	6308.9	6945.48	8814.55	77705	6645.11	7390.72	9653.41	50355	8061.07	9035	11677.4	68168	7938.14	8890.21	10810.2	95828	7749.55	8623.81	10588.9	68347.3	6715.12	7443.7	9597.16	71450.3	7916.25	8849.67	11025.5
CD630_03960	hadI	NC_009089	468271..469071	4914935	40492	5739.37	6380.66	5499.62	25594	4712.88	5188.41	4395.25	40763	5222.38	5808.35	5064.05	28607	6860.74	7689.65	6633.98	39624	6912.66	7741.74	6283.62	54748	6632.86	7381.14	6049.62	35616.3	5224.87	5792.48	4986.31	40993	6802.09	7604.18	6322.41
CD630_03970	hadB	NC_009089	469086..470312	4914936	61576	5697.63	6334.26	8363.25	40806	4905.23	5400.18	7007.61	63530	5313.35	5909.54	7892.43	46862	7336.81	8223.24	10867.3	65577	7468.38	8364.11	10399.3	91625	7246.61	8064.13	10124.5	55304	5305.41	5881.33	7754.43	68021.3	7350.6	8217.16	10463.7
CD630_03980	hadC	NC_009089	470312..471439	4914937	58154	5853.26	6507.28	7898.47	39563	5173.21	5695.2	6794.15	59165	5382.58	5986.53	7350.16	45116	7683.39	8611.69	10462.4	61877	7665.48	8584.85	9812.53	88503	7614.02	8472.99	9779.53	52294	5469.68	6063	7347.59	65165.3	7654.3	8556.51	10018.2
CD630_03990	acdB	NC_009089	471487..472620	4914938	69398	6948.03	7724.37	9425.63	46692	6073.09	6685.88	8018.41	71149	6438.58	7161.02	8838.95	49228	8339.32	9346.87	11416	72085	8882.83	9948.2	11431.3	103459	8853.61	9852.42	11432.2	62413	6486.57	7190.42	8760.99	74924	8691.92	9715.83	11426.5
CD630_04000	etfB1	NC_009089	472653..473438	4914939	54713	7903.07	8786.12	7431.11	37253	6990.67	7696.04	6397.45	57948	7565.72	8414.63	7198.97	37967	9279.3	10400.4	8804.58	57589	10238.5	11466.5	9132.53	86645	10697.6	11904.4	9574.22	49971.3	7486.49	8298.93	7009.18	60733.7	10071.8	11257.1	9170.44
CD630_04010	etfA1	NC_009089	473457..474494	4914940	72152	7891.85	8773.65	9799.68	52572	7470.29	8224.06	9028.18	77688	7680.53	8542.32	9651.3	55510	10273.2	11514.4	12872.8	78448	10561	11827.6	12440.4	124969	11683.4	13001.5	13809	67470.7	7680.89	8513.34	9493.05	86309	10839.2	12114.5	13040.7
CD630_04020		NC_009089	474977..476608	4914941	2027	141.014	156.77	275.307	1511	136.56	150.34	259.484	2220	139.594	155.257	275.794	1141	134.306	150.533	264.599	1953	167.225	187.282	309.709	3088	183.621	204.336	341.222	1919.33	139.056	154.122	270.195	2060.67	161.718	180.717	305.177
CD630_04030	fba	NC_009089	complement(476743..477669)	4914942	3379	413.843	460.085	458.935	2694	428.645	471.896	462.64	3832	424.209	471.808	476.055	2081	431.245	483.347	482.585	2763	416.505	466.46	438.16	4294	449.518	500.231	474.484	3301.67	422.233	467.93	465.877	3046	432.423	483.346	465.077
CD630_04040		NC_009089	477999..478328	4914943	146	50.2304	55.8429	19.8297	103	46.0366	50.6818	17.6882	167	51.9322	57.7593	20.7467	58	33.7633	37.8426	13.4502	103	43.6157	48.8468	16.3339	143	42.0521	46.7961	15.8014	138.667	49.3998	54.7613	19.4215	101.333	39.8104	44.4952	15.1952
CD630_04050	rluA	NC_009089	478328..479050	4914944	297	46.6386	51.8498	40.3385	234	47.7373	52.5541	40.1848	356	50.5296	56.1993	44.2264	104	27.6329	30.9715	24.1177	168	32.4706	36.365	26.6416	262	35.1664	39.1337	28.9508	295.667	48.3019	53.5344	41.5832	178	31.7566	35.4901	26.57
CD630_04060		NC_009089	479074..480435	4915602	823	68.6041	76.2697	111.78	572	61.944	68.1943	98.2295	872	65.7013	73.0733	108.33	376	53.0325	59.4398	87.1947	513	52.6332	58.9458	81.3521	718	51.1579	56.9292	79.3386	755.667	65.4165	72.5124	106.113	535.667	52.2745	58.4383	82.6285
CD630_04080		NC_009089	480432..480590	4915603	31	22.1356	24.609	4.21042	22	20.4083	22.4675	3.77806	38	24.5257	27.2776	4.7208	15	18.1228	20.3124	3.47851	21	18.4562	20.6697	3.3302	25	15.2584	16.9797	2.76248	30.3333	22.3565	24.7847	4.23642	20.3333	17.2791	19.3206	3.1904
CD630_04081		NC_009089	480597..480878	4915604	147	59.1828	65.7957	19.9655	110	57.5339	63.3392	18.8903	167	60.7718	67.5906	20.7467	80	54.4969	61.0812	18.5521	96	47.5709	53.2764	15.2238	141	48.5216	53.9955	15.5804	141.333	59.1628	65.5752	19.8675	105.667	50.1965	56.1177	16.4521
CD630_04090		NC_009089	480966..481745	4915605	4	0.582228	0.647284	0.54328	1	0.189097	0.208178	0.17173	4	0.526259	0.585308	0.496926	10	2.46284	2.7604	2.31901	7	1.25407	1.40448	1.11007	17	2.11504	2.35365	1.87849	3	0.432528	0.480256	0.403978	11.3333	1.94399	2.17285	1.76919
CD630_04100		NC_009089	481742..482593	4915606	10	1.33256	1.48146	1.3582	8	1.38494	1.52468	1.37384	4	0.481787	0.535846	0.496926	17	3.83302	4.29612	3.94231	8	1.31211	1.46948	1.26865	17	1.93631	2.15475	1.87849	7.33333	1.06643	1.18066	1.07632	14	2.36048	2.64012	2.36315
CD630_04110		NC_009089	482590..483075	4915607	6	1.40166	1.55828	0.814919	3	0.910469	1.00234	0.51519	3	0.63346	0.704538	0.372694	9	3.55744	3.98725	2.08711	8	2.30024	2.57612	1.26865	15	2.99516	3.33306	1.65749	4	0.981863	1.08838	0.567601	10.6667	2.95095	3.29881	1.67108
CD630_04120		NC_009089	483072..484856	4915608	8	0.508838	0.565693	1.08656	17	1.40472	1.54646	2.91941	13	0.747377	0.831236	1.61501	32	3.44384	3.85992	7.42082	30	2.34856	2.63024	4.75743	28	1.52225	1.69398	3.09398	12.6667	0.88698	0.981131	1.87366	30	2.43822	2.72805	5.09075
CD630_04121		NC_009089	484903..484995	4915609	0	0	0	0	0	0	0	0	0	0	0	0	0	0	0	0	0	0	0	0	0	0	0	0	0	0	0	0	0	0	0	0
CD630_04130		NC_009089	485020..485331	4915610	1	0.363892	0.404552	0.13582	2	0.945487	1.04089	0.34346	0	0	0	0	4	2.46284	2.7604	0.927603	1	0.447883	0.501601	0.158581	6	1.86622	2.07675	0.662996	1	0.43646	0.481814	0.15976	3.66667	1.59231	1.77958	0.58306
CD630_04140		NC_009089	485335..485550	4915611	3	1.57687	1.75306	0.40746	1	0.682852	0.751753	0.17173	1	0.475095	0.528403	0.124231	3	2.66808	2.99043	0.695702	1	0.646942	0.724534	0.158581	4	1.7971	1.99983	0.441998	1.66667	0.911605	1.01107	0.234474	2.66667	1.70404	1.90493	0.432094
CD630_04150		NC_009089	485569..486432	4915612	1	0.131406	0.146088	0.13582	5	0.853565	0.939691	0.858649	4	0.475095	0.528403	0.496926	7	1.55638	1.74442	1.62331	4	0.646942	0.724534	0.634325	5	0.561593	0.624948	0.552497	3.33333	0.486689	0.538061	0.497132	5.33333	0.921638	1.0313	0.936709
CD630_04160		NC_009089	486450..486713	4915613	1	0.430055	0.478107	0.13582	1	0.558697	0.615071	0.17173	0	0	0	0	0	0	0	0	2	1.05863	1.1856	0.317162	1	0.367588	0.409057	0.110499	0.666667	0.329584	0.364393	0.102517	1	0.475407	0.531553	0.142554
CD630_04170		NC_009089	486717..487106	4915614	0	0	0	0	0	0	0	0	0	0	0	0	1	0.492569	0.55208	0.231901	1	0.358306	0.401281	0.158581	3	0.746486	0.830701	0.331498	0	0	0	0	1.66667	0.532454	0.594687	0.24066
CD630_04180		NC_009089	487054..489447	4915615	13	0.61652	0.685407	1.76566	7	0.431275	0.474791	1.20211	12	0.514389	0.572106	1.49078	25	2.00607	2.24845	5.79752	16	0.933932	1.04594	2.5373	19	0.770184	0.857072	2.09949	10.6667	0.520728	0.577435	1.48618	20	1.23673	1.38382	3.4781
CD630_04190		NC_009089	489451..491583	4915616	3	0.159683	0.177525	0.40746	6	0.414897	0.456761	1.03038	9	0.432998	0.481583	1.11808	16	1.44099	1.61509	3.71041	10	0.655131	0.733706	1.58581	12	0.545953	0.607545	1.32599	6	0.335859	0.371956	0.851974	12.6667	0.880691	0.985446	2.20741
CD630_04191		NC_009089	491595..491834	4913467	1	0.47306	0.525918	0.13582	0	0	0	0	0	0	0	0	0	0	0	0	0	0	0	0	2	0.808694	0.899926	0.220999	0.333333	0.157687	0.175306	0.0452733	0.666667	0.269565	0.299975	0.0736663
CD630_04200		NC_009089	491809..493350	4913468	4	0.294512	0.32742	0.54328	5	0.478262	0.52652	0.858649	4	0.266201	0.29607	0.496926	9	1.12122	1.25668	2.08711	5	0.453111	0.507456	0.792906	17	1.06987	1.19056	1.87849	4.33333	0.346325	0.383337	0.632952	10.3333	0.881398	0.9849	1.58617
CD630_04210		NC_009089	493445..495151	4913469	1	0.0665111	0.0739428	0.13582	5	0.432033	0.475626	0.858649	4	0.24047	0.267452	0.496926	14	1.57553	1.76588	3.24661	6	0.491176	0.550086	0.951487	10	0.568502	0.632637	1.10499	3.33333	0.246338	0.27234	0.497132	10	0.878401	0.982868	1.7677
CD630_04220		NC_009089	495236..496039	4913470	1495	211.112	234.701	203.051	1411	258.852	284.97	242.311	1777	226.812	252.261	220.759	853	203.809	228.434	197.811	1195	207.697	232.608	189.504	1645	198.552	220.952	181.771	1561	232.259	257.311	222.04	1231	203.353	227.331	189.696
CD630_04230		NC_009089	496122..504845	4913471	138	1.79594	1.99661	18.7431	112	1.89358	2.08464	19.2337	123	1.44685	1.60919	15.2805	183	4.02964	4.5165	42.4378	206	3.29967	3.69542	32.6677	317	3.52622	3.92402	35.0283	124.333	1.71212	1.89681	17.7525	235.333	3.61851	4.04532	36.7113
CD630_04240		NC_009089	504888..505547	4913472	19	3.26842	3.63361	2.58058	13	2.90522	3.19837	2.23249	15	2.33229	2.59398	1.86347	19	5.5302	6.19836	4.40611	29	6.14007	6.87649	4.59885	47	6.91065	7.69027	5.19347	15.6667	2.83531	3.14199	2.22551	31.6667	6.19364	6.92171	4.73281
CD630_04250		NC_009089	complement(505616..506947)	4913473	120	10.2283	11.3712	16.2984	82	9.08009	9.99628	14.0818	157	12.0957	13.4529	19.5043	111	16.0085	17.9426	25.741	157	16.4708	18.4463	24.8972	195	14.2068	15.8095	21.5474	119.667	10.468	11.6068	16.6282	154.333	15.562	17.3995	24.0619
CD630_04260		NC_009089	complement(506953..507303)	4913474	35	11.3211	12.5861	4.7537	22	9.24476	10.1776	3.77806	40	11.6947	13.0068	4.96926	20	10.946	12.2685	4.63801	30	11.9435	13.376	4.75743	39	10.7826	11.999	4.30948	32.3333	10.7535	11.9235	4.50034	29.6667	11.224	12.5478	4.56831
CD630_04270		NC_009089	507601..507825	4913475	85	42.8908	47.6832	11.5447	83	54.4096	59.8997	14.2536	63	28.7338	31.9578	7.82658	22	18.7833	21.0527	5.10182	50	31.0532	34.7777	7.92906	77	33.2103	36.9569	8.50845	77	42.0114	46.5136	11.2083	49.6667	27.6823	30.9291	7.17978
CD630_04280		NC_009089	507912..508880	4913476	612	71.706	79.7181	83.1218	573	87.219	96.0196	98.4012	702	74.3443	82.6861	87.2105	366	72.5586	81.325	84.8757	561	80.9018	90.6049	88.964	795	79.6175	88.5995	87.847	629	77.7564	86.1412	89.5778	574	77.6926	86.8432	87.2289
CD630_04290		NC_009089	509017..509619	4913477	23	4.3305	4.81437	3.12386	25	6.11509	6.73212	4.29325	37	6.29679	7.00331	4.59657	19	6.05296	6.78427	4.40611	41	9.50136	10.6409	6.50183	60	9.65604	10.7454	6.62996	28.3333	5.58079	6.18327	4.00456	40	8.40345	9.39019	5.84597
CD630_04300		NC_009089	509624..510316	4913478	29	4.75108	5.28195	3.93878	29	6.17227	6.79507	4.98017	30	4.44245	4.94091	3.72694	19	5.26686	5.9032	4.40611	27	5.4444	6.09738	4.28169	49	6.86164	7.63573	5.41447	29.3333	5.12193	5.67264	4.2153	31.6667	5.85763	6.54544	4.70076
CD630_04310		NC_009089	510328..511800	4913479	57	4.39339	4.88429	7.74173	53	5.30705	5.84254	9.10168	53	3.69239	4.10669	6.58427	49	6.39035	7.16243	11.3631	83	7.87399	8.81837	13.1622	112	7.37871	8.21113	12.3759	54.3333	4.46428	4.94451	7.80923	81.3333	7.21435	8.06398	12.3004
CD630_04320		NC_009089	511805..513520	4913480	61	4.0359	4.48685	8.28501	61	5.24316	5.7722	10.4755	79	4.72437	5.25447	9.81429	58	6.49295	7.27742	13.4502	90	7.329	8.20801	14.2723	126	7.12555	7.92942	13.9229	67	4.66781	5.17117	9.52494	91.3333	6.9825	7.80495	13.8818
CD630_04330		NC_009089	513521..515269	4913760	104	6.75105	7.50538	14.1253	74	6.24054	6.87022	12.708	102	5.98473	6.65625	12.6716	95	10.4343	11.695	22.0306	144	11.5051	12.885	22.8357	219	12.1512	13.522	24.1994	93.3333	6.32544	7.01062	13.1683	152.667	11.3636	12.7007	23.0219
CD630_04340		NC_009089	515285..516637	4913761	127	10.657	11.8477	17.2491	69	7.52197	8.28095	11.8494	146	11.0736	12.3161	18.1378	133	18.8836	21.1651	30.8428	180	18.5906	20.8203	28.5446	262	18.7918	20.9118	28.9508	114	9.75085	10.8149	15.7454	191.667	18.7554	20.9657	29.4461
CD630_04341		NC_009089	516647..516835	13439761	5	3.00356	3.33916	0.679099	4	3.12161	3.43658	0.686919	9	4.88669	5.435	1.11808	8	8.13129	9.11371	1.85521	8	5.9149	6.62432	1.26865	7	3.59419	3.99967	0.773496	6	3.67062	4.07025	0.828034	7.66667	5.88013	6.57923	1.29912
CD630_04350		NC_009089	516879..517364	4913762	0	0	0	0	0	0	0	0	0	0	0	0	2	0.790542	0.886055	0.463801	5	1.43765	1.61008	0.792906	4	0.79871	0.888816	0.441998	0	0	0	0	3.66667	1.00897	1.12832	0.566235
CD630_04351		NC_009089	517598..517735	13439762	0	0	0	0	0	0	0	0	0	0	0	0	0	0	0	0	0	0	0	0	0	0	0	0	0	0	0	0	0	0	0	0
CD630_04352		NC_009089	517828..517974	4913763	0	0	0	0	0	0	0	0	0	0	0	0	0	0	0	0	0	0	0	0	0	0	0	0	0	0	0	0	0	0	0	0
CD630_04360		NC_009089	518036..519802	4913764	1550	99.5916	110.72	210.521	1165	97.2455	107.058	200.065	1721	99.9491	111.164	213.802	1858	201.995	226.4	430.872	3373	266.747	298.739	534.894	5363	294.535	327.762	592.608	1478.67	98.9287	109.647	208.129	3531.33	254.425	284.301	519.458
CD630_04370		NC_009089	complement(519912..520127)	4913765	49	25.7555	28.6333	6.65517	39	26.6312	29.3184	6.69746	36	17.1034	19.0225	4.47233	50	44.468	49.8406	11.595	90	58.2248	65.2081	14.2723	139	62.4491	69.4943	15.3594	41.3333	23.1634	25.6581	5.94166	93	55.0473	61.5143	13.7423
CD630_04380		NC_009089	520353..521387	4913767	478	52.4343	58.293	64.9219	326	46.4577	51.1453	55.9839	507	50.2692	55.9097	62.9854	294	54.568	61.1609	68.1788	403	54.4107	60.9365	63.9082	559	52.4127	58.3256	61.7692	437	49.7204	55.116	61.2971	418.667	53.7971	60.141	64.6187
CD630_04390		NC_009089	521474..521677	4913768	62	34.5056	38.3611	8.42083	52	37.597	41.3906	8.92995	85	42.7586	47.5563	10.5597	65	61.2089	68.6041	15.0735	67	45.8948	51.3993	10.6249	100	47.5702	52.9368	11.0499	66.3333	38.2871	42.436	9.30349	77.3333	51.558	57.6467	12.2495
CD630_04400		NC_009089	521848..523008	4913769	859	84.0018	93.3878	116.669	756	96.0439	105.735	129.828	1009	89.1853	99.1923	125.35	300	49.6387	55.636	69.5702	496	59.6992	66.8594	78.6563	854	71.3824	79.4353	94.3665	874.667	89.7437	99.4384	123.949	550	60.2401	67.3102	80.8643
CD630_04401		NC_009089	523268..523408	4913770	7	5.63646	6.26626	0.950739	14	14.645	16.1227	2.40422	9	6.55025	7.28522	1.11808	7	9.53697	10.6892	1.62331	5	4.9553	5.54963	0.792906	13	8.94725	9.95663	1.43649	10	8.9439	9.89139	1.49101	8.33333	7.81317	8.73182	1.28423
CD630_04410		NC_009089	524357..525757	4913771	635	51.4592	57.2091	86.2456	446	46.9545	51.6923	76.5915	685	50.1749	55.8048	85.0986	279	38.2558	42.8778	64.7003	386	38.5007	43.1183	61.2123	530	36.7116	40.8532	58.5647	588.667	49.5295	54.902	82.6452	398.333	37.8227	42.2831	61.4924
CD630_04420	ord	NC_009089	526013..527080	4913772	15	1.59458	1.77276	2.0373	15	2.07157	2.2806	2.57595	10	0.960867	1.06868	1.24231	17	3.0578	3.42724	3.94231	16	2.09348	2.34456	2.5373	39	3.54371	3.94349	4.30948	13.3333	1.54234	1.70735	1.95185	24	2.89833	3.23843	3.59636
CD630_04430	ortA	NC_009089	527157..527465	4913773	0	0	0	0	4	1.90933	2.10199	0.686919	1	0.332105	0.369369	0.124231	3	1.86507	2.0904	0.695702	3	1.35669	1.51941	0.475743	7	2.19839	2.4464	0.773496	1.66667	0.747146	0.823786	0.270384	4.33333	1.80672	2.01874	0.648314
CD630_04440	ortB	NC_009089	527476..528888	4913890	13	1.04455	1.16126	1.76566	18	1.87893	2.06852	3.09114	16	1.16202	1.2924	1.9877	26	3.53478	3.96185	6.02942	28	2.76908	3.10119	4.44027	35	2.40376	2.67494	3.86748	15.6667	1.36183	1.50739	2.2815	29.6667	2.90254	3.24599	4.77906
CD630_04450	oraS	NC_009089	528966..529340	4913891	2	0.605517	0.673175	0.27164	4	1.57329	1.73204	0.686919	2	0.54731	0.60872	0.248463	1	0.512271	0.574163	0.231901	1	0.372639	0.417332	0.158581	3	0.776346	0.863929	0.331498	2.66667	0.908706	1.00464	0.402341	1.66667	0.553752	0.618475	0.24066
CD630_04460	oraE	NC_009089	529334..531538	4913892	44	2.26554	2.51868	5.97607	35	2.34121	2.57744	6.01054	46	2.14084	2.38105	5.71465	39	3.39772	3.80823	9.04413	54	3.42219	3.83264	8.56338	71	3.12475	3.47726	7.84546	41.6667	2.24919	2.49239	5.90042	54.6667	3.31489	3.70604	8.48432
CD630_04470		NC_009089	531538..532947	4913893	24	1.9325	2.14843	3.25968	18	1.88293	2.07292	3.09114	24	1.74673	1.94272	2.98156	33	4.496	5.0392	7.65272	24	2.37855	2.66382	3.80595	27	1.85827	2.06791	2.98348	22	1.85405	2.05469	3.11079	28	2.91094	3.25698	4.81405
CD630_04480	orr	NC_009089	532932..533996	4913894	10	1.06605	1.18517	1.3582	13	1.80042	1.98209	2.23249	11	1.05993	1.17886	1.36655	21	3.78792	4.24558	4.86992	22	2.88664	3.23285	3.48879	22	2.00465	2.2308	2.43099	11.3333	1.3088	1.4487	1.65241	21.6667	2.89307	3.23641	3.59656
CD630_04490		NC_009089	534026..535447	4913895	35	2.79445	3.10669	4.7537	33	3.4229	3.76828	5.66708	30	2.16499	2.40791	3.72694	35	4.72824	5.2995	8.11653	43	4.2256	4.7324	6.81899	57	3.88992	4.32876	6.29846	32.6667	2.79411	3.09429	4.71591	45	4.28125	4.78689	7.07799
CD630_04500		NC_009089	535711..536175	4913896	9	2.19744	2.44297	1.22238	3	0.951587	1.0476	0.51519	15	3.31034	3.68178	1.86347	6	2.47873	2.77821	1.3914	13	3.9067	4.37525	2.06156	18	3.75651	4.1803	1.98899	9	2.15312	2.39078	1.20035	12.3333	3.38065	3.77792	1.81398
CD630_04510		NC_009089	536473..536835	4913897	417	130.424	144.997	56.6369	336	136.525	150.301	57.7012	411	116.19	129.227	51.0591	219	115.896	129.899	50.7863	334	128.576	143.997	52.9661	474	126.718	141.013	52.3767	388	127.713	141.508	55.1324	342.333	123.73	138.303	52.043
CD630_04520		NC_009089	536903..537517	4913898	1416	261.406	290.615	192.321	969	232.396	255.845	166.406	1473	245.789	273.367	182.993	921	287.684	322.442	213.581	1273	289.249	323.941	201.874	1899	299.651	333.455	209.838	1286	246.53	273.276	180.573	1364.33	292.195	326.613	208.431
CD630_04530		NC_009089	537537..538166	4913928	1903	342.946	381.265	258.465	1531	358.439	394.606	262.918	2300	374.647	416.684	285.732	1399	426.588	478.128	324.429	1726	382.842	428.759	273.711	2775	427.452	475.675	306.636	1911.33	358.677	397.518	269.039	1966.67	412.294	460.854	301.592
CD630_04532		NC_009089	538317..538613	4913930	465	177.756	197.618	63.1562	374	185.736	204.477	64.227	582	201.095	223.659	72.3027	457	295.591	331.304	105.979	471	221.607	248.186	74.6917	734	239.831	266.887	81.1065	473.667	188.196	208.584	66.562	554	252.343	282.126	87.259
CD630_04540		NC_009089	538777..539613	4913931	806	109.329	121.545	109.471	537	94.6301	104.178	92.2189	758	92.9348	103.362	94.1675	452	103.74	116.273	104.819	708	118.203	132.379	112.275	1015	117.681	130.957	112.157	700.333	98.9648	109.695	98.6191	725	113.208	126.537	109.75
CD630_04550		NC_009089	539697..541811	4913932	2277	122.231	135.888	309.262	1677	116.951	128.751	287.991	2462	119.457	132.861	305.858	1389	126.16	141.403	322.11	2121	140.136	156.943	336.351	3383	155.223	172.735	373.819	2138.67	119.546	132.5	301.037	2297.67	140.507	157.027	344.093
CD630_04560		NC_009089	complement(542073..544316)	4913933	60	3.03568	3.37487	8.14919	35	2.30052	2.53264	6.01054	68	3.10971	3.45864	8.44774	31	2.65381	2.97444	7.18892	33	2.05499	2.30146	5.23318	57	2.465	2.74309	6.29846	54.3333	2.8153	3.12205	7.53583	40.3333	2.39127	2.673	6.24019
CD630_04570		NC_009089	544648..545364	4913934	0	0	0	0	3	0.617138	0.679409	0.51519	0	0	0	0	3	0.803773	0.900884	0.695702	1	0.194895	0.21827	0.158581	3	0.406039	0.451846	0.331498	1	0.205713	0.22647	0.17173	2.33333	0.468235	0.523666	0.395261
CD630_04580		NC_009089	545446..546318	4913935	33	4.29168	4.77121	4.48206	12	2.02744	2.23201	2.06076	17	1.99834	2.22256	2.11194	18	3.96086	4.43941	4.17421	15	2.40102	2.68899	2.37872	34	3.77946	4.20584	3.75698	20.6667	2.77249	3.07526	2.88492	22.3333	3.38045	3.77808	3.43664
CD630_04590		NC_009089	546662..547345	4913936	84	13.9428	15.5007	11.4089	72	15.5259	17.0925	12.3645	80	12.0024	13.3491	9.93852	37	10.3915	11.647	8.58033	27	5.51603	6.17761	4.28169	51	7.23568	8.05197	5.63547	78.6667	13.8237	15.3141	11.2373	38.3333	7.71439	8.62551	6.16583
CD630_04600		NC_009089	547342..550002	4913937	272	11.6052	12.9019	36.943	223	12.3606	13.6078	38.2958	299	11.5308	12.8246	37.1452	144	10.3956	11.6516	33.3937	216	11.343	12.7035	34.2535	241	8.78896	9.78048	26.6304	264.667	11.8322	13.1115	37.4613	200.333	10.1758	11.3785	31.4259
CD630_04610		NC_009089	complement(550183..551364)	4913938	372	35.7317	39.7242	50.525	280	34.9398	38.4653	48.0844	416	36.1169	40.1694	51.6803	152	24.7034	27.6881	35.2489	257	30.3833	34.0274	40.7554	345	28.3248	31.5202	38.1223	356	35.5961	39.453	50.0966	251.333	27.8038	31.0786	38.0422
CD630_04620		NC_009089	complement(551364..552026)	4913939	161	27.5702	30.6508	21.867	140	31.1455	34.2881	24.0422	144	22.2886	24.7895	17.8893	77	22.3105	25.006	17.8564	110	23.1845	25.9652	17.4439	151	22.1019	24.5953	16.6854	148.333	27.0014	29.9095	21.2662	112.667	22.5323	25.1888	17.3286
CD630_04630		NC_009089	complement(552158..552796)	4913940	97	17.2345	19.1602	13.1745	70	16.1576	17.788	12.0211	76	12.2053	13.5748	9.44159	37	11.1233	12.4672	8.58033	52	11.3716	12.7355	8.24622	68	10.327	11.492	7.51396	81	15.1991	16.841	11.5457	52.3333	10.9406	12.2316	8.1135
CD630_04640		NC_009089	552975..553580	4913941	23	4.30906	4.79054	3.12386	25	6.08482	6.69879	4.29325	23	3.89484	4.33186	2.85732	7	2.219	2.48709	1.62331	21	4.84246	5.42325	3.3302	27	4.32371	4.81148	2.98348	23.6667	4.76291	5.27373	3.42481	18.3333	3.79505	4.24061	2.64566
CD630_04650		NC_009089	554084..554833	4913942	247	37.3907	41.5685	33.5475	201	39.5289	43.5175	34.5177	267	36.5329	40.6321	33.1698	135	34.5783	38.756	31.3066	215	40.0587	44.8632	34.0949	310	40.1112	44.6363	34.2548	238.333	37.8175	41.906	33.745	220	38.2494	42.7518	33.2188
CD630_04660		NC_009089	554830..555594	4914237	578	85.7816	95.3664	78.5039	424	81.7494	89.9981	72.8134	547	73.3771	81.6103	67.9546	356	89.3964	100.197	82.5567	429	78.3637	87.7624	68.0313	682	86.5144	96.2744	75.3606	516.333	80.3027	88.9916	73.0907	489	84.7582	94.7447	75.3162
CD630_04670		NC_009089	555699..556514	4914238	3	0.417406	0.464045	0.40746	1	0.180755	0.198993	0.17173	5	0.628803	0.699357	0.621157	3	0.706256	0.791586	0.695702	8	1.37	1.53431	1.26865	9	1.07033	1.19108	0.994494	3	0.408988	0.454132	0.400116	6.66667	1.04886	1.17232	0.986282
CD630_04680		NC_009089	556528..558192	4914239	23	1.56834	1.74358	3.12386	12	1.06303	1.1703	2.06076	17	1.04778	1.16534	2.11194	18	2.07678	2.32769	4.17421	48	4.02853	4.5117	7.6119	68	3.96333	4.41045	7.51396	17.3333	1.22639	1.35974	2.43218	44.6667	3.35621	3.74994	6.43336
CD630_04690		NC_009089	558197..560071	4914240	123	7.44786	8.28005	16.7058	74	5.82118	6.40854	12.708	105	5.74675	6.39157	13.0443	118	12.0896	13.5503	27.3643	196	14.6074	16.3594	31.0819	242	12.525	13.938	26.7408	100.667	6.3386	7.02672	14.1527	185.333	13.074	14.6159	28.3957
CD630_04700	blaR	NC_009089	complement(560426..562225)	4914241	792	49.9552	55.5369	107.569	559	45.8057	50.4276	95.997	789	44.982	50.0292	98.0187	589	62.86	70.4546	136.59	1114	86.4832	96.8558	176.659	1776	95.7493	106.551	196.247	713.333	46.9143	51.9979	100.528	1159.67	81.6975	91.2872	169.832
CD630_04710	blaI	NC_009089	complement(562228..562614)	4914242	279	81.8504	90.996	37.8937	198	75.4631	83.0774	34.0025	261	69.2092	76.9748	32.4244	170	84.3858	94.5812	39.4231	314	113.38	126.979	49.7945	449	112.59	125.292	49.6142	246	75.5076	83.6828	34.7736	311	103.452	115.617	46.2773
CD630_04720		NC_009089	562847..563524	4914243	295	49.3992	54.9189	40.0669	197	42.8565	47.1808	33.8308	295	44.6505	49.6605	36.6483	117	33.1503	37.1555	27.1324	175	36.0685	40.3944	27.7517	268	38.3593	42.6867	29.6138	262.333	45.6354	50.5867	36.8486	186.667	35.8593	40.0789	28.166
CD630_04730		NC_009089	563536..563961	4914244	264	70.3594	78.221	35.8564	192	66.4771	73.1847	32.9721	275	66.2457	73.6788	34.1637	123	55.466	62.1674	28.5238	163	53.4684	59.8812	25.8487	221	50.344	56.0235	24.4204	243.667	67.694	75.0282	34.3307	169	53.0928	59.3574	26.2643
CD630_04740		NC_009089	564029..564808	4914245	489	71.1774	79.1304	66.4159	351	66.3732	73.0704	60.2772	523	68.8084	76.529	64.9731	234	57.6305	64.5934	54.2648	421	75.4235	84.4696	66.7627	652	81.1182	90.2695	72.0456	454.333	68.7863	76.2433	63.8887	435.667	71.3907	79.7775	64.3577
CD630_04750		NC_009089	complement(565058..565684)	4914246	47	8.51056	9.46149	6.38353	46	10.8211	11.9129	7.89957	39	6.3831	7.09931	4.84503	34	10.417	11.6756	7.88463	65	14.4866	16.224	10.3078	85	13.1558	14.6399	9.39245	44	8.57158	9.49125	6.37605	61.3333	12.6864	14.1798	9.19495
CD630_04760		NC_009089	complement(565827..566084)	4914096	14	6.16078	6.84916	1.90148	9	5.14521	5.66437	1.54557	8	3.18203	3.53907	0.993852	6	4.46748	5.00724	1.3914	13	7.04114	7.88563	2.06156	18	6.77046	7.53426	1.98899	10.3333	4.82934	5.35087	1.4803	12.3333	6.09303	6.80904	1.81398
CD630_04770		NC_009089	566410..566922	4914316	200	44.2629	49.2087	27.164	148	42.5525	46.8461	25.416	188	37.6075	41.8273	23.3555	93	34.8255	39.033	21.5668	237	64.558	72.3009	37.5837	335	63.3713	70.5205	37.0173	178.667	41.4743	45.9607	25.3118	221.667	54.2516	60.6182	32.0559
CD630_04780	spaF	NC_009089	567177..567881	4914317	68	10.9508	12.1744	9.23575	58	12.1344	13.3588	9.96033	54	7.8603	8.74226	6.7085	38	10.3544	11.6054	8.81223	53	10.5052	11.7652	8.4048	53	7.29545	8.11848	5.85647	60	10.3152	11.4252	8.63486	48	9.38504	10.4964	7.69117
CD630_04790	spaE	NC_009089	567878..568648	4914318	121	17.818	19.8089	16.4342	89	17.0261	18.7441	15.284	159	21.163	23.5376	19.7528	59	14.7004	16.4765	13.6821	104	18.8494	21.1102	16.4924	136	17.1179	19.049	15.0279	123	18.669	20.6969	17.157	99.6667	16.8892	18.8786	15.0675
CD630_04800	spaG	NC_009089	568645..569421	4914319	146	21.3334	23.7171	19.8297	95	18.0336	19.8532	16.3143	152	20.0751	22.3276	18.8832	97	23.9818	26.8793	22.4944	99	17.8047	19.9401	15.6995	155	19.3587	21.5426	17.1274	131	19.814	21.966	18.3424	117	20.3817	22.7873	18.4404
CD630_04810	spaR	NC_009089	569476..570168	4914320	283	46.364	51.5445	38.437	209	44.4829	48.9713	35.8915	254	37.6127	41.8331	31.5548	178	49.3421	55.3036	41.2783	190	38.3124	42.9075	30.1304	309	43.2704	48.1519	34.1443	248.667	42.8199	47.4496	35.2945	225.667	43.6416	48.7877	35.1844
CD630_04820	spaK	NC_009089	570187..571611	4914321	664	52.9031	58.8142	90.1844	622	64.3807	70.8769	106.816	779	56.0993	62.3939	96.7763	416	56.0802	62.8558	96.4707	632	61.9757	69.4089	100.223	910	61.9715	68.9627	100.554	688.333	57.7943	64.0283	97.9256	652.667	60.0091	67.0758	99.0828
CD630_04830		NC_009089	complement(571851..574319)	4914322	52	2.39117	2.65835	7.06263	44	2.62852	2.89375	7.55611	46	1.91193	2.12645	5.71465	55	4.2793	4.79632	12.7545	56	3.16947	3.5496	8.88054	73	2.86924	3.19293	8.06645	47.3333	2.31054	2.55952	6.7778	61.3333	3.43934	3.84629	9.90051
CD630_04840		NC_009089	complement(574322..574990)	4914323	2	0.339415	0.37734	0.27164	5	1.10236	1.21359	0.858649	5	0.76697	0.853028	0.621157	2	0.574295	0.643681	0.463801	4	0.835513	0.935722	0.634325	5	0.725286	0.807108	0.552497	4	0.736249	0.814653	0.583815	3.66667	0.711698	0.795504	0.550208
CD630_04850		NC_009089	complement(575165..576307)	4914324	76	7.5491	8.3926	10.3223	43	5.54884	6.10873	7.38438	62	5.56647	6.19105	7.70235	29	4.87397	5.46284	6.72512	45	5.50156	6.1614	7.13615	65	5.51864	6.14123	7.18246	60.3333	6.22147	6.89746	8.46968	46.3333	5.29806	5.92182	7.01458
CD630_04860		NC_009089	complement(576313..576987)	4915088	35	5.88697	6.54476	4.7537	25	5.46282	6.01402	4.29325	38	5.77716	6.42538	4.7208	19	5.40731	6.06061	4.40611	23	4.7615	5.33257	3.64737	27	3.88173	4.31964	2.98348	32.6667	5.70898	6.32805	4.58925	23	4.68351	5.23761	3.67899
CD630_04870		NC_009089	complement(577809..578636)	4915089	275	37.7077	41.921	37.3505	200	35.6271	39.2219	34.346	318	39.4123	43.8345	39.5056	107	24.8247	27.824	24.8134	162	27.3403	30.6195	25.6901	289	33.8714	37.6925	31.9343	264.333	37.5823	41.6591	37.0674	186	28.6788	32.0453	27.4793
CD630_04880		NC_009089	579018..579338	4915090	7	2.47583	2.75247	0.950739	7	3.21642	3.54097	1.20211	11	3.51659	3.91117	1.36655	16	9.57516	10.732	3.71041	21	9.14184	10.2383	3.3302	46	13.9065	15.4754	5.08297	8.33333	3.06962	3.40154	1.17313	27.6667	10.8745	12.1486	4.0412
CD630_04890		NC_009089	complement(579471..580151)	4915091	217	36.1776	40.22	29.4729	180	38.9857	42.9195	30.9114	234	35.2617	39.2182	29.0702	189	53.3146	59.756	43.8292	233	47.811	53.5453	36.9494	446	63.5555	70.7254	49.2827	210.333	36.8084	40.7859	29.8182	289.333	54.8937	61.3423	43.3538
CD630_04900		NC_009089	580547..581599	4915092	17	1.83294	2.03774	2.30894	5	0.700361	0.771029	0.858649	13	1.26692	1.40908	1.61501	35	6.38515	7.1566	8.11653	39	5.17554	5.79628	6.18467	61	5.62169	6.25589	6.74046	11.6667	1.26674	1.40595	1.5942	45	5.72746	6.40292	7.01388
CD630_04910		NC_009089	581655..582062	4915093	49	13.6353	15.1588	6.65517	37	13.3759	14.7255	6.354	53	13.3306	14.8264	6.58427	25	11.7709	13.1931	5.79752	38	13.015	14.5759	6.02608	29	6.89768	7.67584	3.20448	46.3333	13.4472	14.9036	6.53115	30.6667	10.5612	11.815	5.00936
CD630_04920		NC_009089	582091..582564	4915094	54	12.9343	14.3795	7.33427	34	10.5799	11.6474	5.83881	63	13.6394	15.1699	7.82658	26	10.5372	11.8103	6.02942	39	11.4976	12.8765	6.18467	66	13.5123	15.0367	7.29296	50.3333	12.3845	13.7323	6.99989	43.6667	11.849	13.2412	6.50235
CD630_04930		NC_009089	582611..583369	4915095	110	16.4543	18.2928	14.9402	69	13.4087	14.7617	11.8494	120	16.2246	18.0451	14.9078	69	17.4638	19.5738	16.0012	109	20.068	22.4749	17.2853	112	14.3199	15.9354	12.3759	99.6667	15.3625	17.0332	13.8991	96.6667	17.2839	19.328	15.2208
CD630_04940		NC_009089	583393..584232	4915096	127	17.1653	19.0833	17.2491	112	19.6661	21.6505	19.2337	121	14.7823	16.4409	15.032	84	19.2102	21.5311	19.4797	105	17.4674	19.5624	16.651	158	18.2534	20.3126	17.4589	120	17.2046	19.0582	17.1716	115.667	18.3103	20.4687	17.8632
CD630_04960		NC_009089	585695..586009	4915098	288	103.803	115.401	39.1161	213	99.7354	109.799	36.5785	285	92.8472	103.265	35.406	103	62.8142	70.4034	23.8858	153	67.8735	76.014	24.2629	184	56.6856	63.0805	20.3319	262	98.7952	109.488	37.0335	146.667	62.4578	69.8326	22.8269
CD630_04970		NC_009089	586031..586417	4915099	543	159.3	177.1	73.7502	356	135.681	149.372	61.1358	474	125.69	139.793	58.8857	178	88.3569	99.0321	41.2783	232	83.7715	93.8188	36.7908	280	70.2122	78.1331	30.9398	457.667	140.224	155.422	64.5906	230	80.7802	90.328	36.3363
CD630_04980		NC_009089	586451..587836	4915100	1918	157.113	174.668	260.503	1678	178.57	196.588	288.163	2183	161.631	179.767	271.197	831	115.178	129.094	192.71	1010	101.83	114.044	160.167	1272	89.0613	99.1087	140.555	1926.33	165.772	183.675	273.288	1037.67	102.023	114.082	164.477
CD630_04990		NC_009089	588010..589218	4915284	876	82.2632	91.4549	118.978	706	86.1308	94.8216	121.241	955	81.0609	90.1563	118.641	377	59.9027	67.1401	87.4266	502	58.0225	64.9816	79.6077	686	55.0634	61.2753	75.8026	845.667	83.1516	92.1443	119.62	521.667	57.6629	64.4657	80.9456
CD630_04991		NC_009089	589261..589482	4915285	80	40.9133	45.4848	10.8656	55	36.5418	40.2289	9.44514	79	36.5181	40.6156	9.81429	28	24.229	27.1564	6.49322	30	18.8837	21.1486	4.75743	46	20.1081	22.3765	5.08297	71.3333	37.9911	42.1098	10.0417	34.6667	21.0736	23.5605	5.44454
CD630_05000		NC_009089	589599..590096	4915286	239	54.4874	60.5756	32.461	190	56.2736	61.9517	32.6287	272	56.0498	62.3388	33.791	95	36.6459	41.0734	22.0306	139	39.0036	43.6816	22.0428	186	36.2451	40.334	20.5529	233.667	55.6036	61.622	32.9602	140	37.2982	41.6963	21.5421
CD630_05010		NC_009089	590184..590576	4915287	38	10.9779	12.2045	5.16116	35	13.1358	14.4612	6.01054	59	15.4061	17.1348	7.32966	18	8.79855	9.86159	4.17421	28	9.956	11.1501	4.44027	40	9.87717	10.9915	4.41998	44	13.1733	14.6002	6.16712	28.6667	9.54391	10.6677	4.34482
CD630_05020		NC_009089	590560..593007	4915288	326	15.1194	16.8087	44.2773	207	12.4721	13.7305	35.5481	346	14.5044	16.1318	42.9841	155	12.1633	13.6329	35.9446	193	11.017	12.3384	30.6062	253	10.0294	11.1608	27.9563	293	14.0319	15.557	40.9365	200.333	11.0699	12.3774	31.5024
CD630_05030		NC_009089	593007..595175	4915289	237	12.4056	13.7917	32.1893	181	12.3083	13.5503	31.0831	288	13.626	15.1549	35.7787	150	13.285	14.8901	34.7851	186	11.9832	13.4204	29.4961	227	10.1562	11.302	25.0834	235.333	12.78	14.1656	33.017	187.667	11.8081	13.2042	29.7882
CD630_05040		NC_009089	595172..598820	13439763	1940	60.3609	67.1053	263.491	1560	63.0567	69.4192	267.899	2145	60.3237	67.0923	266.477	1057	55.6458	62.3689	245.119	1309	50.1285	56.1408	207.583	1833	48.7477	54.2471	202.545	1881.67	61.2471	67.8723	265.955	1399.67	51.5073	57.5856	218.416
CD630_05060		NC_009089	596830..598659	4915294	502	31.1444	34.6244	68.1816	534	43.0398	47.3826	91.7037	744	41.7212	46.4025	92.4282	243	25.5086	28.5905	56.3519	362	27.6425	30.9578	57.4064	602	31.9235	35.5249	66.5206	593.333	38.6351	42.8031	84.1045	402.333	28.3582	31.6911	60.093
CD630_05070		NC_009089	598817..599749	4915431	98	11.9254	13.2579	13.3103	80	12.647	13.9231	13.7384	146	16.0585	17.8604	18.1378	54	11.1184	12.4617	12.5226	58	8.68692	9.7288	9.19771	93	9.67312	10.7644	10.2764	108	13.5436	15.0138	15.0622	68.3333	9.82615	10.985	10.6656
CD630_05071		NC_009089	599965..600018	4915432	0	0	0	0	0	0	0	0	0	0	0	0	0	0	0	0	0	0	0	0	0	0	0	0	0	0	0	0	0	0	0	0
CD630_05080	tetM	NC_009089	600034..601953	4915433	41948	2480.49	2757.65	5697.37	36801	2827.08	3112.34	6319.83	49618	2651.99	2949.56	6164.12	24563	2457.6	2754.53	5696.18	28702	2088.96	2339.5	4551.6	38793	1960.73	2181.93	4286.6	42789	2653.19	2939.85	6060.44	30686	2169.1	2425.32	4844.79
CD630_05081		NC_009089	602049..602243	4915434	3875	2256.13	2508.22	526.302	3438	2600.47	2862.86	590.407	4876	2566.04	2853.96	605.753	2623	2584.01	2896.21	608.276	3049	2184.95	2447.01	483.514	3888	1934.89	2153.18	429.622	4063	2474.21	2741.68	574.154	3186.67	2234.62	2498.8	507.137
CD630_05090		NC_009089	complement(602302..602655)	4915435	2425	777.743	864.645	329.363	1829	762.063	838.956	314.094	2788	808.21	898.894	346.357	1695	919.809	1030.94	393.072	1569	619.354	693.637	248.814	2114	579.518	644.896	233.596	2347.33	782.672	867.498	329.938	1792.67	706.227	789.824	291.827
CD630_05091		NC_009089	602866..602931	4915436	0	0	0	0	0	0	0	0	0	0	0	0	0	0	0	0	0	0	0	0	0	0	0	0	0	0	0	0	0	0	0	0
CD630_05100		NC_009089	603157..603582	4915437	1263	336.606	374.216	171.541	1059	366.663	403.66	181.862	1473	354.836	394.65	182.993	512	230.883	258.778	118.733	624	204.689	229.239	98.9546	885	201.604	224.348	97.792	1265	352.701	390.842	178.798	673.667	212.392	237.455	105.16
CD630_05101		NC_009089	603579..603809	4915438	475	233.458	259.544	64.5144	453	289.245	318.431	77.7936	578	256.774	285.585	71.8058	212	176.301	197.602	49.163	232	140.344	157.177	36.7908	291	122.249	136.041	32.1553	502	259.826	287.853	71.3713	245	146.298	163.606	39.3697
CD630_05102		NC_009089	complement(603931..604068)	13439764	43	35.3767	39.3295	5.84025	51	54.5094	60.0095	8.75822	62	46.1049	51.2781	7.70235	29	40.3692	45.2466	6.72512	26	26.3277	29.4854	4.12311	39	27.4253	30.5192	4.30948	52	45.3303	50.2057	7.43361	31.3333	31.3741	35.0837	5.05257
CD630_05103		NC_009089	604190..604330	13439765	4	3.22084	3.58072	0.54328	9	9.41464	10.3646	1.54557	20	14.5561	16.1894	2.48463	8	10.8994	12.2162	1.85521	11	10.9017	12.2092	1.74439	8	5.506	6.12715	0.883995	11	9.06386	10.0449	1.52449	9	9.10235	10.1842	1.49453
CD630_05110	tndX	NC_009089	604427..606028	4915440	5048	357.754	397.728	685.619	4133	380.525	418.921	709.759	5573	356.994	397.05	692.342	2127	255.056	285.872	493.253	2469	215.366	241.197	391.537	3289	199.235	221.712	363.432	4918	365.091	404.566	695.907	2628.33	223.219	249.594	416.074
CD630_05130		NC_009089	606589..606777	4915441	13	7.80925	8.68182	1.76566	17	13.2668	14.6055	2.91941	9	4.88669	5.435	1.11808	4	4.06565	4.55685	0.927603	6	4.43618	4.96824	0.951487	5	2.56728	2.85691	0.552497	13	8.65426	9.5741	1.93438	5	3.6897	4.12733	0.810529
CD630_05140		NC_009089	607561..612429	4915442	12630	294.504	327.411	1715.41	6976	211.323	232.646	1197.99	11678	246.129	273.746	1450.78	4647	183.343	205.494	1077.64	6019	172.744	193.463	954.5	7404	147.568	164.216	818.137	10428	250.652	277.934	1454.72	6023.33	167.885	187.724	950.093
CD630_05150		NC_009089	complement(612924..614153)	4915514	1163	107.35	119.345	157.959	823	98.6904	108.648	141.334	1239	103.371	114.97	153.923	680	106.203	119.034	157.693	895	101.68	113.876	141.93	1201	94.7552	105.445	132.71	1075	103.137	114.321	151.072	925.333	100.879	112.785	144.111
CD630_05160		NC_009089	complement(614211..617045)	4915515	1417	56.7472	63.0879	192.457	1078	56.0849	61.744	185.125	1478	53.5003	59.5032	183.614	781	52.9211	59.315	181.114	965	47.5657	53.2705	153.031	1472	50.3872	56.0716	162.655	1324.33	55.4441	61.445	187.065	1072.67	50.2913	56.219	165.6
CD630_05170		NC_009089	617747..618508	4915516	266	39.6328	44.0612	36.1281	186	36.003	39.6357	31.9417	291	39.1897	43.587	36.1514	209	52.6893	59.0552	48.4673	309	56.666	63.4624	49.0016	410	52.2149	58.1054	45.3047	247.667	38.2752	42.428	34.7404	309.333	53.8567	60.2077	47.5912
CD630_05180		NC_009089	618509..619003	4915517	113	25.918	28.8139	15.3476	115	34.2668	37.7243	19.7489	175	36.28	40.3508	21.7405	98	38.0323	42.6273	22.7263	182	51.379	57.5412	28.8618	257	50.3841	56.0681	28.3983	134.333	32.1549	35.6297	18.9457	179	46.5984	52.0789	26.6621
CD630_05190		NC_009089	619229..620407	4915518	7635	735.229	817.381	1036.98	6593	824.802	908.026	1132.21	9329	811.999	903.11	1158.96	7105	1157.66	1297.53	1647.65	8607	1020.13	1142.49	1364.91	11120	915.285	1018.54	1228.75	7852.33	790.677	876.172	1109.39	8944	1031.03	1152.85	1413.77
CD630_05200		NC_009089	620661..622268	4915519	1458	102.944	114.446	198.025	1095	100.44	110.575	188.044	1545	98.6	109.663	191.938	912	108.953	122.117	211.493	1762	153.123	171.488	279.42	2438	147.134	163.733	269.397	1366	100.661	111.561	192.669	1704	136.403	152.446	253.437
CD630_05210		NC_009089	622259..622963	4915520	993	159.914	177.783	134.869	685	143.312	157.772	117.635	1036	150.801	167.722	128.704	865	235.699	264.176	200.594	1461	289.588	324.32	231.687	2018	277.778	309.115	222.988	904.667	151.343	167.759	127.069	1448	267.688	299.204	218.423
CD630_05211		NC_009089	complement(623250..623408)	13439766	6	4.28432	4.76303	0.814919	8	7.42118	8.16999	1.37384	11	7.09954	7.89614	1.36655	4	4.83275	5.41664	0.927603	6	5.27319	5.90564	0.951487	10	6.10335	6.79189	1.10499	8.33333	6.26835	6.94305	1.1851	6.66667	5.4031	6.03806	0.994695
CD630_05220		NC_009089	624136..627234	4915521	1788	65.5049	72.8241	242.846	1223	58.2083	64.0817	210.026	1818	60.2014	66.9563	225.853	774	47.9789	53.7757	179.491	1078	48.609	54.439	170.95	1632	51.105	56.8704	180.335	1609.67	61.3049	67.954	226.241	1161.33	49.231	55.0284	176.926
CD630_05230		NC_009089	627357..628643	4915522	1261	111.241	123.67	171.269	860	98.5599	108.505	147.688	1326	105.73	117.594	164.731	582	86.8712	97.3669	134.966	797	86.5364	96.9154	126.389	1226	92.4437	102.873	135.472	1149	105.177	116.59	161.229	868.333	88.6171	99.0516	132.276
CD630_05240		NC_009089	complement(629022..630032)	4915523	1235	138.689	154.186	167.738	870	126.925	139.732	149.405	1423	144.44	160.647	176.781	519	98.616	110.531	120.356	805	111.266	124.611	127.658	1006	96.5633	107.457	111.162	1176	136.685	151.522	164.641	776.667	102.149	114.2	119.726
CD630_05250		NC_009089	complement(630067..631609)	4915524	1891	139.14	154.687	256.835	1437	137.363	151.224	246.776	2332	155.095	172.497	289.708	727	90.5107	101.446	168.592	1155	104.601	117.146	183.161	1546	97.2319	108.201	170.832	1886.67	143.866	159.469	264.44	1142.67	97.4478	108.931	174.195
CD630_05270		NC_009089	complement(631971..632717)	4915526	98	14.8947	16.559	13.3103	68	13.4267	14.7815	11.6776	82	11.2649	12.5289	10.187	40	10.2866	11.5294	9.27603	28	5.23789	5.86611	4.44027	41	5.32634	5.92722	4.53047	82.6667	13.1954	14.6231	11.725	36.3333	6.95027	7.77424	6.08226
CD630_05280		NC_009089	complement(632929..634239)	4915527	476	41.2223	45.8283	64.6503	353	39.7148	43.7221	60.6206	550	43.0521	47.8828	68.3273	269	39.4168	44.1791	62.3813	425	45.3008	50.734	67.397	651	48.1885	53.6249	71.9351	459.667	41.3297	45.811	64.5327	448.333	44.302	49.5126	67.2378
CD630_05290		NC_009089	complement(634252..634722)	4916233	110	26.5155	29.4782	14.9402	56	17.5367	19.3062	9.61687	94	20.4805	22.7786	11.6778	36	14.6829	16.4569	8.34843	94	27.8886	31.2334	14.9066	130	26.7848	29.8065	14.3649	86.6667	21.5109	23.8543	12.0783	86.6667	23.1188	25.8323	12.54
CD630_05300		NC_009089	complement(634726..635577)	4916234	112	14.9247	16.5923	15.2118	74	12.8107	14.1033	12.708	108	13.0082	14.4678	13.417	72	16.2339	18.1953	16.6969	112	18.3695	20.5727	17.7611	114	12.9847	14.4495	12.5969	98	13.5812	15.0545	13.7789	99.3333	15.8627	17.7392	15.685
CD630_05310		NC_009089	636501..637412	4916235	65	8.09182	8.99596	8.82829	49	7.92468	8.72429	8.41476	65	7.31397	8.13463	8.07505	19	4.00212	4.48565	4.40611	59	9.04017	10.1244	9.35629	92	9.78945	10.8938	10.1659	59.6667	7.77682	8.61829	8.43937	56.6667	7.61058	8.5013	7.97612
CD630_05320		NC_009089	637587..638084	4916236	45	10.2591	11.4054	6.11189	39	11.5509	12.7164	6.69746	48	9.89114	11.001	5.96311	35	13.5011	15.1323	8.11653	68	19.0809	21.3694	10.7835	81	15.7841	17.5648	8.95045	44	10.5671	11.7076	6.25749	61.3333	16.1221	18.0222	9.2835
CD630_05330	cheY	NC_009089	638828..639190	4916237	254	79.4428	88.3194	34.4983	211	85.7346	94.3854	36.235	298	84.245	93.6977	37.021	93	49.2161	55.1624	21.5668	114	43.8851	49.1486	18.0783	126	33.6844	37.4845	13.9229	254.333	83.1408	92.1342	35.9181	111	42.2619	47.2652	17.856
CD630_05340	cheC	NC_009089	639255..639872	4916238	454	83.4056	92.7249	61.6622	308	73.5093	80.9266	52.8928	483	80.2035	89.2027	60.0038	169	52.5327	58.8796	39.1912	177	40.0225	44.8227	28.0689	257	40.3562	44.9089	28.3983	415	79.0395	87.6181	58.1863	201	44.3038	49.5371	31.8861
CD630_05350	cheD	NC_009089	639869..640354	4916239	371	86.6693	96.3533	50.3892	242	73.4445	80.8552	41.5586	423	89.3179	99.3398	52.5499	138	54.5474	61.1378	32.0023	175	50.3177	56.3527	27.7517	231	46.1255	51.3291	25.5254	345.333	83.1439	92.1828	48.1659	181.333	50.3302	56.2732	28.4265
CD630_05360	cheW	NC_009089	640397..640915	4916240	418	91.4401	101.657	56.7727	291	82.7001	91.0447	49.9734	445	87.9887	97.8615	55.283	133	49.2284	55.1761	30.8428	162	43.6181	48.8495	25.6901	233	43.5666	48.4815	25.7464	384.667	87.3763	96.8545	54.0097	176	45.471	50.8357	27.4264
CD630_05370		NC_009089	641051..642010	4916241	967	114.362	127.141	131.338	665	102.172	112.481	114.2	1037	110.852	123.29	128.828	377	75.44	84.5545	87.4266	513	74.6733	83.6294	81.3521	674	68.1324	75.8187	74.4766	889.667	109.129	120.97	124.789	521.333	72.7486	81.3342	81.0851
CD630_05380		NC_009089	642036..643739	4916242	1742	116.066	129.035	236.598	1195	103.438	113.875	205.217	1870	112.618	125.254	232.313	595	67.0778	75.1821	137.981	806	66.0975	74.025	127.816	1024	58.3171	64.8961	113.151	1602.33	110.707	122.721	224.709	808.333	63.8308	71.3677	126.316
CD630_05390	cheA	NC_009089	643952..646054	4916243	2025	109.323	121.539	275.035	1406	98.6112	108.561	241.452	2362	115.259	128.192	293.435	661	60.3801	67.6751	153.286	917	60.9325	68.2406	145.419	1268	58.512	65.113	140.113	1931	107.731	119.431	269.974	948.667	59.9415	67.0096	146.273
CD630_05400	cheW	NC_009089	646067..646507	4916244	273	70.2832	78.1364	37.0788	169	56.5234	62.2267	29.0223	293	68.181	75.8313	36.3998	84	36.5908	41.0117	19.4797	116	36.7569	41.1654	18.3954	162	35.6485	39.6702	17.9009	245	64.9959	72.0648	34.167	120.667	36.3321	40.6158	18.592
CD630_05410	cheR	NC_009089	646543..647346	4916676	490	69.1939	76.9253	66.5517	353	64.7588	71.2931	60.6206	502	64.074	71.2635	62.3642	184	43.9636	49.2752	42.6697	252	43.799	49.0521	39.9625	319	38.5035	42.8472	35.2493	448.333	66.0089	73.1606	63.1789	251.667	42.0887	47.0582	39.2938
CD630_05420		NC_009089	647386..647982	4916677	409	77.7816	86.4725	55.5503	251	62.0126	68.2697	43.1042	456	78.3836	87.1786	56.6496	201	64.6775	72.4917	46.612	255	59.6877	66.8465	40.4382	366	59.4938	66.2056	40.4428	372	72.7259	80.6403	51.768	274	61.2863	68.5146	42.4977
CD630_05430		NC_009089	648088..648951	4916678	108	14.1918	15.7775	14.6685	75	12.8035	14.0954	12.8797	119	14.1341	15.72	14.7835	90	20.0106	22.4283	20.8711	140	22.643	25.3587	22.2014	195	21.9021	24.373	21.5474	100.667	13.7098	15.1976	14.1106	141.667	21.5186	24.0533	21.5399
CD630_05440		NC_009089	649018..650007	4916679	1298	148.856	165.489	176.294	862	128.426	141.384	148.031	1277	132.37	147.223	158.644	831	161.249	180.731	192.71	1330	187.731	210.247	210.913	2018	197.811	220.127	222.988	1145.67	136.551	151.365	160.99	1393	182.264	203.702	208.87
CD630_05450		NC_009089	650099..650710	4916680	2708	502.371	558.504	367.8	2208	532.143	585.837	379.179	3050	511.426	568.811	378.906	1504	472.093	529.131	348.779	2031	463.743	519.363	322.078	2898	459.528	511.37	320.227	2655.33	515.313	571.05	375.295	2144.33	465.122	519.955	330.361
CD630_05460		NC_009089	651171..651950	4916681	868	126.343	140.461	117.892	710	134.259	147.806	121.928	877	115.382	128.329	108.951	417	102.701	115.109	96.7026	621	111.254	124.598	98.4789	1028	127.898	142.327	113.593	818.333	125.328	138.865	116.257	688.667	113.951	127.344	102.925
CD630_05470		NC_009089	652155..652514	4916682	647	204.047	226.846	87.8755	445	182.321	200.718	76.4198	715	203.816	226.685	88.8255	317	169.156	189.594	73.5125	614	238.334	266.919	97.3688	858	231.286	257.379	94.8085	602.333	196.728	218.083	84.3736	596.333	212.925	237.964	88.5633
CD630_05480		NC_009089	652525..653907	4916683	2426	199.157	221.41	329.499	1844	196.661	216.505	316.67	2591	192.256	213.828	321.884	1353	187.935	210.641	313.762	2299	232.293	260.153	364.578	3242	227.487	253.15	358.239	2287	196.025	217.248	322.684	2298	215.905	241.315	345.526
CD630_05490		NC_009089	654123..654533	4916684	537	148.341	164.916	72.9353	391	140.319	154.477	67.1464	572	142.82	158.845	71.0604	487	227.624	255.126	112.936	1075	365.499	409.336	170.475	1657	391.242	435.38	183.097	500	143.826	159.413	70.3807	1073	328.122	366.614	155.503
CD630_05500		NC_009089	655805..656461	4916685	105	18.1448	20.1722	14.2611	91	20.4294	22.4908	15.6274	99	15.4634	17.1984	12.2989	71	20.7599	23.268	16.465	87	18.5043	20.7237	13.7966	131	19.3496	21.5325	14.4754	98.3333	18.0125	19.9538	14.0625	96.3333	19.5379	21.8414	14.9123
CD630_05510	sleC	NC_009089	complement(656969..658240)	4916686	9	0.80331	0.893068	1.22238	5	0.57978	0.638281	0.858649	8	0.645412	0.717831	0.993852	7	1.05716	1.18489	1.62331	11	1.20844	1.35338	1.74439	15	1.14438	1.27348	1.65749	7.33333	0.676167	0.749727	1.02496	11	1.13666	1.27058	1.67506
CD630_05520	prsW	NC_009089	658485..659201	4916687	10	1.58347	1.76039	1.3582	5	1.02856	1.13235	0.858649	5	0.715625	0.795921	0.621157	3	0.803773	0.900884	0.695702	4	0.779579	0.873079	0.634325	1	0.135346	0.150615	0.110499	6.66667	1.10922	1.22955	0.946002	2.66667	0.572899	0.641526	0.480175
CD630_05530		NC_009089	659280..660590	4916688	421	36.4592	40.533	57.1802	284	31.9518	35.1758	48.7713	382	29.9016	33.2568	47.4564	214	31.3576	35.1462	49.6268	280	29.8452	33.4247	44.4027	341	25.2416	28.0892	37.6803	362.333	32.7709	36.3219	51.136	278.333	28.8148	32.22	43.9033
CD630_05540	sip2	NC_009089	660690..661226	4916689	356	75.2668	83.6768	48.3519	208	57.1307	62.8953	35.7198	375	71.6624	79.7033	46.5868	156	55.8061	62.5485	36.1765	247	64.275	71.9839	39.1695	348	62.8883	69.9831	38.4538	313	68.02	75.4251	43.5528	250.333	60.9898	68.1718	37.9333
CD630_05550	sip2	NC_009089	661392..661928	4916193	345	72.9411	81.0912	46.8579	259	71.1387	78.3167	44.478	361	68.987	76.7277	44.8476	148	52.9442	59.3409	34.3213	234	60.8921	68.1953	37.108	336	60.7198	67.5698	37.1278	321.667	71.0223	78.7119	45.3945	239.333	58.1854	65.0354	36.1857
CD630_05560		NC_009089	661938..662693	4916194	396	59.4704	66.1154	53.7847	312	60.8714	67.0134	53.5797	423	57.4187	63.8613	52.5499	194	49.2959	55.2518	44.9887	284	52.4947	58.7908	45.037	380	48.7783	54.2812	41.9898	377	59.2535	65.6634	53.3048	286	50.1897	56.108	44.0052
CD630_05570		NC_009089	662767..664434	4916195	782	53.2278	59.1752	106.211	509	45.0093	49.5508	87.4105	805	49.5261	55.0832	100.006	392	45.1462	50.6007	90.9051	709	59.3977	66.5216	112.434	894	52.0124	57.8801	98.7864	698.667	49.2544	54.6031	97.876	665	52.1854	58.3342	100.709
CD630_05580	glsA	NC_009089	664959..665888	4916196	1076	131.358	146.036	146.142	970	153.84	169.363	166.578	1287	142.014	157.948	159.886	663	136.95	153.496	153.75	871	130.874	146.571	138.124	1433	149.53	166.399	158.346	1111	142.404	157.782	157.535	989	139.118	155.489	150.073
CD630_05590		NC_009089	665986..666549	4916197	4687	943.503	1048.93	636.588	4432	1159.05	1276	761.107	5229	951.424	1058.18	649.606	2067	704.032	789.093	479.339	2837	702.91	787.214	449.895	4408	758.451	844.015	487.081	4782.67	1017.99	1127.7	682.434	3104	721.798	806.774	472.105
CD630_05600	nfo	NC_009089	667037..667873	4916198	1203	163.18	181.413	163.391	934	164.589	181.197	160.396	1293	158.529	176.316	160.631	1943	445.942	499.821	450.583	2323	387.831	434.347	368.384	3124	362.202	403.064	345.2	1143.33	162.099	179.642	161.473	2463.33	398.659	445.744	388.056
CD630_05610		NC_009089	668172..669167	4916199	2390	272.437	302.878	324.61	2314	342.676	377.253	397.383	2757	284.061	315.934	342.506	2830	545.831	611.778	656.279	3842	539.035	603.686	609.269	5463	532.276	592.325	603.658	2487	299.725	332.022	354.833	4045	539.048	602.596	623.069
CD630_05620		NC_009089	complement(669424..669828)	4916200	208	58.309	64.8242	28.2505	158	57.5417	63.3477	27.1333	228	57.7716	64.2538	28.3248	138	65.4569	73.3653	32.0023	162	55.8958	62.5998	25.6901	221	52.9545	58.9285	24.4204	198	57.8741	64.1419	27.9029	173.667	58.1024	64.9645	27.3709
CD630_05630		NC_009089	670855..671769	4916201	487	60.4276	67.1795	66.1443	343	55.2909	60.8698	58.9033	487	54.6188	60.7473	60.5007	371	77.8904	87.3011	86.0352	641	97.894	109.635	101.651	908	96.3008	107.165	100.333	439	56.7791	62.9322	61.8495	640	90.6951	101.367	96.0064
CD630_05640		NC_009089	671875..674112	4916202	1920	97.4022	108.286	260.774	1272	83.8315	92.2903	218.44	1988	91.1572	101.385	246.972	1696	145.578	163.167	393.304	2659	166.027	185.939	421.667	3594	155.842	173.423	397.135	1726.67	90.797	100.654	242.062	2649.67	155.816	174.176	404.035
CD630_05650	nth	NC_009089	674755..675360	4916203	643	120.466	133.927	87.3322	452	110.014	121.114	77.6219	710	120.232	133.723	88.2044	713	226.021	253.328	165.345	824	190.009	212.798	130.671	1023	163.82	182.302	113.041	601.667	116.904	129.588	84.3861	853.333	193.283	216.143	136.352
CD630_05660		NC_009089	675554..676024	4916204	821	197.902	220.015	111.508	641	200.732	220.987	110.079	910	198.269	220.516	113.051	637	259.806	291.196	147.721	893	264.941	296.718	141.613	1204	248.068	276.054	133.041	790.667	198.968	220.506	111.546	911.333	257.605	287.989	140.792
CD630_05670		NC_009089	676060..676908	4916205	1504	201.126	223.599	204.273	1199	208.301	229.319	205.904	1791	216.482	240.773	222.499	1230	278.31	311.935	285.238	1559	256.601	287.376	247.228	2222	253.981	282.634	245.53	1498	208.636	231.23	210.892	1670.33	262.964	293.982	259.332
CD630_05690		NC_009089	677417..678421	4916206	258	29.1462	32.4028	35.0415	200	29.3524	32.3142	34.346	226	23.0769	25.6662	28.0763	211	40.3318	45.2047	48.9311	253	35.1782	39.3974	40.121	347	33.5065	37.2865	38.3433	228	27.1918	30.1277	32.4879	270.333	36.3388	40.6295	42.4651
CD630_05700		NC_009089	678547..679659	4913354	557	56.8182	63.1668	75.6517	489	64.8028	71.3416	83.9759	662	61.0376	67.8863	82.2413	388	66.9681	75.0591	89.9775	545	68.4259	76.6327	86.4267	781	68.0959	75.7781	86.3	569.333	60.8862	67.4649	80.6229	571.333	67.83	75.8233	87.5681
CD630_05710		NC_009089	680082..680843	4913355	76	11.3236	12.5889	10.3223	57	11.0332	12.1464	9.7886	102	13.7366	15.2779	12.6716	53	13.3614	14.9757	12.2907	54	9.9028	11.0905	8.56338	105	13.3721	14.8807	11.6024	78.3333	12.0311	13.3378	10.9275	70.6667	12.2121	13.649	10.8189
CD630_05720		NC_009089	680846..681664	4913356	81	11.2287	12.4833	11.0014	78	14.0472	15.4646	13.3949	105	13.1565	14.6327	13.0443	31	7.27125	8.14976	7.18892	84	14.3323	16.0512	13.3208	100	11.849	13.1857	11.0499	88	12.8108	14.1936	12.4802	71.6667	11.1508	12.4622	10.5199
CD630_05730		NC_009089	681844..682446	4913357	416	78.3256	87.0773	56.5011	315	77.0502	84.8247	54.0949	422	71.8174	79.8756	52.4257	164	52.2466	58.559	38.0317	267	61.8747	69.2958	42.3412	334	53.752	59.816	36.9068	384.333	75.731	83.9259	54.3406	255	55.9578	62.5569	39.0932
CD630_05740	thrS	NC_009089	683462..685381	4913359	5664	334.927	372.35	769.284	4419	339.471	373.725	758.874	6398	341.962	380.331	794.833	3275	327.674	367.263	759.475	4382	318.926	357.177	694.903	6850	346.222	385.281	756.921	5493.67	338.787	375.469	774.33	4835.67	330.941	369.907	737.099
CD630_05750		NC_009089	686149..687240	4913360	128	13.3081	14.7951	17.3849	152	20.5306	22.6022	26.1029	173	16.2577	18.0818	21.492	49	8.61995	9.6614	11.3631	109	13.9484	15.6213	17.2853	175	15.5518	17.3063	19.3374	151	16.6988	18.493	21.66	111	12.7067	14.1963	15.9953
CD630_05760		NC_009089	687910..689250	4913361	503	42.586	47.3444	68.3174	410	45.0957	49.646	70.4092	525	40.1758	44.6838	65.2215	213	30.5128	34.1993	49.3949	311	32.4079	36.2948	49.3187	622	45.0118	50.0898	68.7306	479.333	42.6192	47.2247	67.9827	382	35.9775	40.1947	55.8147
CD630_05770		NC_009089	complement(689963..690532)	4913362	436	86.8439	96.5475	59.2175	357	92.3791	101.7	61.3076	488	87.8576	97.7157	60.625	253	85.2662	95.568	58.6709	318	77.96	87.3102	50.4288	439	74.7403	83.1721	48.5092	427	89.0269	98.6545	60.3833	336.667	79.3222	88.6834	52.5363
CD630_05780		NC_009089	complement(690693..691943)	4913363	105	9.52927	10.594	14.2611	86	10.1396	11.1627	14.7688	113	9.26948	10.3096	14.0382	48	7.37081	8.26135	11.1312	48	5.36171	6.00478	7.6119	54	4.18892	4.66149	5.96697	101.333	9.64612	10.6888	14.356	50	5.64048	6.3092	8.2367
CD630_05790		NC_009089	complement(692234..692821)	4913364	33	6.37183	7.08379	4.48206	36	9.03037	9.94155	6.18227	40	6.98099	7.76429	4.96926	23	7.51418	8.42204	5.33372	27	6.41661	7.1862	4.28169	20	3.30079	3.67317	2.20999	36.3333	7.46106	8.26321	5.2112	23.3333	5.74386	6.42714	3.9418
CD630_05800	gapN	NC_009089	693198..694658	4913365	4020	312.395	347.3	545.996	3457	349.003	384.218	593.67	4674	328.302	365.139	580.658	5018	659.799	739.516	1163.68	5246	501.762	561.941	831.917	5669	376.549	419.029	626.421	4050.33	329.9	365.552	573.441	5311	512.703	573.495	874.005
CD630_05810		NC_009089	695032..695637	4913366	366	68.5703	76.2321	49.7101	296	72.0443	79.3137	50.832	372	62.9948	70.0631	46.2141	830	263.11	294.898	192.478	1411	325.367	364.391	223.758	2054	328.922	366.029	226.966	344.667	67.8698	75.2029	48.9187	1431.67	305.8	341.773	214.4
CD630_05820		NC_009089	695640..698207	4913367	3416	151.026	167.901	463.961	2460	141.293	155.55	422.455	3394	135.629	150.847	421.642	9124	682.53	764.992	2115.86	15392	837.567	938.022	2440.88	20728	783.299	871.666	2290.43	3090	142.649	158.099	436.019	15081.3	767.798	858.227	2282.39
CD630_05821		NC_009089	698200..698364	13439768	3	2.06426	2.29491	0.40746	1	0.893915	0.984113	0.17173	3	1.86583	2.07518	0.372694	1	1.16425	1.30492	0.231901	14	11.8567	13.2787	2.22014	8	4.70513	5.23593	0.883995	2.33333	1.608	1.78474	0.317295	7.66667	5.90869	6.60653	1.11201
CD630_05822		NC_009089	complement(698467..698616)	13439769	5	3.78448	4.20734	0.679099	4	3.93323	4.3301	0.686919	14	9.57792	10.6526	1.73924	11	14.0875	15.7895	2.55091	15	13.974	15.6499	2.37872	8	5.17564	5.75952	0.883995	7.66667	5.76521	6.39668	1.03509	11.3333	11.079	12.3997	1.93787
CD630_05830		NC_009089	complement(698825..700054)	4913368	135	12.4611	13.8534	18.3357	110	13.1907	14.5217	18.8903	158	13.1822	14.6613	19.6286	123	19.2102	21.5311	28.5238	144	16.3598	18.3219	22.8357	192	15.1482	16.8571	21.2159	134.333	12.9447	14.3455	18.9515	153	16.906	18.9034	24.1918
CD630_05840		NC_009089	complement(700056..701234)	4913316	217	20.8965	23.2314	29.4729	149	18.6403	20.5211	25.5877	235	20.4545	22.7496	29.1944	96	15.6419	17.5317	22.2625	155	18.3712	20.5746	24.5801	197	16.215	18.0443	21.7684	200.333	19.9971	22.1674	28.085	149.333	16.7427	18.7169	22.8703
CD630_05850		NC_009089	702215..703690	4913317	920	70.7667	78.6739	124.954	655	65.4539	72.0583	112.483	1012	70.3605	78.2552	125.722	293	38.134	42.7413	67.9469	338	32	35.8379	53.6004	541	35.5694	39.5821	59.7802	862.333	68.8603	76.3291	121.053	390.667	35.2345	39.3871	60.4425
CD630_05860		NC_009089	703975..704154	4913318	83	52.352	58.2016	11.2731	59	48.3459	53.2241	10.1321	73	41.6183	46.2881	9.0689	39	41.622	46.6508	9.04413	37	28.7242	32.1693	5.8675	66	35.5825	39.5967	7.29296	71.6667	47.4388	52.5713	10.158	47.3333	35.3096	39.4723	7.40153
CD630_05870		NC_009089	704792..705067	4913319	154	63.3489	70.4273	20.9163	202	107.95	118.842	34.6894	181	67.2983	74.8495	22.4859	174	121.108	135.74	40.3507	275	139.233	155.932	43.6098	463	162.794	181.159	51.1612	179	79.5324	88.0397	26.0305	304	141.045	157.61	45.0406
CD630_05880		NC_009089	705087..705374	4913320	37	14.586	16.2158	5.02534	53	27.1434	29.8822	9.10168	31	11.046	12.2854	3.85118	22	14.6744	16.4474	5.10182	36	17.4674	19.5624	5.70892	109	36.7282	40.8716	12.0444	40.3333	17.5918	19.4611	5.99273	55.6667	22.9567	25.6271	7.61839
CD630_05890		NC_009089	705775..708270	4913321	184	8.36953	9.3047	24.9909	141	8.33211	9.17283	24.2139	166	6.82493	7.59072	20.6224	184	14.1613	15.8723	42.6697	259	14.5002	16.2393	41.0725	427	16.6015	18.4744	47.1832	163.667	7.84219	8.68942	23.2757	290	15.0877	16.862	43.6418
CD630_05900		NC_009089	708285..713495	4913322	567	12.3535	13.7338	77.0099	408	11.5483	12.7136	70.0658	651	12.8202	14.2587	80.8747	442	16.2942	18.2628	102.5	660	17.6987	19.8215	104.664	978	18.2131	20.2678	108.068	542	12.2407	13.5687	75.9835	693.333	17.402	19.4507	105.077
CD630_05910		NC_009089	complement(713720..715819)	4913323	14	0.756896	0.841469	1.90148	13	0.913071	1.0052	2.23249	15	0.733004	0.815251	1.86347	247	22.5948	25.3247	57.2795	244	16.2364	18.1837	38.6938	319	14.7413	16.4044	35.2493	14	0.80099	0.887307	1.99915	270	17.8575	19.9709	43.7409
CD630_05920		NC_009089	complement(715862..716257)	4913324	1	0.286703	0.318738	0.13582	1	0.372465	0.410047	0.17173	0	0	0	0	38	18.434	20.6612	8.81223	38	13.4093	15.0176	6.02608	46	11.2727	12.5444	5.08297	0.666667	0.219723	0.242928	0.102517	40.6667	14.372	16.0744	6.64043
CD630_05921		NC_009089	717279..717467	13439770	23	13.8164	15.3601	3.12386	15	11.706	12.8872	2.57595	13	7.05856	7.85056	1.61501	11	11.1805	12.5313	2.55091	13	9.61171	10.7645	2.06156	14	7.18839	7.99934	1.54699	17	10.8603	12.0326	2.43827	12.6667	9.32688	10.4317	2.05315
CD630_05930		NC_009089	complement(717651..718091)	4913192	45	11.5851	12.8796	6.11189	41	13.7128	15.0964	7.04092	49	11.4023	12.6817	6.08734	36	15.6818	17.5764	8.34843	57	18.0616	20.2278	9.03913	62	13.6433	15.1824	6.85096	45	12.2334	13.5526	6.41339	51.6667	15.7955	17.6622	8.0795
CD630_05940		NC_009089	718446..719759	4913193	1926	166.413	185.008	261.589	1322	148.394	163.367	227.027	2025	158.148	175.893	251.569	733	107.162	120.109	169.983	1057	112.408	125.89	167.62	1490	110.041	122.456	164.644	1757.67	157.652	174.756	246.728	1093.33	109.871	122.818	167.416
CD630_05950		NC_009089	719777..720313	4913194	853	180.344	200.495	115.854	554	152.165	167.519	95.1383	919	175.621	195.326	114.169	426	152.394	170.806	98.7897	524	136.357	152.711	83.0965	756	136.62	152.032	83.5375	775.333	169.377	187.78	108.387	568.667	141.79	158.516	88.4746
CD630_05960		NC_009089	720829..721050	4913195	5	2.55708	2.8428	0.679099	3	1.99319	2.19431	0.51519	1	0.462255	0.514122	0.124231	2	1.73065	1.93974	0.463801	11	6.92403	7.75448	1.74439	12	5.24558	5.83736	1.32599	3	1.67084	1.85041	0.439507	8.33333	4.63342	5.17719	1.17806
CD630_05970	cotJB1	NC_009089	721050..721313	4913196	2	0.860109	0.956214	0.27164	3	1.67609	1.84521	0.51519	3	1.16614	1.29699	0.372694	0	0	0	0	4	2.11727	2.3712	0.634325	8	2.9407	3.27246	0.883995	2.66667	1.23411	1.36614	0.386508	4	1.68599	1.88122	0.506107
CD630_05980	cotJC1	NC_009089	721375..721947	4913197	16	3.17025	3.52448	2.17312	11	2.83151	3.11722	1.88903	17	3.04459	3.38621	2.11194	20	6.70512	7.51523	4.63801	30	7.31621	8.19369	4.75743	31	5.25016	5.84245	3.42548	14.6667	3.01545	3.34263	2.05803	27	6.42383	7.18379	4.27364
CD630_05990		NC_009089	complement(722536..722775)	4913198	0	0	0	0	2	1.22913	1.35316	0.34346	0	0	0	0	0	0	0	0	0	0	0	0	3	1.21304	1.34989	0.331498	0.666667	0.409711	0.451052	0.114487	1	0.404347	0.449963	0.110499
CD630_06010	ogt1	NC_009089	723491..724024	4913200	219	46.5619	51.7645	29.7446	169	46.6795	51.3895	29.0223	214	41.1251	45.7395	26.5855	133	47.8456	53.6262	30.8428	148	38.7293	43.3744	23.47	217	39.4352	43.884	23.9784	200.667	44.7888	49.6312	28.4508	166	42.0033	46.9615	26.0971
CD630_06011		NC_009089	724250..724429	13439641	8	5.04598	5.60979	1.08656	5	4.09711	4.51052	0.858649	11	6.27126	6.97492	1.36655	5	5.33616	5.98087	1.1595	11	8.53964	9.56386	1.74439	19	10.2435	11.3991	2.09949	8	5.13811	5.69841	1.10392	11.6667	8.03975	8.98126	1.66779
CD630_06020		NC_009089	complement(725037..725285)	4913201	142	64.7465	71.981	19.2864	118	69.8977	76.9505	20.2641	129	53.1649	59.1302	16.0259	98	75.6063	84.741	22.7263	137	76.8848	86.1061	21.7256	252	98.2124	109.292	27.8458	129.667	62.603	69.3539	18.5255	162.333	83.5678	93.3798	24.0992
CD630_06030		NC_009089	725359..725673	4913202	361	130.114	144.652	49.031	332	155.456	171.142	57.0143	469	152.791	169.934	58.2646	375	228.693	256.323	86.9628	466	206.726	231.52	73.8988	679	209.182	232.781	75.0291	387.333	146.12	161.91	54.77	506.667	214.867	240.208	78.6302
CD630_06040		NC_009089	726099..726512	4913203	315	86.3849	96.0372	42.7833	233	83.011	91.387	40.0131	372	92.2098	102.556	46.2141	187	86.7706	97.2541	43.3654	208	70.2073	78.6277	32.9849	313	73.3684	81.6454	34.5863	306.667	87.2019	96.6601	43.0035	236	76.7821	85.8424	36.9789
CD630_06050		NC_009089	726585..726938	4913204	177	56.7672	63.1101	24.0401	133	55.4152	61.0067	22.8401	197	57.1081	63.5159	24.4736	125	67.8325	76.028	28.9876	129	50.922	57.0295	20.457	189	51.8112	57.6563	20.8844	169	56.4302	62.5442	23.7846	147.667	56.8553	63.5712	23.443
CD630_06052		NC_009089	complement(728177..728326)	13439774	0	0	0	0	0	0	0	0	0	0	0	0	0	0	0	0	0	0	0	0	0	0	0	0	0	0	0	0	0	0	0	0
CD630_06060		NC_009089	727281..729637	13439772	1857	89.4499	99.4447	252.218	2005	125.469	138.129	344.318	2617	113.941	126.725	325.114	1473	120.053	134.558	341.59	2052	121.657	136.248	325.409	3108	127.964	142.4	343.432	2159.67	109.62	121.433	307.217	2211	123.225	137.735	336.81
CD630_06071	tlpB	NC_009089	728498..728608	13439773	0	0	0	0	0	0	0	0	0	0	0	0	0	0	0	0	0	0	0	0	0	0	0	0	0	0	0	0	0	0	0	0
CD630_06080		NC_009089	complement(730315..730887)	4913276	134	26.5508	29.5175	18.1999	132	33.9781	37.4066	22.6683	126	22.5658	25.0978	15.6532	67	22.4622	25.176	15.5373	86	20.9731	23.4886	13.638	112	18.9683	21.1082	12.3759	130.667	27.6982	30.674	18.8405	88.3333	20.8012	23.2576	13.8504
CD630_06090		NC_009089	731290..731859	4913277	40	7.96733	8.85756	5.4328	41	10.6094	11.6799	7.04092	71	12.7826	14.2168	8.82044	24	8.08849	9.06574	5.56562	40	9.80628	10.9824	6.34325	62	10.5556	11.7464	6.85096	50.6667	10.4531	11.5848	7.09805	42	9.48345	10.5982	6.25328
CD630_06100		NC_009089	complement(732195..733532)	4913278	274	23.25	25.8478	37.2146	181	19.9527	21.966	31.0831	246	18.8675	20.9845	30.5609	259	37.1856	41.6783	60.0623	251	26.2142	29.3583	39.8039	330	23.9344	26.6346	36.4648	233.667	20.6901	22.9328	32.9529	280	29.1114	32.5571	45.4437
CD630_06110		NC_009089	complement(733927..734637)	4913279	183	29.2219	32.4871	24.855	169	35.0588	38.5963	29.0223	171	24.6809	27.4502	21.2436	212	57.2793	64.1997	49.163	263	51.6899	57.8894	41.7068	341	46.5425	51.7932	37.6803	174.333	29.6539	32.8445	25.0403	272	51.8372	57.9608	42.85
CD630_06120		NC_009089	complement(735021..737132)	4913280	60	3.22541	3.5858	8.14919	62	4.3299	4.7668	10.6472	76	3.69279	4.10713	9.44159	37	3.36542	3.77203	8.58033	78	5.16084	5.77981	12.3693	75	3.44614	3.83491	8.28745	66	3.74937	4.15324	9.41268	63.3333	3.9908	4.46225	9.7457
CD630_06130		NC_009089	complement(737122..737874)	4913281	19	2.86475	3.18484	2.58058	11	2.15466	2.37207	1.88903	20	2.72565	3.03148	2.48463	15	3.82673	4.28907	3.47851	10	1.85577	2.07835	1.58581	21	2.70638	3.0117	2.32049	16.6667	2.58168	2.86279	2.31808	15.3333	2.79629	3.12637	2.4616
CD630_06140		NC_009089	complement(739240..739416)	4913282	10	6.41438	7.13109	1.3582	4	3.33324	3.66957	0.686919	2	1.15955	1.28966	0.248463	4	4.34128	4.86579	0.927603	5	3.94744	4.42089	0.792906	5	2.74133	3.0506	0.552497	5.33333	3.63572	4.03011	0.764527	4.66667	3.67669	4.11243	0.757669
CD630_06150		NC_009089	complement(739520..740101)	4913283	678	132.262	147.04	92.0859	647	163.969	180.514	111.109	731	128.893	143.355	90.8132	317	104.633	117.274	73.5125	478	114.769	128.534	75.8018	671	111.883	124.505	74.1451	685.333	141.708	156.97	98.0028	488.667	110.428	123.438	74.4865
CD630_06160		NC_009089	complement(740227..741051)	4913284	415	57.1113	63.4926	56.3653	303	54.1713	59.6372	52.0341	465	57.8407	64.3307	57.7676	146	33.9962	38.1036	33.8575	225	38.1108	42.6817	35.6808	261	30.7009	34.1645	28.8403	394.333	56.3744	62.4869	55.389	210.667	34.2693	38.3166	32.7929
CD630_06170		NC_009089	complement(741229..742122)	4913285	218	27.6851	30.7785	29.6087	202	33.3268	36.6896	34.6894	273	31.3372	34.8533	33.9152	78	16.7606	18.7856	18.0883	115	17.9754	20.1314	18.2368	139	15.0884	16.7906	15.3594	231	30.783	34.1072	32.7378	110.667	16.6081	18.5692	17.2282
CD630_06180		NC_009089	complement(742379..742816)	4913286	40	10.3684	11.527	5.4328	35	11.7862	12.9755	6.01054	39	9.13745	10.1627	4.84503	8	3.50871	3.93263	1.85521	18	5.74272	6.43148	2.85446	25	5.539	6.16387	2.76248	38	10.4307	11.555	5.42946	17	4.93014	5.50933	2.49072
CD630_06190		NC_009089	complement(743073..743222)	4913913	1	0.756896	0.841469	0.13582	1	0.983307	1.08252	0.17173	1	0.684137	0.760901	0.124231	0	0	0	0	0	0	0	0	0	0	0	0	1	0.808113	0.894964	0.143927	0	0	0	0
CD630_06200		NC_009089	complement(743235..743465)	4913914	24	11.7958	13.1138	3.25968	19	12.1317	13.3558	3.26287	19	8.44065	9.38773	2.3604	3	2.49483	2.79625	0.695702	7	4.23453	4.74241	1.11007	6	2.5206	2.80496	0.662996	20.6667	10.7894	11.9524	2.96098	5.33333	3.08332	3.44787	0.822922
CD630_06220		NC_009089	complement(744283..744504)	4913915	14	7.15983	7.95984	1.90148	9	5.97957	6.58292	1.54557	16	7.39608	8.22595	1.9877	1	0.865323	0.969871	0.231901	5	3.14729	3.52476	0.792906	3	1.31139	1.45934	0.331498	13	6.84516	7.58957	1.81158	3	1.77467	1.98466	0.452102
CD630_06230		NC_009089	744929..745069	4913916	0	0	0	0	0	0	0	0	0	0	0	0	0	0	0	0	0	0	0	0	0	0	0	0	0	0	0	0	0	0	0	0
CD630_06240		NC_009089	745084..745341	4913917	5	2.20028	2.44613	0.679099	3	1.71507	1.88812	0.51519	4	1.59102	1.76954	0.496926	2	1.48916	1.66908	0.463801	6	3.24976	3.63952	0.951487	5	1.88068	2.09285	0.552497	4	1.83546	2.0346	0.563738	4.33333	2.20653	2.46715	0.655928
CD630_06250		NC_009089	745811..747049	4913918	59	5.4064	6.01049	8.01337	45	5.357	5.89753	7.72784	50	4.14127	4.60594	6.21157	16	2.48073	2.78045	3.71041	29	3.27074	3.66302	4.59885	36	2.81966	3.13776	3.97798	51.3333	4.96822	5.50465	7.3176	27	2.85704	3.19374	4.09575
CD630_06260		NC_009089	748113..749414	4913919	37	3.2264	3.58691	5.02534	23	2.60554	2.86844	3.94979	53	4.17734	4.64605	6.58427	19	2.80333	3.14202	4.40611	32	3.43446	3.84638	5.0746	58	4.32297	4.81066	6.40896	37.6667	3.33642	3.70047	5.18646	36.3333	3.52025	3.93302	5.29656
CD630_06270		NC_009089	749490..749765	4913920	11	4.52492	5.03052	1.49402	7	3.74084	4.1183	1.20211	8	2.97451	3.30826	0.993852	3	2.08806	2.34034	0.695702	4	2.02521	2.26811	0.634325	5	1.75803	1.95636	0.552497	8.66667	3.74676	4.15236	1.22999	4	1.9571	2.18827	0.627508
CD630_06271		NC_009089	751318..751548	4913921	2	0.982982	1.09282	0.27164	3	1.91553	2.10881	0.51519	1	0.444245	0.494091	0.124231	10	8.31609	9.32084	2.31901	9	5.4444	6.09738	1.42723	7	2.9407	3.27246	0.773496	2	1.11425	1.23191	0.303687	8.66667	5.56706	6.23022	1.50658
CD630_06280		NC_009089	751541..752122	4913922	10	1.95076	2.16873	1.3582	8	2.02744	2.23201	1.37384	9	1.58692	1.76498	1.11808	26	8.58186	9.61872	6.02942	24	5.76246	6.45359	3.80595	29	4.83549	5.381	3.20448	9	1.85504	2.05524	1.28337	26.3333	6.39327	7.1511	4.34662
CD630_06290		NC_009089	complement(752696..753373)	4913923	180	30.1419	33.5098	24.4476	153	33.2845	36.643	26.2747	185	28.0012	31.1431	22.9828	73	20.6835	23.1825	16.9288	112	23.0838	25.8524	17.7611	159	22.7579	25.3253	17.5694	172.667	30.4759	33.7653	24.5684	114.667	22.1751	24.7867	17.4197
CD630_06300		NC_009089	complement(753562..754935)	4913924	23	1.9005	2.11286	3.12386	17	1.82491	2.00905	2.91941	36	2.68875	2.99044	4.47233	11	1.53793	1.72374	2.55091	15	1.52554	1.70851	2.37872	16	1.13005	1.25754	1.76799	25.3333	2.13806	2.37078	3.5052	14	1.39784	1.56326	2.23254
CD630_06310		NC_009089	755054..755575	4913925	39	8.48246	9.43025	5.29698	22	6.21631	6.84354	3.77806	61	11.9921	13.3376	7.57812	16	5.88818	6.59958	3.71041	17	4.5509	5.09673	2.69588	21	3.90404	4.34447	2.32049	40.6667	8.89694	9.87047	5.55105	18	4.78104	5.34692	2.90893
CD630_06320		NC_009089	755707..755964	4913926	11	4.84062	5.38149	1.49402	4	2.28676	2.5175	0.686919	7	2.78428	3.09669	0.86962	7	5.21206	5.84178	1.62331	7	3.79138	4.24611	1.11007	3	1.12841	1.25571	0.331498	7.33333	3.30388	3.66522	1.01685	5.66667	3.37728	3.7812	1.02162
CD630_06330		NC_009089	756182..757261	4913927	182	19.1327	21.2705	24.7192	111	15.1593	16.6889	19.062	196	18.6237	20.7134	24.3494	76	13.5183	15.1515	17.6245	95	12.2919	13.7662	15.0652	114	10.2435	11.3991	12.5969	163	17.6386	19.5576	22.7102	95	12.0179	13.4389	15.0955
CD630_06340		NC_009089	757585..757953	4915767	93	28.6144	31.8116	12.6312	67	26.7811	29.4834	11.5059	87	24.1951	26.9099	10.8081	44	22.9064	25.674	10.2036	46	17.4201	19.5094	7.29473	73	19.1983	21.3641	8.06645	82.3333	26.5302	29.4016	11.6484	54.3333	19.8416	22.1825	8.52161
CD630_06350		NC_009089	758061..758873	4915768	250	34.9122	38.8131	33.955	171	31.0231	34.1534	29.3658	228	28.7792	32.0084	28.3248	124	29.2996	32.8396	28.7557	165	28.3604	31.7619	26.1659	189	22.5599	25.1049	20.8844	216.333	31.5715	34.9916	30.5485	159.333	26.74	29.9021	25.2687
CD630_06360		NC_009089	759258..760148	4915769	162	20.6426	22.9491	22.0028	130	21.5202	23.6916	22.3249	183	21.077	23.4419	22.7344	76	16.3858	18.3655	17.6245	105	16.4676	18.4427	16.651	147	16.0105	17.8167	16.2434	158.333	21.0799	23.3609	22.354	109.333	16.288	18.2083	16.8396
CD630_06370		NC_009089	760612..761055	4915770	96	24.548	27.2909	13.0387	77	25.5793	28.1603	13.2232	108	24.9618	27.7626	13.417	36	15.5758	17.4577	8.34843	55	17.3101	19.3862	8.72196	65	14.2068	15.8095	7.18246	93.6667	25.0297	27.7379	13.2263	52	15.6976	17.5511	8.08428
CD630_06380		NC_009089	761227..761397	4915771	22	14.6068	16.2389	2.98804	14	12.0757	13.2942	2.40422	16	9.60193	10.6793	1.9877	12	13.4808	15.1096	2.78281	17	13.8922	15.5584	2.69588	18	10.2151	11.3675	1.98899	17.3333	12.0948	13.4041	2.45999	15.6667	12.5294	14.0118	2.48923
CD630_06390		NC_009089	761770..762891	4915772	353	35.7198	39.711	47.9444	303	39.8318	43.8509	52.0341	399	36.4934	40.5881	49.5684	219	37.4958	42.026	50.7863	332	41.349	46.3082	52.6489	494	42.7267	47.5469	54.5867	351.667	37.3484	41.3834	49.849	348.333	40.5238	45.2937	52.674
CD630_06400		NC_009089	763096..763584	4915773	102	23.682	26.3282	13.8536	88	26.5433	29.2215	15.1122	121	25.3928	28.242	15.032	51	20.0352	22.4558	11.8269	103	29.4339	32.9641	16.3339	137	27.188	30.2552	15.1384	103.667	25.206	27.9306	14.666	97	25.5523	28.5583	14.4331
CD630_06410		NC_009089	763670..764077	4913964	69	19.2007	21.3461	9.37157	63	22.7751	25.0732	10.819	102	25.6551	28.5338	12.6716	47	22.1294	24.803	10.8993	87	29.7974	33.3712	13.7966	163	38.7697	43.1435	18.0114	78	22.5436	24.9843	10.9541	99	30.2322	33.7726	14.2358
CD630_06420		NC_009089	764078..764296	4913965	34	17.6264	19.5958	4.61788	22	14.817	16.312	3.77806	44	20.6178	22.9313	5.46619	14	12.2805	13.7642	3.24661	33	21.0566	23.5821	5.23318	80	35.4496	39.4488	8.83995	33.3333	17.687	19.613	4.62071	42.3333	22.9289	25.5984	5.77325
CD630_06421		NC_009089	765112..765407	13439776	379	145.37	161.613	51.4757	719	358.276	394.426	123.474	679	235.403	261.817	84.3532	225	146.023	163.666	52.1777	313	147.765	165.488	49.6359	514	168.514	187.525	56.7967	592.333	246.35	272.619	86.4342	350.667	154.101	172.226	52.8701
CD630_06430		NC_009089	765815..766504	4913966	176	28.9595	32.1953	23.9043	124	26.5065	29.1811	21.2945	193	28.704	31.9247	23.9767	63	17.5397	19.6589	14.6097	86	17.4168	19.5057	13.638	105	14.7674	16.4334	11.6024	164.333	28.0567	31.1004	23.0585	84.6667	16.5747	18.5327	13.2834
CD630_06440		NC_009089	766504..767421	4913967	244	30.1769	33.5487	33.1401	198	31.8129	35.0228	34.0025	260	29.0647	32.3258	32.3002	85	17.7872	19.9362	19.7116	119	18.1144	20.287	18.8712	136	14.3768	15.9987	15.0279	234	30.3515	33.6325	33.1476	113.333	16.7595	18.7406	17.8702
CD630_06450		NC_009089	767494..768420	4913968	274	33.5582	37.3078	37.2146	180	28.64	31.5298	30.9114	291	32.2142	35.8288	36.1514	102	21.1374	23.6912	23.6539	107	16.1296	18.0641	16.9682	126	13.1903	14.6784	13.9229	248.333	31.4708	34.8888	34.7591	111.667	16.8191	18.8112	18.1817
CD630_06460		NC_009089	768417..769097	4913969	86	14.3377	15.9397	11.6805	70	15.1611	16.6909	12.0211	79	11.9046	13.2403	9.81429	24	6.77011	7.58806	5.56562	31	6.36112	7.12406	4.91602	48	6.84005	7.61171	5.30397	78.3333	13.8011	15.2903	11.172	34.3333	6.65709	7.44128	5.26187
CD630_06470		NC_009089	769204..769530	4913970	57	19.7904	22.0017	7.74173	43	19.3955	21.3525	7.38438	53	16.6327	18.499	6.58427	8	4.69974	5.26755	1.85521	23	9.82877	11.0076	3.64737	37	10.9804	12.2192	4.08848	51	18.6062	20.6177	7.2368	22.6667	8.50298	9.49811	3.19702
CD630_06480		NC_009089	770505..771164	4913971	1225	210.727	234.273	166.379	853	190.627	209.862	146.486	1248	194.046	215.819	155.041	459	133.598	149.739	106.442	751	159.007	178.077	119.094	1016	149.388	166.241	112.267	1108.67	198.467	219.985	155.969	742	147.331	164.686	112.601
CD630_06490		NC_009089	771590..773599	4913972	15	0.847272	0.941942	2.0373	8	0.587049	0.646283	1.37384	12	0.61266	0.681404	1.49078	27	2.58047	2.89224	6.26132	28	1.94662	2.18009	4.44027	37	1.78637	1.9879	4.08848	11.6667	0.682327	0.756543	1.63397	30.6667	2.10449	2.35341	4.93002
CD630_06500		NC_009089	773616..775571	4913973	32	1.85741	2.06495	4.34624	25	1.88517	2.07539	4.29325	41	2.15104	2.3924	5.09349	49	4.81236	5.39379	11.3631	54	3.85784	4.32054	8.56338	85	4.21711	4.69286	9.39245	32.6667	1.96454	2.17758	4.57766	62.6667	4.29577	4.8024	9.77299
CD630_06510		NC_009089	775587..776777	4913974	88	8.38877	9.3261	11.9521	92	11.3935	12.5431	15.7991	106	9.13332	10.1581	13.1685	50	8.06472	9.0391	11.595	57	6.68779	7.4899	9.03913	75	6.11103	6.80045	8.28745	95.3333	9.63852	10.6758	13.6399	60.6667	6.95452	7.77648	9.64054
CD630_06512		NC_009089	complement(777713..777841)	13439778	0	0	0	0	0	0	0	0	0	0	0	0	0	0	0	0	0	0	0	0	0	0	0	0	0	0	0	0	0	0	0	0
CD630_06520		NC_009089	777958..778332	4913975	72	21.7986	24.2343	9.77903	50	19.6661	21.6505	8.58649	79	21.6187	24.0445	9.81429	45	23.0522	25.8374	10.4355	117	43.5987	48.8278	18.554	206	53.3091	59.3231	22.7629	67	21.0278	23.3097	9.39327	122.667	39.9867	44.6628	17.2508
CD630_06530		NC_009089	778334..779191	4913976	166	21.9659	24.4202	22.5461	130	22.3479	24.6028	22.3249	183	21.8876	24.3435	22.7344	148	33.1364	37.1399	34.3213	299	48.6971	54.5377	47.4158	502	56.7782	63.1836	55.4707	159.667	22.0671	24.4555	22.5351	316.333	46.2039	51.6204	45.7359
CD630_06540		NC_009089	779194..779832	4914068	78	13.8587	15.4072	10.594	54	12.4645	13.7221	9.27341	89	14.293	15.8967	11.0566	46	13.8289	15.4997	10.6674	78	17.0574	19.1032	12.3693	101	15.3386	17.069	11.1604	73.6667	13.5387	15.0087	10.308	75	15.4083	17.224	11.3991
CD630_06550		NC_009089	780838..781572	4914069	199	30.7393	34.1739	27.0282	177	35.5194	39.1034	30.3962	261	36.4408	40.5296	32.4244	90	23.5227	26.3647	20.8711	86	16.3505	18.3115	13.638	132	17.4282	19.3943	14.5859	212.333	34.2332	37.9357	29.9496	102.667	19.1004	21.3568	16.365
CD630_06560		NC_009089	782556..783776	4914070	64	5.95103	6.61597	8.69247	52	6.28157	6.91539	8.92995	81	6.80775	7.57162	10.0628	64	10.0692	11.2858	14.8416	115	13.1614	14.7399	18.2368	166	13.1934	14.6818	18.3429	65.6667	6.34678	7.03432	9.22839	115	12.1413	13.5692	17.1405
CD630_06570	cdu2	NC_009089	783839..785032	4914071	127	12.0761	13.4254	17.2491	73	9.01776	9.92767	12.5363	127	10.9153	12.14	15.7774	79	12.7102	14.2459	18.3202	113	13.2249	14.8111	17.9197	255	20.7253	23.0634	28.1773	109	10.6697	11.831	15.1876	149	15.5535	17.3735	21.4724
CD630_06580	cdu1	NC_009089	785233..785613	4914072	168	50.0624	55.6562	22.8177	190	73.5544	80.9762	32.6287	199	53.5997	59.6139	24.7221	95	47.8994	53.6865	22.0306	232	85.0907	95.2963	36.7908	333	84.8173	94.3859	36.7963	185.667	59.0722	65.4154	26.7228	220	72.6025	81.1229	31.8726
CD630_06590	tcdR	NC_009089	786521..787075	4914073	0	0	0	0	0	0	0	0	2	0.369804	0.411298	0.248463	0	0	0	0	0	0	0	0	1	0.174853	0.194579	0.110499	0.666667	0.123268	0.137099	0.082821	0.333333	0.0582842	0.0648595	0.0368331
CD630_06600	tcdB	NC_009089	787393..794493	4914074	343	5.48406	6.09683	46.5862	254	5.27588	5.80822	43.6194	341	4.92798	5.48093	42.3629	221	5.97866	6.701	51.2501	309	6.08077	6.81007	49.0016	414	5.65778	6.29606	45.7467	312.667	5.22931	5.79532	44.1895	314.667	5.90574	6.60238	48.6661
CD630_06610	tcdE	NC_009089	794615..795115	4914075	5	1.13308	1.25968	0.679099	5	1.47202	1.62055	0.858649	7	1.43382	1.5947	0.86962	6	2.30062	2.57858	1.3914	7	1.95245	2.18662	1.11007	10	1.93699	2.15551	1.10499	5.66667	1.3463	1.49164	0.802456	7.66667	2.06335	2.3069	1.20216
CD630_06620		NC_009089	795224..795355	13439650	0	0	0	0	0	0	0	0	0	0	0	0	0	0	0	0	0	0	0	0	0	0	0	0	0	0	0	0	0	0	0	0
CD630_06630	tcdA	NC_009089	795843..803975	4914076	4465	62.3302	69.2947	606.436	3132	56.8004	62.5316	537.858	4515	56.9694	63.3616	560.905	3541	83.6385	93.7437	821.161	5430	93.2971	104.487	861.096	8467	101.029	112.426	935.598	4037.33	58.7	65.0626	568.4	5812.67	92.6547	103.552	872.618
CD630_06640	tcdC	NC_009089	complement(804310..805008)	4914077	244	39.6315	44.0597	33.1401	170	35.8717	39.4912	29.1941	291	42.7219	47.5155	36.1514	133	36.5515	40.9677	30.8428	160	31.9862	35.8225	25.373	192	26.6557	29.6628	21.2159	235	39.4084	43.6888	32.8285	161.667	31.7311	35.4843	25.8106
CD630_06641	cdd1	NC_009089	805434..805679	4914078	43	19.8455	22.0629	5.84025	68	40.7713	44.8852	11.6776	78	32.5382	36.1892	9.69006	47	36.7024	41.1367	10.8993	79	44.8757	50.258	12.5279	133	52.4665	58.3854	14.6964	63	31.0516	34.3791	9.06931	86.3333	44.6815	49.9267	12.7079
CD630_06642		NC_009089	complement(805897..806166)	4914079	75	31.5373	35.0612	10.1865	63	34.4157	37.8883	10.819	86	32.6866	36.3541	10.6839	22	15.6527	17.5439	5.10182	27	13.974	15.6499	4.28169	32	11.5014	12.7989	3.53598	74.6667	32.8799	36.4346	10.5631	27	13.7094	15.3309	4.3065
CD630_06650	cdd2	NC_009089	complement(807044..807781)	4914080	3	0.461522	0.513091	0.40746	4	0.799436	0.880101	0.686919	2	0.278105	0.309309	0.248463	4	1.0412	1.167	0.927603	12	2.27219	2.54471	1.90297	10	1.31495	1.46329	1.10499	3	0.513021	0.5675	0.447614	8.66667	1.54278	1.725	1.31186
CD630_06660	cdd3	NC_009089	complement(807793..808554)	4914081	4	0.595981	0.662574	0.54328	0	0	0	0	2	0.269345	0.299567	0.248463	7	1.76471	1.97793	1.62331	5	0.916926	1.0269	0.792906	14	1.78295	1.98409	1.54699	2	0.288442	0.320714	0.263914	8.66667	1.4882	1.66297	1.32107
CD630_06670	cdd4	NC_009089	complement(808554..809468)	4914097	2	0.248163	0.275891	0.27164	4	0.644791	0.709852	0.686919	5	0.560768	0.623689	0.621157	8	1.67958	1.8825	1.85521	9	1.37449	1.53934	1.42723	16	1.69693	1.88837	1.76799	3.66667	0.484574	0.536477	0.526572	11	1.58367	1.77007	1.68348
CD630_06680		NC_009089	809633..810346	4914098	335	53.269	59.221	45.4997	268	55.3627	60.9488	46.0236	426	61.2274	68.0974	52.9226	331	89.0556	99.8152	76.7591	476	93.1597	104.333	75.4846	694	94.3249	104.966	76.6866	343	56.6197	62.7558	48.1486	500.333	92.1801	103.038	76.3101
CD630_06690		NC_009089	810391..811797	4914099	653	52.6922	58.5799	88.6904	537	56.2938	61.9739	92.2189	761	55.5041	61.7319	94.5402	686	93.6615	104.978	159.084	938	93.1597	104.333	148.749	1417	97.7329	108.759	156.578	650.333	54.83	60.7619	91.8165	1013.67	94.8514	106.023	154.804
CD630_06700		NC_009089	813559..813948	4914100	26	7.56896	8.41469	3.53132	13	4.91653	5.41262	2.23249	29	7.63076	8.48697	3.60271	37	18.225	20.427	8.58033	67	24.0065	26.8858	10.6249	119	29.6106	32.9511	13.1494	22.6667	6.70542	7.43809	3.12217	74.3333	23.9474	26.7546	10.7849
CD630_06710		NC_009089	814883..815353	4914101	37	8.91884	9.91539	5.02534	24	7.51572	8.27407	4.12152	43	9.36876	10.42	5.34195	28	11.4201	12.7998	6.49322	93	27.5919	30.9012	14.748	103	21.2218	23.6159	11.3814	34.6667	8.60111	9.53648	4.8296	74.6667	20.0779	22.439	10.8742
CD630_06720		NC_009089	815706..816491	4914102	3532	510.183	567.188	479.716	3382	634.646	698.683	580.79	4535	592.092	658.528	563.39	1080	263.957	295.848	250.453	1295	230.232	257.846	205.363	1412	174.332	193.999	156.025	3816.33	578.974	641.466	541.299	1262.33	222.84	249.231	203.947
CD630_06730		NC_009089	817366..818073	4914103	321	51.4754	57.227	43.5982	253	52.7069	58.0251	43.4476	357	51.7451	57.5512	44.3506	128	34.7303	38.9263	29.6833	136	26.8426	30.062	21.567	184	25.2203	28.0655	20.3319	310.333	51.9758	57.6011	43.7988	149.333	28.9311	32.3513	23.8607
CD630_06750		NC_009089	818685..819185	4914105	60	13.5969	15.1162	8.14919	53	15.6034	17.1778	9.10168	62	12.6996	14.1245	7.70235	25	9.58592	10.7441	5.79752	54	15.0617	16.8682	8.56338	60	11.6219	12.9331	6.62996	58.3333	13.9666	15.4728	8.31774	46.3333	12.0899	13.5151	6.99695
CD630_06760	rsiT	NC_009089	complement(819393..820172)	4914106	34	4.94894	5.50191	4.61788	27	5.10563	5.6208	4.63671	42	5.52572	6.14574	5.21772	21	5.17197	5.79684	4.86992	34	6.09121	6.82177	5.39176	41	5.10099	5.67645	4.53047	34.3333	5.19343	5.75615	4.8241	32	5.45472	6.09836	4.93072
CD630_06770	csfT	NC_009089	complement(820169..820648)	4914107	6	1.41918	1.57775	0.814919	13	3.99468	4.39775	2.23249	13	2.77931	3.09116	1.61501	4	1.60085	1.79426	0.927603	3	0.873372	0.978122	0.475743	8	1.61739	1.79985	0.883995	10.6667	2.73106	3.02222	1.55414	5	1.36387	1.52408	0.762447
CD630_06780		NC_009089	821243..821449	4914108	2	1.09695	1.21952	0.27164	0	0	0	0	0	0	0	0	0	0	0	0	2	1.35014	1.51207	0.317162	2	0.937616	1.04339	0.220999	0.666667	0.36565	0.406507	0.0905466	1.33333	0.762585	0.851821	0.179387
CD630_06790		NC_009089	821646..822653	4914109	61	6.87064	7.63833	8.28501	43	6.29199	6.92687	7.38438	55	5.59934	6.22761	6.83273	41	7.81366	8.7577	9.50793	92	12.754	14.2837	14.5895	104	10.0124	11.1419	11.4919	53	6.25399	6.93094	7.50071	79	10.1934	11.3944	11.8631
CD630_06800		NC_009089	822691..824118	4914110	35	2.78271	3.09363	4.7537	21	2.16906	2.38792	3.60633	42	3.01825	3.35691	5.21772	22	2.95955	3.31712	5.10182	32	3.13142	3.50699	5.0746	50	3.39787	3.7812	5.52497	32.6667	2.65667	2.94616	4.52592	34.6667	3.16295	3.5351	5.23379
CD630_06810		NC_009089	824262..825527	4914273	158	14.1694	15.7526	21.4595	98	11.4175	12.5696	16.8295	150	12.1588	13.5231	18.6347	70	10.6217	11.905	16.2331	108	11.9209	13.3507	17.1268	142	10.8848	12.1127	15.6909	135.333	12.5819	13.9484	18.9746	106.667	11.1425	12.4562	16.3502
CD630_06820		NC_009089	825569..827167	4914274	215	15.2657	16.9715	29.2013	171	15.7735	17.3651	29.3658	233	14.9535	16.6313	28.9459	107	12.8548	14.4079	24.8134	157	13.7205	15.3661	24.8972	216	13.109	14.5879	23.8679	206.333	15.3309	16.9893	29.171	160	13.2281	14.7873	24.5262
CD630_06830		NC_009089	827202..828224	4914275	601	66.7001	74.1529	81.6277	484	69.7831	76.8243	83.1172	666	66.8087	74.305	82.7382	371	69.6674	78.0846	86.0352	464	63.3814	70.9831	73.5817	714	67.7311	75.3721	78.8966	583.667	67.764	75.094	82.4944	516.333	66.9266	74.8133	79.5045
CD630_06840		NC_009089	complement(828739..830142)	4914276	23	1.85989	2.06771	3.12386	18	1.89097	2.08178	3.09114	29	2.11966	2.35749	3.60271	19	2.59967	2.91376	4.40611	34	3.38401	3.78987	5.39176	50	3.45596	3.84584	5.52497	23.3333	1.95684	2.16899	3.27257	34.3333	3.14654	3.51649	5.10761
CD630_06850	infC	NC_009089	831229..831738	4914277	6272	1396.25	1552.26	851.862	4573	1322.55	1456	785.321	6557	1319.38	1467.42	814.586	2405	905.892	1015.34	557.721	3921	1074.35	1203.2	621.797	5665	1077.94	1199.55	625.979	5800.67	1346.06	1491.89	817.256	3997	1019.39	1139.36	601.832
CD630_06860	rpmI	NC_009089	831766..831960	4914278	1241	722.545	803.279	168.552	943	713.276	785.246	161.941	1146	603.093	670.763	142.369	478	470.896	527.789	110.849	770	551.792	617.972	122.107	1319	656.41	730.463	145.749	1110	679.638	753.096	157.621	855.667	559.699	625.408	126.235
CD630_06870	rplT	NC_009089	832016..832372	4914279	6262	1991.46	2213.98	850.504	4814	1988.92	2189.61	826.707	6853	1969.91	2190.95	851.358	2751	1480.31	1659.16	637.959	4694	1837.36	2057.73	744.38	7089	1927	2144.39	783.33	5976.33	1983.43	2198.18	842.857	4844.67	1748.22	1953.76	721.89
CD630_06880		NC_009089	832696..833226	4914280	76	16.2498	18.0654	10.3223	63	17.4995	19.2653	10.819	80	15.4607	17.1955	9.93852	65	23.5153	26.3564	15.0735	107	28.1584	31.5357	16.9682	195	35.6373	39.6577	21.5474	73	16.4033	18.1754	10.3599	122.333	29.1037	32.5166	17.863
CD630_06890		NC_009089	833702..835627	4914281	771	45.4491	50.5274	104.717	495	37.9079	41.7328	85.0063	753	40.1211	44.6229	93.5463	403	40.1957	45.0522	93.456	616	44.6934	50.0538	97.686	1034	52.099	57.9765	114.256	673	41.1594	45.6277	94.4232	684.333	45.6627	51.0275	101.799
CD630_06900		NC_009089	836028..837932	4914282	76	4.52946	5.03556	10.3223	44	3.40673	3.75048	7.55611	89	4.79435	5.3323	11.0566	47	4.73952	5.31214	10.8993	64	4.69466	5.25772	10.1492	117	5.96014	6.63252	12.9284	69.6667	4.24351	4.70611	9.64501	76	5.13144	5.73413	11.3257
CD630_06910		NC_009089	838776..839555	4914283	49	7.13229	7.92922	6.65517	52	9.83307	10.8252	8.92995	56	7.36763	8.19431	6.95696	45	11.0828	12.4218	10.4355	52	9.31597	10.4333	8.24622	100	12.4414	13.845	11.0499	52.3333	8.111	8.98293	7.51403	65.6667	10.9467	12.2334	9.91056
CD630_06920		NC_009089	complement(839865..840686)	4914284	471	65.0544	72.3233	63.9712	325	58.3166	64.2008	55.8122	485	60.5486	67.3425	60.2523	173	40.4302	45.3149	40.1188	225	38.2499	42.8374	35.6808	224	26.4449	29.4282	24.7519	427	61.3065	67.9555	60.0119	207.333	35.0416	39.1935	33.5171
CD630_06930		NC_009089	complement(841629..842447)	4914285	113	15.6647	17.415	15.3476	103	18.5496	20.4212	17.6882	128	16.0384	17.838	15.9016	55	12.9006	14.4592	12.7545	63	10.7492	12.0384	9.99061	97	11.4935	12.7902	10.7184	114.667	16.7509	18.5581	16.3125	71.6667	11.7144	13.0959	11.1545
CD630_06940		NC_009089	842615..843196	4914286	170	33.163	36.8685	23.0894	108	27.3704	30.1321	18.5468	147	25.9196	28.8279	18.262	160	52.8115	59.1921	37.1041	237	56.9042	63.7292	37.5837	359	59.86	66.6131	39.6693	141.667	28.8177	31.9428	19.9661	252	56.5252	63.1781	38.119
CD630_06941		NC_009089	843193..843387	13439779	20	11.6446	12.9457	2.7164	10	7.5639	8.32711	1.7173	22	11.5777	12.8768	2.73309	19	18.7176	20.9791	4.40611	31	22.215	24.8794	4.91602	54	26.8735	29.9052	5.96697	17.3333	10.2621	11.3832	2.38893	34.6667	22.602	25.2546	5.09637
CD630_06950		NC_009089	complement(843551..845293)	4916802	132	8.59813	9.55885	17.9282	85	7.19286	7.91864	14.597	152	8.94913	9.95326	18.8832	87	9.58855	10.747	20.1754	153	12.2663	13.7375	24.2629	239	13.3066	14.8077	26.4094	123	8.24671	9.14358	17.1361	159.667	11.7205	13.0974	23.6159
CD630_06960		NC_009089	845722..847098	4916803	763	62.9098	69.9391	103.631	661	70.8024	77.9465	113.513	881	65.6563	73.0233	109.448	573	79.9378	89.5958	132.879	739	74.9946	83.9892	117.191	1091	76.8876	85.5616	120.555	768.333	66.4562	73.6363	108.864	801	77.2733	86.3822	123.542
CD630_06970		NC_009089	847385..848056	4916804	568	95.9636	106.686	77.1457	430	94.3799	103.903	73.8438	656	100.177	111.418	81.4959	454	129.783	145.463	105.283	727	151.177	169.308	115.289	931	134.445	149.613	102.875	551.333	96.8403	107.336	77.4951	704	138.468	154.795	107.815
CD630_06980		NC_009089	848362..849042	4916805	146	24.3407	27.0604	19.8297	120	25.9905	28.613	20.6076	180	27.1244	30.1679	22.3617	107	30.1834	33.8301	24.8134	140	28.7277	32.1732	22.2014	232	33.0602	36.7899	25.6359	148.667	25.8185	28.6138	20.933	159.667	30.6571	34.2644	24.2169
CD630_06990	pheS	NC_009089	849711..850730	4916807	1123	124.999	138.966	152.526	877	126.818	139.614	150.607	1324	133.206	148.152	164.483	498	93.7908	105.123	115.487	560	76.7197	85.9213	88.8054	780	74.2095	82.5814	86.1895	1108	128.341	142.244	155.872	612.667	81.5734	91.2084	96.8272
CD630_07000	pheT	NC_009089	850747..853140	4916808	3727	176.751	196.501	506.201	2704	166.595	183.405	464.357	4223	181.022	201.334	524.63	1410	113.143	126.812	326.98	1913	111.663	125.056	303.366	2394	97.0432	107.991	264.536	3551.33	174.79	193.746	498.396	1905.67	107.283	119.953	298.294
CD630_07010		NC_009089	853165..853755	4916809	2195	421.672	468.788	298.125	1731	432.006	475.596	297.264	2382	413.608	460.017	295.919	987	320.82	359.581	228.886	1265	299.104	334.978	200.605	1769	290.473	323.242	195.473	2102.67	422.429	468.134	297.103	1340.33	303.466	339.267	208.322
CD630_07020		NC_009089	854087..854770	4916810	40	6.63944	7.3813	5.4328	27	5.82221	6.40968	4.63671	46	6.90138	7.67575	5.71465	27	7.58296	8.49913	6.26132	24	4.90314	5.49121	3.80595	41	5.81692	6.47315	4.53047	37.6667	6.45435	7.15558	5.26138	30.6667	6.10101	6.82116	4.86591
CD630_07030		NC_009089	855339..857939	4916811	2044	89.2212	99.1904	277.616	1327	75.2508	82.8437	227.885	2062	81.3547	90.4831	256.165	1036	76.5157	85.7603	240.249	1518	81.555	91.3365	240.726	2097	78.239	87.0655	231.717	1811	81.9422	90.8391	253.889	1550.33	78.7699	88.0541	237.564
CD630_07040		NC_009089	858043..858621	4916812	1024	200.793	223.229	139.08	740	188.51	207.531	127.08	1119	198.329	220.582	139.015	638	211.677	237.251	147.953	852	205.627	230.289	135.111	1329	222.747	247.876	146.854	961	195.877	217.114	135.058	939.667	213.35	238.472	143.306
CD630_07050		NC_009089	858656..859132	4916813	910	216.596	240.798	123.596	644	199.135	219.228	110.594	1009	217.074	241.43	125.35	472	190.088	213.054	109.457	749	219.423	245.74	118.777	1073	218.296	242.923	118.566	854.333	210.935	233.819	119.847	764.667	209.269	233.906	115.6
CD630_07060		NC_009089	859650..860471	4916814	689	95.1645	105.798	93.5799	541	97.0746	106.87	92.9058	744	92.8829	103.305	92.4282	420	98.1542	110.013	97.3983	628	106.76	119.564	99.589	865	102.12	113.64	95.582	658	95.0407	105.324	92.9713	637.667	102.345	114.406	97.5231
CD630_07070		NC_009089	860709..863207	4916815	3033	137.795	153.192	411.942	2335	137.816	151.722	400.989	3134	128.697	143.137	389.342	2127	163.506	183.26	493.253	3048	170.439	190.88	483.355	4350	168.923	187.98	480.672	2834	134.769	149.35	400.757	3175	167.622	187.373	485.76
CD630_07080	pepD	NC_009089	complement(863411..864862)	4916816	5849	457.344	508.445	794.41	4770	484.543	533.434	819.151	6536	461.934	513.765	811.977	3562	471.258	528.195	826.03	5034	484.469	542.575	798.298	7947	531.131	591.05	878.139	5718.33	467.94	518.548	808.513	5514.33	495.619	553.94	834.156
CD630_07090	mutS2	NC_009089	865181..867559	4916817	1921	91.677	101.921	260.91	1298	80.4749	88.595	222.905	2011	86.7465	96.4799	249.83	851	68.7174	77.0197	197.348	1284	75.4206	84.4663	203.618	1657	67.5917	75.217	183.097	1743.33	86.2995	95.6652	244.548	1264	70.5765	78.901	194.688
CD630_07100		NC_009089	867627..868040	4916818	306	83.9168	93.2933	41.5609	166	59.1409	65.1083	28.5072	305	75.6021	84.085	37.8906	124	57.5377	64.4894	28.7557	184	62.1065	69.5553	29.1789	269	63.0547	70.1681	29.7243	259	72.8866	80.8289	35.9862	192.333	60.8996	68.0709	29.2197
CD630_07110	argS	NC_009089	868299..869999	4916819	4966	331.459	368.495	674.482	3567	309.299	340.508	612.56	5218	314.8	350.122	648.24	2246	253.651	284.297	520.849	2933	240.95	269.849	465.119	3803	216.964	241.44	420.229	4583.67	318.519	353.042	645.094	2994	237.188	265.195	468.732
CD630_07120		NC_009089	870253..871176	4916820	328	40.3023	44.8055	44.5489	264	42.1417	46.3939	45.3367	320	35.5396	39.5273	39.7541	107	22.2455	24.9332	24.8134	168	25.4072	28.4544	26.6416	240	25.206	28.0496	26.5199	304	39.3279	43.5756	43.2132	171.667	24.2863	27.1458	25.9916
CD630_07121		NC_009089	complement(871181..871387)	13439780	68	37.2963	41.4637	9.23575	68	48.4528	53.3418	11.6776	53	26.2748	29.223	6.58427	33	30.6249	34.325	7.65272	49	33.0784	37.0458	7.77048	84	39.3799	43.8225	9.28195	63	37.3413	41.3428	9.16588	55.3333	34.3611	38.3977	8.23505
CD630_07130		NC_009089	871523..873277	4916821	1073	69.4145	77.1706	145.735	851	71.5209	78.7374	146.142	1284	75.0797	83.504	159.513	617	67.5366	75.6963	143.083	935	74.4481	83.3772	148.273	1188	65.6908	73.1017	131.273	1069.33	72.005	79.804	150.463	913.333	69.2252	77.3917	140.876
CD630_07140		NC_009089	873295..874437	4916822	1160	115.223	128.098	157.551	857	110.59	121.748	147.172	1378	123.719	137.601	171.191	795	133.614	149.757	184.361	1053	128.736	144.177	166.986	1387	117.759	131.044	153.263	1131.67	116.511	129.149	158.638	1078.33	126.703	141.659	168.203
CD630_07141		NC_009089	874523..874654	4916823	3	2.58033	2.86864	0.40746	0	0	0	0	0	0	0	0	0	0	0	0	0	0	0	0	0	0	0	0	1	0.860109	0.956214	0.13582	0	0	0	0
CD630_07150	ptb	NC_009089	874770..875681	4916824	585	72.8264	80.9637	79.4546	428	69.2196	76.204	73.5004	602	67.7386	75.3392	74.7874	270	56.8722	63.7435	62.6132	452	69.2569	77.5633	71.6787	771	82.0398	91.2951	85.195	538.333	69.9282	77.5023	75.9141	497.667	69.3896	77.534	73.1623
CD630_07160	cooS	NC_009089	876288..878207	4916825	13462	796.042	884.988	1828.41	9777	751.077	826.862	1679	15174	811.023	902.024	1885.09	5918	592.114	663.652	1372.39	9034	657.504	736.363	1432.62	14048	710.033	790.135	1552.3	12804.3	786.048	871.292	1797.5	9666.67	653.217	730.05	1452.44
CD630_07170		NC_009089	878517..879296	4916826	3010	438.126	487.081	408.818	2139	404.479	445.292	367.33	3333	438.506	487.708	414.064	640	157.622	176.666	148.416	1136	203.518	227.927	180.148	2004	249.326	277.454	221.441	2827.33	427.037	473.36	396.737	1260	203.489	227.349	183.335
CD630_07180	fhs	NC_009089	879545..881221	4916827	7770	526.036	584.813	1055.32	5432	477.757	525.963	932.836	8611	526.933	586.057	1069.76	2277	260.832	292.346	528.038	3302	275.146	308.146	523.635	5712	330.537	367.827	631.172	7271	510.242	565.611	1019.3	3763.67	288.839	322.773	560.948
CD630_07190	fchA	NC_009089	881326..881958	4916828	1601	287.154	319.24	217.448	1167	271.924	299.362	200.409	1893	306.889	341.323	235.17	468	142.028	159.188	108.53	677	149.453	167.378	107.359	1124	172.317	191.757	124.201	1553.67	288.656	319.975	217.676	756.333	154.599	172.774	113.363
CD630_07200	folD	NC_009089	882059..882922	4914184	2495	327.857	364.49	338.871	1773	302.674	333.214	304.477	2996	355.846	395.774	372.198	709	157.639	176.685	164.418	1081	174.836	195.805	171.426	1736	194.985	216.982	191.827	2421.33	328.792	364.493	338.515	1175.33	175.82	196.491	175.89
CD630_07210		NC_009089	882959..883633	4914185	2035	342.285	380.531	276.393	1547	338.039	372.148	265.666	2269	344.957	383.663	281.881	550	156.527	175.439	127.545	913	189.011	211.68	144.785	1406	202.137	224.941	155.362	1950.33	341.761	378.781	274.647	956.333	182.558	204.02	142.564
CD630_07220	metF	NC_009089	883669..884550	4914186	2526	325.156	361.488	343.081	1782	298.002	328.071	306.023	2786	324.151	360.522	346.109	654	142.443	159.653	151.663	992	157.167	176.018	157.313	1740	191.446	213.044	192.269	2364.67	315.77	350.027	331.738	1128.67	163.685	182.905	167.082
CD630_07230		NC_009089	884594..885979	4914187	3685	301.857	335.586	500.496	2501	266.153	293.008	429.496	4135	306.159	340.511	513.697	932	129.177	144.784	216.131	1428	143.974	161.242	226.454	2505	175.392	195.179	276.801	3440.33	291.39	323.035	481.23	1621.67	149.514	167.068	239.795
CD630_07240		NC_009089	886035..886805	4914188	1908	280.965	312.358	259.144	1391	266.105	292.955	238.876	2295	305.466	339.741	285.111	546	136.041	152.477	126.618	814	147.533	165.228	129.085	1355	170.549	189.79	149.727	1864.67	284.179	315.018	261.044	905	151.374	169.165	135.143
CD630_07250		NC_009089	886825..887769	4914189	2859	343.487	381.866	388.309	2194	342.44	376.993	376.775	3293	357.597	397.722	409.094	1060	215.479	241.513	245.815	1451	214.563	240.297	230.101	2680	275.213	306.26	296.138	2782	347.842	385.527	391.393	1730.33	235.085	262.69	257.351
CD630_07260		NC_009089	887800..889167	4914190	3344	277.529	308.538	454.182	2408	259.627	285.824	413.525	3895	292.184	324.968	483.882	873	122.591	137.403	202.449	1365	139.433	156.156	216.463	2337	165.782	184.485	258.237	3215.67	276.447	306.444	450.53	1525	142.602	159.348	225.717
CD630_07270		NC_009089	889217..890023	4914191	2311	325.128	361.456	313.88	1739	317.838	349.909	298.638	2637	335.329	372.954	327.598	635	151.158	169.421	147.257	1067	184.761	206.921	169.206	1745	209.839	233.512	192.821	2229	326.098	361.44	313.372	1149	181.92	203.285	169.761
CD630_07280		NC_009089	890080..892206	4914192	6438	343.646	382.043	874.408	4984	345.614	380.487	855.901	7550	364.262	405.134	937.948	2148	193.998	217.437	498.123	3215	211.219	236.552	509.838	5236	238.89	265.84	578.575	6324	351.174	389.221	889.419	3533	214.702	239.943	528.845
CD630_07290	gcvH	NC_009089	892293..892670	4914193	1741	522.919	581.348	236.462	1554	606.373	667.557	266.868	2167	588.304	654.314	269.21	755	383.695	430.053	175.085	1127	416.631	466.6	178.721	1699	436.181	485.389	187.738	1820.67	572.532	634.406	257.513	1193.67	412.169	460.681	180.515
CD630_07300		NC_009089	892782..894710	4914194	1199	70.5691	78.4542	162.848	771	58.9525	64.9009	132.404	1259	66.9774	74.4925	156.407	604	60.1501	67.4173	140.068	854	61.865	69.2849	135.428	1283	64.5446	71.8261	141.771	1076.33	65.4997	72.6159	150.553	913.667	62.1865	69.5094	139.089
CD630_07310		NC_009089	894735..895607	4914195	479	62.2944	69.2549	65.0577	383	64.709	71.2383	65.7725	580	68.1786	75.8286	72.0543	308	67.7747	75.9632	71.4254	449	71.8706	80.4906	71.2029	653	72.5879	80.7768	72.1561	480.667	65.0607	72.1073	67.6282	470	70.7444	79.0769	71.5948
CD630_07320		NC_009089	895604..896542	4914196	460	55.6186	61.8332	62.4771	312	49.0083	53.9533	53.5797	490	53.5507	59.5593	60.8734	223	45.6216	51.1336	51.7139	333	49.5562	55.4998	52.8075	590	60.975	67.8538	65.1946	420.667	52.7258	58.4486	58.9768	382	52.0509	58.1624	56.572
CD630_07330		NC_009089	896589..897404	4914197	494	68.7329	76.4128	67.095	333	60.1914	66.2648	57.186	466	58.6044	65.1801	57.8919	228	53.6755	60.1605	52.8734	377	64.561	72.3043	59.7851	569	67.6686	75.3026	62.8741	431	62.5096	69.2859	60.7243	391.333	61.9684	69.2558	58.5109
CD630_07340		NC_009089	897554..897745	4914495	575	340.012	378.003	78.0964	493	378.727	416.941	84.6628	624	333.517	370.939	77.5205	445	445.236	499.029	103.196	720	524.023	586.873	114.178	1207	610.058	678.881	133.373	564	350.752	388.628	80.0932	790.667	526.439	588.261	116.916
CD630_07350		NC_009089	897764..898180	4914496	3282	893.573	993.417	445.761	2559	905.137	996.467	439.457	3449	848.773	944.009	428.474	2483	1143.86	1282.06	575.81	3801	1273.74	1426.51	602.767	6072	1413.06	1572.47	670.952	3096.67	882.495	977.965	437.897	4118.67	1276.89	1427.01	616.51
CD630_07360		NC_009089	898196..898546	4914497	3936	1273.14	1415.39	534.587	2860	1201.82	1323.09	491.147	4089	1195.49	1329.63	507.983	2723	1490.29	1670.35	631.466	4264	1697.58	1901.18	676.19	6543	1808.99	2013.06	722.997	3628.33	1223.48	1356.03	511.239	4510	1665.62	1861.53	676.884
CD630_07370	hisK	NC_009089	899092..899871	4914498	414	60.2606	66.9938	56.2294	369	69.777	76.8176	63.3683	452	59.4673	66.1398	56.1526	162	39.8981	44.7185	37.5679	223	39.9512	44.7428	35.3636	309	38.444	42.7811	34.1443	411.667	63.1683	69.9838	58.5835	231.333	39.4311	44.0808	35.6919
CD630_07380		NC_009089	complement(900184..901065)	4914499	10	1.28724	1.43107	1.3582	13	2.17398	2.39334	2.23249	14	1.6289	1.81167	1.73924	7	1.52462	1.70882	1.62331	8	1.26748	1.4195	1.26865	11	1.21029	1.34683	1.21549	12.3333	1.6967	1.87869	1.77664	8.66667	1.33413	1.49171	1.36915
CD630_07390		NC_009089	901618..902130	4914500	52	11.5084	12.7943	7.06263	44	12.6507	13.9272	7.55611	60	12.0024	13.3491	7.45389	22	8.23828	9.23362	5.10182	39	10.6235	11.8976	6.18467	58	10.9717	12.2095	6.40896	52	12.0538	13.3569	7.35755	39.6667	9.9445	11.1136	5.89848
CD630_07400		NC_009089	complement(902546..903643)	4914501	13	1.34421	1.49441	1.76566	20	2.68663	2.95772	3.4346	23	2.14961	2.39081	2.85732	14	2.44938	2.74532	3.24661	42	5.34523	5.98632	6.66041	55	4.861	5.40939	6.07747	18.6667	2.06015	2.28098	2.68586	37	4.21854	4.71367	5.32816
CD630_07410	glpK1	NC_009089	903936..905462	4914502	18	1.33832	1.48786	2.44476	12	1.1591	1.27606	2.06076	21	1.41129	1.56964	2.60886	35	4.40312	4.9351	8.11653	60	5.49075	6.14929	9.51487	110	6.99067	7.77932	12.1549	17	1.3029	1.44452	2.37146	68.3333	5.62818	6.2879	9.92878
CD630_07420		NC_009089	905503..906618	4914503	29	2.95027	3.27992	3.93878	18	2.37897	2.61901	3.09114	24	2.20689	2.45452	2.98156	26	4.47549	5.01621	6.02942	48	6.0103	6.73116	7.6119	78	6.78259	7.54776	8.61895	23.6667	2.51204	2.78448	3.33716	50.6667	5.75613	6.43171	7.42009
CD630_07430		NC_009089	complement(906899..907663)	4914504	254	37.6964	41.9084	34.4983	240	46.2733	50.9423	41.2152	284	38.0971	42.3717	35.2817	146	36.6626	41.0921	33.8575	202	36.8985	41.324	32.0334	340	43.1303	47.996	37.5698	259.333	40.6889	45.0742	36.9984	229.333	38.8971	43.4707	34.4869
CD630_07440		NC_009089	908100..908888	4914506	772	111.088	123.501	104.853	618	115.529	127.186	106.129	768	99.8892	111.097	95.4098	477	116.138	130.169	110.617	727	128.759	144.202	115.289	1300	159.894	177.932	143.649	719.333	108.836	120.595	102.131	834.667	134.93	150.768	123.185
CD630_07450		NC_009089	908903..909649	4914507	755	114.75	127.572	102.544	565	111.56	122.817	97.0274	820	112.649	125.289	101.87	475	122.153	136.911	110.153	799	149.467	167.394	126.706	1192	154.853	172.323	131.715	713.333	112.986	125.226	100.48	822	142.158	158.876	122.858
CD630_07460		NC_009089	909825..910199	4914508	5	1.51379	1.68294	0.679099	7	2.75326	3.03107	1.20211	3	0.820965	0.913081	0.372694	1	0.512271	0.574163	0.231901	1	0.372639	0.417332	0.158581	6	1.55269	1.72786	0.662996	5	1.69601	1.8757	0.751301	2.66667	0.812534	0.906451	0.351159
CD630_07470		NC_009089	910291..911751	4915320	1099	85.4034	94.946	149.266	852	86.0141	94.6931	146.314	1182	83.0236	92.3393	146.842	651	85.5977	95.9395	150.967	938	89.7164	100.477	148.749	1396	92.7258	103.187	154.257	1044.33	84.8137	93.9928	147.474	995	89.3466	99.8676	151.325
CD630_07480		NC_009089	911798..914833	4915321	2447	91.5082	101.733	332.351	1781	86.5252	95.2557	305.851	2583	87.3086	97.1051	320.89	1292	81.7508	91.6279	299.616	1906	87.7284	98.2503	302.256	2815	89.9791	100.13	311.056	2270.33	88.4473	98.0312	319.697	2004.33	86.4861	96.6694	304.309
CD630_07490		NC_009089	914910..916976	4915322	1210	66.4619	73.888	164.342	839	59.869	65.9099	144.081	1264	62.7539	69.7952	157.029	516	47.9557	53.7497	119.661	763	51.5826	57.7693	120.997	1074	50.423	56.1115	118.676	1104.33	63.0283	69.8644	155.151	784.333	49.9871	55.8768	119.778
CD630_07500		NC_009089	917795..918610	4915324	153	21.2877	23.6663	20.7804	124	22.4136	24.6752	21.2945	182	22.8884	25.4566	22.6101	54	12.7126	14.2485	12.5226	96	16.4399	18.4117	15.2238	148	17.601	19.5866	16.3539	153	22.1966	24.5994	21.5617	99.3333	15.5845	17.4156	14.7001
CD630_07510		NC_009089	918638..919315	4915325	113	18.9224	21.0367	15.3476	101	21.9721	24.1891	17.3447	171	25.8822	28.7863	21.2436	74	20.9669	23.5001	17.1607	91	18.7556	21.0051	14.4309	150	21.4697	23.8918	16.5749	128.333	22.2589	24.6707	17.9786	105	20.3974	22.799	16.0555
CD630_07520		NC_009089	919374..920096	4915326	202	31.7205	35.2649	27.4356	156	31.8249	35.0361	26.7899	232	32.9294	36.6243	28.8217	126	33.4783	37.5231	29.2195	167	32.2773	36.1486	26.4831	253	33.9584	37.7894	27.9563	196.667	32.1583	35.6417	27.6824	182	33.238	37.1537	27.8863
CD630_07530	iscS1	NC_009089	920745..921896	4915327	833	82.0957	91.2687	113.138	558	71.4434	78.6522	95.8252	868	77.3218	85.9976	107.833	467	77.8746	87.2833	108.298	718	87.0946	97.5405	113.861	941	79.2688	88.2115	103.98	753	76.9536	85.3061	105.599	708.667	81.4127	91.0117	108.713
CD630_07540	thiI	NC_009089	921942..923117	4915328	2129	205.54	228.506	289.161	1412	177.096	194.965	242.483	2266	197.737	219.924	281.509	1231	201.086	225.381	285.47	1647	195.707	219.179	261.183	2568	211.911	235.817	283.762	1935.67	193.457	214.465	271.051	1815.33	202.901	226.792	276.805
CD630_07550		NC_009089	923273..924076	4915329	1487	209.982	233.445	201.964	1171	214.823	236.499	201.096	1760	224.642	249.848	218.647	1037	247.773	277.709	240.481	1347	234.116	262.195	213.609	1752	211.467	235.324	193.595	1472.67	216.482	239.931	207.236	1378.67	231.119	258.409	215.895
CD630_07560		NC_009089	924319..924960	4915330	631	111.589	124.058	85.7023	680	156.226	171.99	116.776	871	139.225	154.847	108.206	403	120.587	135.156	93.456	680	148.011	165.763	107.835	1207	182.447	203.03	133.373	727.333	135.68	150.298	103.561	763.333	150.348	167.983	111.555
CD630_07570		NC_009089	926372..928042	4915331	885	60.1304	66.8492	120.201	634	55.962	61.6087	108.877	885	54.3502	60.4486	109.945	429	49.3188	55.2774	99.4854	555	46.4126	51.9792	88.0125	829	48.1441	53.5755	91.604	801.333	56.8142	62.9688	113.007	604.333	47.9585	53.6107	93.034
CD630_07580	pflA	NC_009089	complement(928164..928898)	4915332	692	106.892	118.836	93.9874	622	124.82	137.414	106.816	920	128.45	142.863	114.293	596	155.772	174.593	138.213	796	151.337	169.488	126.231	1063	140.35	156.183	117.461	744.667	120.054	133.038	105.032	818.333	149.153	166.754	127.301
CD630_07590	plfB	NC_009089	complement(929058..931289)	4915333	25683	1306.41	1452.38	3488.26	18633	1231.31	1355.56	3199.84	28653	1317.38	1465.19	3559.61	17903	1540.86	1727.02	4151.72	19873	1244.2	1393.42	3151.48	24276	1055.48	1174.55	2682.48	24323	1285.03	1424.38	3415.9	20684	1280.18	1431.66	3328.56
CD630_07600		NC_009089	931648..932643	4915334	27	3.07774	3.42163	3.66714	22	3.25794	3.58668	3.77806	33	3.40008	3.78158	4.09964	18	3.47172	3.89117	4.17421	26	3.64782	4.08533	4.12311	44	4.28705	4.77069	4.86197	27.3333	3.24525	3.59663	3.84828	29.3333	3.8022	4.24906	4.38643
CD630_07610		NC_009089	932734..934347	4915535	2730	192.038	213.495	370.788	1886	172.353	189.744	323.882	3180	202.189	224.876	395.056	1000	119.022	133.402	231.901	1100	95.2376	106.66	174.439	1314	79.0055	87.9184	145.196	2598.67	188.86	209.372	363.242	1138	97.7551	109.327	183.845
CD630_07620	srlR	NC_009089	934622..936607	4915536	11	0.628841	0.699105	1.49402	12	0.891215	0.98114	2.06076	8	0.413376	0.459759	0.993852	9	0.870552	0.975731	2.08711	24	1.6887	1.89123	3.80595	27	1.31932	1.46816	2.98348	10.3333	0.644477	0.713335	1.51621	20	1.29286	1.44504	2.95885
CD630_07630	srlM	NC_009089	936612..937046	4915537	6	1.56599	1.74097	0.814919	1	0.339071	0.373284	0.17173	3	0.707728	0.787139	0.372694	15	6.6242	7.42453	3.47851	19	6.10357	6.83561	3.01304	15	3.34632	3.72383	1.65749	3.33333	0.870931	0.967131	0.453115	16.3333	5.35803	5.99466	2.71635
CD630_07640	srlA	NC_009089	937075..937635	4915538	8	1.61903	1.79993	1.08656	6	1.5775	1.73667	1.03038	8	1.4634	1.62759	0.993852	13	4.45156	4.98939	3.01471	24	5.97816	6.69516	3.80595	35	6.05439	6.73741	3.86748	7.33333	1.55331	1.7214	1.03693	24	5.4947	6.14065	3.56271
CD630_07650	srlEa	NC_009089	937699..938658	4915539	99	11.7082	13.0165	13.4462	73	11.2158	12.3475	12.5363	105	11.2241	12.4835	13.0443	190	38.0201	42.6137	44.0611	320	46.5798	52.1665	50.746	382	38.6151	42.9715	42.2108	92.3333	11.3827	12.6158	13.0089	297.333	41.0717	45.9172	45.6726
CD630_07670	srlB	NC_009089	938699..939064	4915541	40	12.4081	13.7946	5.4328	39	15.7168	17.3026	6.69746	41	11.4957	12.7856	5.09349	72	37.7905	42.3563	16.6969	104	39.7074	44.4698	16.4924	194	51.4382	57.2412	21.4369	40	13.2069	14.6276	5.74125	123.333	42.9787	48.0224	18.2087
CD630_07680	srlD	NC_009089	939165..939938	4915542	19	2.78702	3.09843	2.58058	16	3.04901	3.35666	2.74768	16	2.12136	2.35938	1.9877	30	7.4458	8.3454	6.95702	33	5.95789	6.67246	5.23318	47	5.89281	6.5576	5.19347	17	2.65246	2.93816	2.43865	36.6667	6.43217	7.19182	5.79456
CD630_07690		NC_009089	940287..942431	4915543	566	29.9583	33.3057	76.8741	403	27.7114	30.5075	69.2071	592	28.3223	31.5002	73.545	189	16.9264	18.9715	43.8292	252	16.417	18.3859	39.9625	331	14.975	16.6644	36.5753	520.333	28.664	31.7711	73.2087	257.333	16.1061	18.0073	40.1223
CD630_07700	spoIIAA	NC_009089	942519..942854	4915573	105	35.4795	39.4438	14.2611	84	36.874	40.5947	14.4253	122	37.261	41.4419	15.1562	47	26.8714	30.118	10.8993	75	31.1919	34.9329	11.8936	101	29.1707	32.4616	11.1604	103.667	36.5382	40.4935	14.6142	74.3333	29.078	32.5042	11.3178
CD630_07710	spoIIAB	NC_009089	942868..943296	4915574	237	62.7218	69.7301	32.1893	169	58.1045	63.9673	29.0223	227	54.3004	60.3932	28.2005	116	51.9436	58.2194	26.9005	142	46.2541	51.8017	22.5185	204	46.1464	51.3524	22.5419	211	58.3756	64.6969	29.8041	154	48.1147	53.7912	23.987
CD630_07720	sigF	NC_009089	943319..944083	4915575	386	57.2867	63.6876	52.4265	260	50.1294	55.1875	44.6498	419	56.2066	62.5132	52.053	162	40.6804	45.5953	37.5679	221	40.3692	45.211	35.0464	342	43.384	48.2784	37.7908	355	54.5409	60.4628	49.7097	241.667	41.4779	46.3616	36.8017
CD630_07730	spoVAC	NC_009089	944363..944800	4915576	3	0.777633	0.864523	0.40746	1	0.336749	0.370727	0.17173	1	0.234294	0.260582	0.124231	0	0	0	0	4	1.27616	1.42922	0.634325	1	0.22156	0.246555	0.110499	1.66667	0.449559	0.498611	0.234474	1.66667	0.49924	0.558591	0.248275
CD630_07740	spoVAD	NC_009089	944967..945980	4915577	5	0.559835	0.622388	0.679099	2	0.290919	0.320273	0.34346	4	0.404815	0.450237	0.496926	16	3.03119	3.39742	3.71041	13	1.79153	2.0064	2.06156	25	2.39258	2.6625	2.76248	3.66667	0.418523	0.4643	0.506495	18	2.4051	2.68877	2.84482
CD630_07750	spoVAE	NC_009089	945994..946356	4915578	3	0.938301	1.04314	0.40746	5	2.03163	2.23662	0.858649	4	1.13081	1.25769	0.496926	5	2.64603	2.96572	1.1595	5	1.92479	2.15564	0.792906	5	1.33668	1.48748	0.552497	4	1.36691	1.51248	0.587678	5	1.96917	2.20295	0.834969
CD630_07760		NC_009089	946539..947555	4915579	500	55.8183	62.0552	67.9099	357	51.7759	57.0002	61.3076	509	51.3607	57.1237	63.2338	322	60.8228	68.1713	74.672	617	84.7781	94.9461	97.8446	978	93.3218	103.85	108.068	455.333	52.985	58.7263	64.1504	639	79.6409	88.9891	93.5283
CD630_07770		NC_009089	947930..948772	4915580	24	3.2323	3.59346	3.25968	13	2.27455	2.50406	2.23249	24	2.92158	3.2494	2.98156	23	5.24121	5.87445	5.33372	26	4.30988	4.82679	4.12311	46	5.29536	5.89275	5.08297	20.3333	2.80948	3.11564	2.82457	31.6667	4.94882	5.53133	4.8466
CD630_07780		NC_009089	948832..949251	4915581	6	1.62192	1.80315	0.814919	7	2.45827	2.70631	1.20211	9	2.19901	2.44575	1.11808	8	3.65908	4.10117	1.85521	19	6.32155	7.07974	3.01304	19	4.39005	4.88531	2.09949	7.33333	2.09307	2.3184	1.04504	15.3333	4.79023	5.35541	2.32258
CD630_07790		NC_009089	949265..950410	4915582	30	2.97211	3.3042	4.0746	46	5.92043	6.51782	7.89957	48	4.29824	4.78053	5.96311	40	6.70512	7.51523	9.27603	62	7.56008	8.46681	9.83203	96	8.12928	9.04637	10.6079	41.3333	4.39693	4.86751	5.97909	66	7.46483	8.3428	9.90533
CD630_07800		NC_009089	950454..951389	4915583	61	7.39915	8.2259	8.28501	51	8.03664	8.84755	8.75822	68	7.45534	8.29187	8.44774	39	8.00424	8.9713	9.04413	70	10.4506	11.704	11.1007	122	12.6488	14.0758	13.4809	60	7.63038	8.4551	8.49699	77	10.3679	11.5837	11.2086
CD630_07810		NC_009089	complement(951664..954357)	4915584	4852	204.48	227.328	658.998	3601	197.154	217.047	618.399	5308	202.194	224.881	659.421	3173	226.258	253.594	735.821	4086	211.943	237.363	647.963	5187	186.846	207.925	573.16	4587	201.276	223.085	645.606	4148.67	208.349	232.961	652.315
CD630_07820		NC_009089	954571..955269	4915585	24	3.89818	4.33374	3.25968	26	5.48626	6.03983	4.46498	37	5.43199	6.04149	4.59657	19	5.22165	5.85252	4.40611	37	7.3968	8.28395	5.8675	29	4.02611	4.48032	3.20448	29	4.93881	5.47169	4.10707	28.3333	5.54819	6.2056	4.4927
CD630_07830	spoIVB	NC_009089	complement(955481..956488)	4915586	122	13.7413	15.2767	16.57	101	14.7789	16.2701	17.3447	118	12.0131	13.3611	14.6593	255	48.5972	54.4686	59.1347	287	39.787	44.5589	45.5128	379	36.4875	40.6038	41.8793	113.667	13.5111	14.9693	16.1914	307	41.6239	46.5438	48.8422
CD630_07840		NC_009089	956716..957600	4915587	311	39.8974	44.3554	42.24	310	51.6653	56.8784	53.2362	393	45.5705	50.6837	48.823	546	118.517	132.836	126.618	717	113.213	126.791	113.703	974	106.802	118.851	107.626	338	45.7111	50.6392	48.0997	745.667	112.844	126.159	115.982
CD630_07850		NC_009089	957802..959352	4916829	1533	112.217	124.755	208.212	1109	105.463	116.104	190.448	1684	111.42	123.922	209.206	512	63.4146	71.0763	118.733	832	74.9602	83.9507	131.94	1113	69.6384	77.4946	122.986	1442	109.7	121.594	202.622	819	69.3377	77.5072	124.553
CD630_07860		NC_009089	959381..960028	4916830	159	27.858	30.9707	21.5954	147	33.4597	36.8359	25.2443	181	28.6641	31.8803	22.4859	44	13.0439	14.6199	10.2036	84	18.1144	20.287	13.3208	109	16.3236	18.1652	12.0444	162.333	29.9939	33.229	23.1085	79	15.8273	17.6907	11.8563
CD630_07870		NC_009089	complement(960170..960430)	4916831	33	14.3549	15.9589	4.48206	47	26.5606	29.2406	8.0713	40	15.7273	17.492	4.96926	21	15.4565	17.3239	4.86992	31	16.5974	18.5881	4.91602	40	14.8725	16.5504	4.41998	40	18.8809	20.8972	5.84087	30.6667	15.6421	17.4874	4.7353
CD630_07880		NC_009089	960647..961930	4916832	1320	116.718	129.759	179.282	933	107.176	117.99	160.224	1445	115.488	128.446	179.515	493	73.7587	82.6702	114.327	648	70.5228	78.981	102.761	847	64.0153	71.2371	93.593	1232.67	113.127	125.399	173.007	662.667	69.4322	77.6294	103.56
CD630_07890		NC_009089	961938..962615	4916833	1276	213.672	237.547	173.306	1116	242.781	267.278	191.65	1444	218.561	243.084	179.39	645	182.752	204.832	149.576	878	180.961	202.664	139.234	1311	187.646	208.815	144.865	1278.67	225.005	249.303	181.449	944.667	183.786	205.437	144.558
CD630_07900		NC_009089	962701..963144	4916834	1004	256.731	285.417	136.363	863	286.687	315.614	148.203	1158	267.646	297.677	143.86	556	240.56	269.624	128.937	884	278.22	311.589	140.186	1486	324.789	361.43	164.202	1008.33	270.355	299.569	142.809	975.333	281.19	314.214	144.442
CD630_07910		NC_009089	963449..964093	4916835	317	55.7991	62.0338	43.0549	219	50.08	55.1332	37.6088	368	58.5494	65.1189	45.7172	221	65.8209	73.7733	51.2501	377	81.6772	91.4733	59.7851	617	92.8305	103.303	68.1781	301.333	54.8095	60.762	42.127	405	80.1095	89.5166	59.7378
CD630_07920		NC_009089	complement(964179..964556)	4916836	1	0.300356	0.333916	0.13582	2	0.780402	0.859146	0.34346	4	1.08593	1.20778	0.496926	1	0.508206	0.569607	0.231901	3	1.10904	1.24206	0.475743	7	1.7971	1.99983	0.773496	2.33333	0.72223	0.80028	0.325402	3.66667	1.13812	1.2705	0.493713
CD630_07930		NC_009089	complement(964556..964942)	4916837	1	0.293371	0.326151	0.13582	1	0.381127	0.419583	0.17173	1	0.265169	0.294923	0.124231	1	0.496387	0.55636	0.231901	2	0.722168	0.808783	0.317162	1	0.250758	0.279047	0.110499	1	0.313222	0.346885	0.143927	1.33333	0.489771	0.548063	0.219854
CD630_07940	nadE	NC_009089	965121..965876	4916838	2215	332.644	369.812	300.841	1440	280.945	309.293	247.291	2310	313.563	348.746	286.975	1232	313.055	350.878	285.702	1746	322.732	361.439	276.883	2381	305.635	340.115	263.099	1988.33	309.051	342.617	278.369	1786.33	313.807	350.811	275.228
CD630_07950		NC_009089	965959..966678	4916839	4333	683.257	759.601	588.508	3385	693.436	763.405	581.305	5018	715.208	795.458	623.394	2318	618.461	693.183	537.546	2941	570.797	639.257	466.387	4399	592.907	659.796	486.087	4245.33	697.3	772.821	597.736	3219.33	594.055	664.078	496.673
CD630_07960		NC_009089	complement(966845..967849)	4913825	712	80.4344	89.4217	96.7038	751	110.218	121.34	128.969	959	97.9235	108.911	119.138	583	111.438	124.902	135.198	687	95.5234	106.98	108.945	1112	107.375	119.489	122.875	807.333	96.1921	106.557	114.937	794	104.779	117.124	122.34
CD630_07970		NC_009089	968115..969011	4913826	4	0.506285	0.562855	0.54328	7	1.15103	1.26717	1.20211	7	0.80083	0.890686	0.86962	8	1.71328	1.92028	1.85521	11	1.71364	1.91917	1.74439	25	2.70466	3.00979	2.76248	6	0.819381	0.906903	0.87167	14.6667	2.04386	2.28308	2.12069
CD630_07980		NC_009089	969149..970411	4913827	6	0.539356	0.599621	0.814919	5	0.583911	0.642829	0.858649	7	0.56876	0.632578	0.86962	16	2.43359	2.72762	3.71041	20	2.21282	2.47822	3.17162	32	2.45874	2.73612	3.53598	6	0.564009	0.625009	0.84773	22.6667	2.36838	2.64732	3.47267
CD630_07990		NC_009089	970487..971680	4913828	27	2.56736	2.85423	3.66714	27	3.33534	3.67188	4.63671	45	3.86761	4.30157	5.59042	24	3.86134	4.32787	5.56562	44	5.14953	5.76715	6.97757	84	6.82716	7.59736	9.28195	33	3.25677	3.60923	4.63142	50.6667	5.27934	5.89746	7.27505
CD630_08000	crt1	NC_009089	972321..973103	4913829	2	0.289999	0.322402	0.27164	4	0.753492	0.82952	0.686919	6	0.786365	0.874598	0.745389	3	0.736022	0.824948	0.695702	7	1.24927	1.3991	1.11007	13	1.61119	1.79296	1.43649	4	0.609952	0.675507	0.567983	7.66667	1.19883	1.339	1.08075
CD630_08010		NC_009089	973198..974538	4913830	5	0.42332	0.47062	0.679099	9	0.989906	1.08979	1.54557	6	0.459152	0.510672	0.745389	6	0.859516	0.963362	1.3914	14	1.45888	1.63385	2.22014	23	1.66443	1.8522	2.54149	6.66667	0.624126	0.69036	0.990019	14.3333	1.32761	1.48314	2.05101
CD630_08020		NC_009089	974669..975907	4913831	11	1.00797	1.1206	1.49402	7	0.833311	0.917393	1.20211	6	0.496952	0.552712	0.745389	11	1.7055	1.91156	2.55091	20	2.25568	2.52622	3.17162	25	1.9581	2.179	2.76248	8	0.779412	0.863569	1.14717	18.6667	1.97309	2.20559	2.82834
CD630_08030		NC_009089	975947..977089	4913832	15	1.48995	1.65643	2.0373	8	1.03234	1.13651	1.37384	10	0.897818	0.998557	1.24231	17	2.85716	3.20236	3.94231	16	1.95611	2.19072	2.5373	22	1.86785	2.07857	2.43099	11	1.14004	1.26383	1.55115	18.3333	2.22704	2.49055	2.9702
CD630_08040	etfB	NC_009089	977100..977894	4913833	7	0.999674	1.11137	0.950739	8	1.48424	1.634	1.37384	9	1.16174	1.2921	1.11808	21	5.07439	5.68747	4.86992	25	4.39432	4.92137	3.96453	34	4.15028	4.61849	3.75698	8	1.21522	1.34582	1.14755	26.6667	4.53966	5.07577	4.19714
CD630_08050	etfA	NC_009089	977905..978927	4913834	20	2.21964	2.46765	2.7164	27	3.89286	4.28565	4.63671	32	3.21003	3.57021	3.97541	51	9.57692	10.734	11.8269	63	8.60566	9.6378	9.99061	78	7.39919	8.23392	8.61895	26.3333	3.10751	3.44117	3.77617	64	8.52726	9.53524	10.1455
CD630_08060		NC_009089	979026..980402	4915931	181	14.9236	16.591	24.5834	133	14.2462	15.6836	22.8401	180	13.4145	14.9196	22.3617	76	10.6026	11.8836	17.6245	111	11.2644	12.6154	17.6025	154	10.8531	12.0774	17.0169	164.667	14.1947	15.7314	23.2617	113.667	10.9067	12.1921	17.4146
CD630_08070		NC_009089	complement(980734..981078)	4915932	1229	404.446	449.637	166.923	1357	580.151	638.689	233.037	1626	483.655	537.924	202	848	472.181	529.229	196.652	1216	492.531	551.604	192.835	2077	584.228	650.138	229.507	1404	489.417	542.083	200.653	1380.33	516.313	576.99	206.331
CD630_08090		NC_009089	981566..982576	4915934	585	65.695	73.0355	79.4546	406	59.2318	65.2084	69.7223	609	61.816	68.752	75.657	205	38.9524	43.6586	47.5397	360	49.7589	55.7268	57.0892	508	48.7616	54.2626	56.1337	533.333	62.2476	68.9986	74.9446	357.667	45.8243	51.216	53.5875
CD630_08100		NC_009089	982712..983200	4915935	1067	247.733	275.413	144.92	641	193.343	212.852	110.079	1048	219.931	244.609	130.195	661	259.671	291.045	153.286	952	272.049	304.678	150.969	1359	269.697	300.122	150.169	918.667	220.336	244.291	128.398	990.667	267.139	298.615	151.475
CD630_08110		NC_009089	983376..985304	4915936	3507	206.41	229.474	476.32	2402	183.663	202.195	412.495	3861	205.401	228.448	479.658	1758	175.073	196.225	407.682	2548	184.581	206.719	404.065	3739	188.1	209.32	413.157	3256.67	198.491	220.039	456.158	2681.67	182.584	204.088	408.301
CD630_08120		NC_009089	985481..985891	4915937	2102	580.655	645.535	285.493	1536	551.226	606.846	263.777	2159	539.07	599.556	268.216	964	450.574	505.012	223.552	1132	384.879	431.04	179.514	1784	421.229	468.75	197.131	1932.33	556.984	617.312	272.495	1293.33	418.894	468.267	200.066
CD630_08130		NC_009089	985913..986215	4915938	571	213.954	237.861	77.5532	415	202.016	222.4	71.2679	530	179.501	199.642	65.8427	229	145.186	162.727	53.1053	326	150.347	168.379	51.6975	483	154.693	172.144	53.3712	505.333	198.491	219.968	71.5546	346	150.075	167.75	52.7246
CD630_08140		NC_009089	complement(986432..987124)	4915939	366	59.9619	66.6618	49.7101	305	64.9153	71.4653	52.3776	374	55.3825	61.5967	46.4626	170	47.1245	52.8181	39.4231	213	42.9502	48.1016	33.7778	324	45.3709	50.4893	35.8018	348.333	60.0866	66.5746	49.5168	235.667	45.1485	50.4697	36.3342
CD630_08150		NC_009089	complement(987150..988337)	4915940	36	3.44044	3.82486	4.88952	19	2.35894	2.59696	3.26287	35	3.02333	3.36257	4.3481	63	10.1872	11.418	14.6097	128	15.0561	16.8619	20.2984	181	14.7852	16.4532	20.0004	30	2.9409	3.26146	4.16683	124	13.3428	14.911	18.3028
CD630_08160"; /experiment="EXISTENCE:Transcr	bglF	NC_009089	988673..990472	4915941	880	55.5057	61.7077	119.521	746	61.1289	67.2969	128.11	971	55.3581	61.5695	120.629	748	79.8289	89.4738	173.462	987	76.6238	85.8139	156.52	1268	68.3616	76.0737	140.113	865.667	57.3309	63.5247	122.754	1001	74.9381	83.7871	156.698
CD630_08170	tlpB	NC_009089	991118..992236	4915943	1428	144.886	161.075	193.951	1369	180.449	198.656	235.098	1573	144.256	160.442	195.416	973	167.038	187.219	225.639	1464	182.823	204.75	232.163	1889	163.82	182.301	208.733	1456.67	156.53	173.391	208.155	1442	171.227	191.423	222.179
CD630_08180		NC_009089	992746..994152	4915944	1949	157.27	174.842	264.713	1487	155.882	171.611	255.362	2100	153.165	170.351	260.886	1435	195.925	219.596	332.778	1884	187.114	209.556	298.767	2733	188.5	209.765	301.995	1845.33	155.439	172.268	260.32	2017.33	190.513	212.972	311.18
CD630_08190		NC_009089	994180..995028	4916323	1408	188.288	209.326	191.234	1165	202.394	222.816	200.065	1561	188.682	209.853	193.925	957	216.539	242.701	221.929	1516	249.523	279.45	240.409	2188	250.095	278.309	241.773	1378	193.121	213.998	195.075	1553.67	238.719	266.82	234.704
CD630_08200		NC_009089	995689..996381	4916324	529	86.6663	96.35	71.8487	456	97.0537	106.847	78.3088	710	105.138	116.935	88.2044	727	201.527	225.875	168.592	1095	220.801	247.283	173.646	1535	214.951	239.201	169.617	565	96.286	106.71	79.454	1119	212.426	237.453	170.618
CD630_08210		NC_009089	996378..997313	4916325	866	105.044	116.781	117.62	759	119.604	131.672	130.343	1024	112.269	124.866	127.213	1080	221.656	248.436	250.453	1544	230.511	258.157	244.849	2197	227.782	253.479	242.767	883	112.305	124.44	125.059	1607	226.649	253.357	246.023
CD630_08220		NC_009089	997461..998384	4916326	156	19.1682	21.3099	21.1879	99	15.8031	17.3977	17.0013	160	17.7698	19.7637	19.877	170	35.3434	39.6136	39.4231	218	32.9689	36.923	34.5707	302	31.7176	35.2958	33.3708	138.333	17.5804	19.4904	19.3554	230	33.3433	37.2775	35.7882
CD630_08230		NC_009089	998377..999138	4916327	110	16.3895	18.2208	14.9402	89	17.2272	18.9655	15.284	118	15.8914	17.6745	14.6593	124	31.2607	35.0375	28.7557	219	40.1614	44.9782	34.7293	290	36.9325	41.099	32.0448	105.667	16.5027	18.2869	14.9612	211	36.1182	40.3716	31.8433
CD630_08240		NC_009089	999148..999930	4916328	162	23.4899	26.1145	22.0028	140	26.3722	29.0332	24.0422	206	26.9985	30.0279	25.5917	219	53.7296	60.2212	50.7863	342	61.0357	68.3561	54.2348	530	65.687	73.0974	58.5647	169.333	25.6202	28.3919	23.8789	363.667	60.1508	67.2249	54.5286
CD630_08250	rbr	NC_009089	1000307..1000843	4916329	1163	245.886	273.36	157.959	912	250.496	275.772	156.618	1251	239.066	265.89	155.414	5305	1897.76	2127.05	1230.23	5706	1484.83	1662.92	904.864	9363	1692.02	1882.91	1034.61	1108.67	245.149	271.674	156.663	6791.33	1691.54	1890.96	1056.57
CD630_08260	perR	NC_009089	1000875..1001264	4916330	870	253.269	281.568	118.163	774	292.723	322.259	132.919	1037	272.865	303.482	128.828	3316	1633.36	1830.7	768.983	3818	1368.01	1532.09	605.463	6138	1527.31	1699.61	678.245	893.667	272.952	302.437	126.637	4424	1509.56	1687.47	684.23
CD630_08270	rbo	NC_009089	1001301..1001687	4916331	950	278.702	309.843	129.029	705	268.694	295.806	121.07	1009	267.556	297.577	125.35	3738	1855.49	2079.67	866.845	3893	1405.7	1574.3	617.356	5764	1445.37	1608.43	636.918	888	271.651	301.075	125.149	4465	1568.85	1754.13	707.04
CD630_08280		NC_009089	1001814..1003256	4916332	856	67.3496	74.875	116.262	556	56.8315	62.5659	95.4818	800	56.8929	63.2766	99.3852	2297	305.792	342.737	532.676	2530	245.004	274.389	401.21	3313	222.803	247.938	366.084	737.333	60.358	66.9058	103.71	2713.33	257.866	288.355	433.324
CD630_08290		NC_009089	1003553..1004368	4916333	120	16.6962	18.5618	16.2984	103	18.6178	20.4963	17.6882	127	15.9716	17.7637	15.7774	107	25.1898	28.2332	24.8134	196	33.5649	37.5906	31.0819	267	31.7531	35.3353	29.5033	116.667	17.0952	18.9406	16.588	190	30.1693	33.7197	28.4662
CD630_08300		NC_009089	1004970..1006154	4916334	8373	802.214	891.85	1137.22	8384	1043.55	1148.85	1439.78	10750	930.946	1035.4	1335.49	3433	556.528	623.767	796.115	4262	502.591	562.87	675.873	6702	548.847	610.765	740.567	9169	925.57	1025.37	1304.16	4799	535.988	599.134	737.518
CD630_08310		NC_009089	complement(1006531..1007640)	4916335	120	12.274	13.6454	16.2984	100	13.2879	14.6287	17.173	146	13.4978	15.0124	18.1378	31	5.365	6.0132	7.18892	59	7.4276	8.31844	9.35629	58	5.07073	5.64278	6.40896	122	13.0199	14.4288	17.2031	49.3333	5.95444	6.65814	7.65139
CD630_08320		NC_009089	1008103..1009296	4913950	271	25.7687	28.648	36.8072	189	23.3474	25.7032	32.4569	258	22.1743	24.6624	32.0517	177	28.4774	31.918	41.0464	228	26.6839	29.8843	36.1565	321	26.0895	29.0328	35.4703	239.333	23.7635	26.3378	33.772	242	27.0836	30.2784	37.5577
CD630_08330	acnB	NC_009089	1009321..1011246	4913951	669	39.4364	43.8429	90.8635	456	34.9212	38.4448	78.3088	652	34.7397	38.6376	80.9989	435	43.3875	48.6295	100.877	551	39.9774	44.7722	87.3782	734	36.9832	41.1555	81.1065	592.333	36.3658	40.3084	83.3904	573.333	40.116	44.8524	89.7872
CD630_08340	icd	NC_009089	1011268..1012263	4913952	389	44.3423	49.2969	52.8339	276	40.8724	44.9965	47.3974	418	43.0677	47.9001	51.9288	231	44.5537	49.9367	53.5691	303	42.5111	47.6098	48.0501	433	42.1885	46.9479	47.8462	361	42.7608	47.3978	50.72	322.333	43.0844	48.1648	49.8218
CD630_08350		NC_009089	1012613..1013062	4913953	395	99.658	110.793	53.6489	308	100.953	111.139	52.8928	353	80.5001	89.5326	43.8537	271	115.688	129.665	62.8451	589	182.904	204.84	93.4043	844	182.01	202.543	93.2615	352	93.7037	103.822	50.1318	568	160.2	179.016	83.1703
CD630_08360		NC_009089	1013096..1013590	4913954	364	83.488	92.8165	49.4384	287	85.5179	94.1468	49.2865	363	75.2551	83.6991	45.096	316	122.635	137.451	73.2806	586	165.429	185.27	92.9286	931	182.52	203.111	102.875	338	81.4203	90.2208	47.9403	611	156.861	175.277	89.6947
CD630_08370		NC_009089	1013687..1014208	4913955	906	197.054	219.072	123.053	695	196.379	216.194	119.352	988	194.232	216.026	122.741	702	258.344	289.557	162.794	1013	271.18	303.705	160.643	1515	281.648	313.422	167.407	863	195.888	217.097	121.715	1076.67	270.391	302.228	163.615
CD630_08380		NC_009089	1014397..1014708	4913956	606	220.519	245.159	82.3068	499	235.899	259.702	85.6932	628	206.557	229.733	78.0174	425	261.677	293.293	98.5578	645	288.885	323.533	102.285	1077	334.986	372.777	119.008	577.667	220.992	244.865	82.0058	715.667	295.182	329.867	106.617
CD630_08390		NC_009089	1014736..1015422	4913957	450	74.3675	82.677	61.1189	426	91.4604	100.689	73.1569	527	78.7206	87.5534	65.47	277	77.4559	86.814	64.2365	542	110.246	123.468	85.951	887	125.295	139.43	98.0129	467.667	81.5162	90.3065	66.582	568.667	104.332	116.571	82.7335
CD630_08400		NC_009089	1015654..1016538	4913958	614	78.7685	87.5698	83.3934	538	89.6642	98.7115	92.3907	721	83.6039	92.9846	89.5709	305	66.2046	74.2033	70.7297	419	66.1592	74.0941	66.4455	658	72.1519	80.2917	72.7086	624.333	84.0122	93.0887	88.4517	460.667	68.1719	76.1964	69.9613
CD630_08410		NC_009089	1016637..1017812	4913959	2475	238.944	265.642	336.154	2006	251.596	276.983	344.49	2768	241.542	268.645	343.873	1380	225.426	252.661	320.023	1835	218.046	244.198	290.996	2755	227.342	252.989	304.426	2416.33	244.027	270.423	341.506	1990	223.604	249.949	305.148
CD630_08420		NC_009089	1017940..1018794	4913960	400	53.1155	59.0504	54.328	256	44.1626	48.6186	43.9628	466	55.9312	62.207	57.8919	143	32.1293	36.0111	33.1618	186	30.3995	34.0455	29.4961	252	28.6022	31.829	27.8458	374	51.0698	56.6253	52.0609	193.667	30.377	33.9619	30.1679
CD630_08430		NC_009089	1018838..1020073	4913961	701	64.3913	71.5861	95.2097	534	63.724	70.1539	91.7037	761	63.1831	70.2725	94.5402	297	46.1604	51.7374	68.8745	349	39.4572	44.1896	55.3448	493	38.7074	43.0741	54.4762	665.333	63.7661	70.6708	93.8179	379.667	41.4416	46.3337	59.5652
CD630_08440		NC_009089	1020174..1021115	4913962	3261	393.032	436.947	442.909	2416	378.291	416.462	414.899	3711	404.273	449.634	461.023	1605	327.307	366.852	372.201	2089	309.889	347.057	331.276	2780	286.391	318.7	307.188	3129.33	391.865	434.348	439.61	2158	307.862	344.203	336.888
CD630_08450		NC_009089	complement(1021334..1021687)	4913963	17	5.45222	6.06143	2.30894	18	7.4998	8.25654	3.09114	20	5.79777	6.44831	2.48463	8	4.34128	4.86579	1.85521	19	7.50014	8.39969	3.01304	39	10.6912	11.8973	4.30948	18.3333	6.24993	6.92209	2.62823	22	7.51088	8.3876	3.05924
CD630_08460		NC_009089	1021974..1022894	4915214	431	53.1307	59.0673	58.5384	322	51.5676	56.7708	55.297	472	52.5917	58.4927	58.6373	278	57.9851	64.9908	64.4684	439	66.6077	74.5964	69.6171	685	72.1766	80.3191	75.6921	408.333	52.43	58.1103	57.4909	467.333	65.5898	73.3021	69.9259
CD630_08470		NC_009089	1023154..1023588	4915215	34	8.87396	9.86549	4.61788	23	7.79864	8.58554	3.94979	26	6.13364	6.82187	3.23002	10	4.41613	4.94969	2.31901	17	5.46109	6.11607	2.69588	25	5.5772	6.20638	2.76248	27.6667	7.60208	8.4243	3.93256	17.3333	5.15147	5.75738	2.59246
CD630_08480		NC_009089	1023611..1025146	4915216	74	5.46976	6.08093	10.0507	57	5.47349	6.02577	9.7886	68	4.5431	5.05286	8.44774	39	4.87758	5.46689	9.04413	38	3.4571	3.87173	6.02608	62	3.91711	4.35902	6.85096	66.3333	5.16211	5.71985	9.429	46.3333	4.08393	4.56588	7.30706
CD630_08490		NC_009089	1025230..1026597	4915217	508	42.1605	46.8713	68.9965	402	43.3431	47.7165	69.0354	582	43.6588	48.5575	72.3027	326	45.7786	51.3096	75.5996	455	46.4777	52.0521	72.1544	600	42.5628	47.3645	66.2996	497.333	43.0541	47.7151	70.1115	460.333	44.9397	50.2421	71.3512
CD630_08500		NC_009089	1026632..1026856	4915218	283	142.801	158.757	38.437	242	158.64	174.647	41.5586	300	136.827	152.18	37.2694	124	105.869	118.66	28.7557	225	139.74	156.499	35.6808	325	140.174	155.987	35.9123	275	146.09	161.861	39.0884	224.667	128.594	143.716	33.4496
CD630_08510		NC_009089	complement(1027306..1027704)	4915219	83	23.6174	26.2564	11.2731	74	27.3552	30.1153	12.708	107	27.5198	30.6077	13.2928	49	23.5914	26.4417	11.3631	75	26.2668	29.4172	11.8936	123	29.9156	33.2905	13.5914	88	26.1641	28.9931	12.4246	82.3333	26.5913	29.7165	12.2827
CD630_08520	rbr_1	NC_009089	complement(1027707..1028141)	4915220	81	21.1409	23.5031	11.0014	75	25.4303	27.9963	12.8797	89	20.9959	23.3518	11.0566	55	24.2887	27.2233	12.7545	77	24.7355	27.7022	12.2107	118	26.3244	29.2941	13.0389	81.6667	22.5224	24.9504	11.6459	83.3333	25.1162	28.0732	12.6681
CD630_08530	oppB	NC_009089	1028468..1029454	4915221	11352	1305.82	1451.73	1541.83	9322	1393.07	1533.63	1600.87	12850	1336.04	1485.95	1596.37	5589	1087.8	1219.22	1296.09	7764	1099.23	1231.07	1231.22	12242	1203.65	1339.44	1352.73	11174.7	1344.98	1490.44	1579.69	8531.67	1130.23	1263.24	1293.35
CD630_08540	oppC	NC_009089	1029438..1030349	4915222	9024	1123.39	1248.92	1225.64	6832	1104.93	1216.42	1173.26	9842	1107.45	1231.71	1222.69	4801	1011.27	1133.45	1113.36	6515	998.249	1117.98	1033.16	10268	1092.59	1215.85	1134.61	8566	1111.92	1232.35	1207.19	7194.67	1034.04	1155.76	1093.71
CD630_08550	oppA	NC_009089	1030462..1032030	4915223	22385	1619.8	1800.79	3040.33	16524	1553.36	1710.1	2837.66	23803	1556.84	1731.52	2957.08	12896	1578.93	1769.7	2990.59	18162	1617.56	1811.56	2880.15	28948	1790.44	1992.43	3198.74	20904	1576.67	1747.47	2945.02	20002	1662.31	1857.9	3023.16
CD630_08560	oppD	NC_009089	1032105..1033130	4915224	10442	1155.48	1284.59	1418.23	7979	1147.05	1262.79	1370.23	11234	1123.63	1249.7	1395.62	7132	1335.35	1496.69	1653.92	10691	1456.1	1630.74	1695.39	17582	1662.98	1850.58	1942.8	9885	1142.05	1265.69	1394.69	11801.7	1484.81	1659.34	1764.04
CD630_08570	oppF	NC_009089	1033123..1034067	4915225	8253	991.534	1102.32	1120.92	6884	1074.46	1182.87	1182.19	8978	974.95	1084.34	1115.35	6470	1315.24	1474.14	1500.4	9228	1364.57	1528.23	1463.39	15204	1561.32	1737.46	1680.03	8038.33	1013.65	1123.18	1139.49	10300.7	1413.71	1579.94	1547.94
CD630_08580		NC_009089	1034426..1037083	4916787	583	24.9024	27.6849	79.183	395	21.9191	24.1308	67.8333	614	23.7054	26.3653	76.2781	315	22.766	25.5166	73.0487	437	22.9745	25.73	69.3	593	21.6504	24.0928	65.5261	530.667	23.509	26.0603	74.4315	448.333	22.4636	25.1131	69.2916
CD630_08600		NC_009089	1037298..1037927	4916788	0	0	0	0	2	0.468241	0.515488	0.34346	4	0.651559	0.724667	0.496926	4	1.21969	1.36706	0.927603	4	0.887235	0.993647	0.634325	3	0.462111	0.514243	0.331498	2	0.373267	0.413385	0.280129	3.66667	0.856346	0.958316	0.631142
CD630_08610		NC_009089	1038062..1038388	4916789	0	0	0	0	2	0.902116	0.993142	0.34346	1	0.313824	0.349037	0.124231	5	2.93734	3.29222	1.1595	1	0.427338	0.478592	0.158581	6	1.78061	1.98149	0.662996	1	0.405314	0.447393	0.155897	4	1.71509	1.91743	0.66036
CD630_08620		NC_009089	1038389..1039693	4916790	13	1.13099	1.25737	1.76566	6	0.678143	0.746568	1.03038	20	1.57273	1.7492	2.48463	13	1.91366	2.14486	3.01471	17	1.82036	2.03869	2.69588	46	3.42068	3.80658	5.08297	13	1.12729	1.25104	1.76022	25.3333	2.3849	2.66338	3.59785
CD630_08630		NC_009089	1039717..1040046	4916791	12	4.12853	4.58983	1.62984	5	2.23479	2.46028	0.858649	17	5.28651	5.87969	2.11194	12	6.98552	7.8295	2.78281	5	2.11727	2.3712	0.792906	18	5.29327	5.89042	1.98899	11.3333	3.88328	4.30993	1.53347	11.6667	4.79868	5.36371	1.8549
CD630_08640		NC_009089	1040194..1041522	4916792	78	6.66342	7.40796	10.594	52	5.7711	6.35342	8.92995	72	5.55958	6.18339	8.94467	40	5.78184	6.4804	9.27603	69	7.2551	8.12525	10.9421	101	7.37499	8.207	11.1604	67.3333	5.99803	6.64826	9.48952	70	6.80398	7.60422	10.4595
CD630_08650		NC_009089	1041845..1042699	4916793	530	70.3781	78.2418	71.9845	392	67.6239	74.4473	67.3181	498	59.772	66.4787	61.8673	251	56.3948	63.2083	58.2071	487	79.5943	89.1406	77.229	806	91.4817	101.802	89.0625	473.333	65.9247	73.0559	67.0566	514.667	75.8236	84.717	74.8329
CD630_08660		NC_009089	1042904..1043884	4916794	474	54.8576	60.9872	64.3786	389	58.4872	64.3887	66.8029	535	55.9654	62.2449	66.4639	283	55.4177	62.1133	65.6279	486	69.2288	77.5318	77.0704	787	77.8522	86.6351	86.963	466	56.4367	62.5403	65.8818	518.667	67.4996	75.4267	76.5538
CD630_08670		NC_009089	1044087..1044536	4916795	10	2.52299	2.8049	1.3582	7	2.29438	2.52589	1.20211	12	2.73655	3.0436	1.49078	5	2.13446	2.39235	1.1595	13	4.03692	4.5211	2.06156	16	3.45043	3.83968	1.76799	9.66667	2.51797	2.79146	1.35036	11.3333	3.20727	3.58438	1.66302
CD630_08680		NC_009089	complement(1044697..1045626)	4916796	696	84.9677	94.4616	94.5306	554	87.8632	96.7288	95.1383	800	88.2758	98.1807	99.3852	345	71.2635	79.8736	80.0058	438	65.8128	73.7062	69.4585	570	59.4781	66.1881	62.9846	683.333	87.0356	96.457	96.3514	451	65.5182	73.2559	70.8163
CD630_08690	modA	NC_009089	1045819..1046631	4916797	121	16.8975	18.7856	16.4342	65	11.7924	12.9823	11.1624	85	10.7291	11.9329	10.5597	108	25.519	28.6022	25.0453	140	24.0634	26.9495	22.2014	236	28.17	31.348	26.0779	90.3333	13.1397	14.5669	12.7188	161.333	25.9175	28.9666	24.4415
CD630_08700	modB	NC_009089	1046780..1047463	4916798	72	11.951	13.2863	9.77903	57	12.2913	13.5316	9.7886	122	18.3037	20.3574	15.1562	74	20.7829	23.2939	17.1607	135	27.5802	30.888	21.4085	192	27.2402	30.3133	21.2159	83.6667	14.182	15.7251	11.5746	133.667	25.2011	28.1651	19.9283
CD630_08710	modC	NC_009089	1047464..1048540	4916799	183	19.2914	21.4469	24.855	142	19.447	21.4093	24.3856	198	18.8662	20.9831	24.5978	128	22.831	25.5895	29.6833	228	29.5827	33.1308	36.1565	306	27.5722	30.6827	33.8128	174.333	19.2015	21.2797	24.6128	220.667	26.662	29.801	33.2175
CD630_08720	maa	NC_009089	1048546..1049103	4916800	123	25.0264	27.8228	16.7058	111	29.3406	32.3011	19.062	130	23.908	26.5906	16.1501	76	26.1644	29.3256	17.6245	86	21.5369	24.12	13.638	146	25.3912	28.2557	16.1329	121.333	26.0917	28.9048	17.306	102.667	24.3642	27.2338	15.7984
CD630_08730		NC_009089	complement(1049252..1050274)	4916801	48624	5396.38	5999.35	6604.11	38403	5536.94	6095.63	6594.94	54255	5442.5	6053.18	6740.18	29969	5627.66	6307.59	6949.83	39972	5460.09	6114.95	6338.81	58919	5589.14	6219.67	6510.51	47094	5458.61	6049.38	6646.41	42953.3	5558.96	6214.07	6599.72
CD630_08740		NC_009089	complement(1050405..1051160)	4913409	22285	3346.71	3720.66	3026.75	16457	3210.77	3534.74	2826.16	23646	3209.74	3569.89	2937.58	13975	3551.09	3980.13	3240.81	19527	3609.38	4042.28	3096.61	28838	3701.76	4119.37	3186.58	20796	3255.74	3608.43	2930.16	20780	3620.74	4047.26	3174.67
CD630_08750		NC_009089	complement(1051147..1052049)	4913410	20351	2558.74	2844.64	2764.07	15435	2521.15	2775.54	2650.65	21270	2417.21	2688.43	2642.4	12262	2608.58	2923.75	2843.57	17647	2730.88	3058.41	2798.48	26684	2867.67	3191.18	2948.57	19018.7	2499.03	2769.54	2685.71	18864.3	2735.71	3057.78	2863.54
CD630_08760		NC_009089	complement(1052858..1053895)	4913411	179	19.5787	21.7663	24.3118	89	12.6466	13.9226	15.284	153	15.1262	16.8234	19.0074	258	47.7478	53.5167	59.8304	462	62.1962	69.6558	73.2645	708	66.1913	73.6587	78.2336	140.333	15.7838	17.5041	19.5344	476	58.7118	65.6104	70.4428
CD630_08770		NC_009089	complement(1053992..1054747)	4913412	114	17.1203	19.0332	15.4835	82	15.9982	17.6125	14.0818	120	16.289	18.1167	14.9078	151	38.3695	43.0053	35.017	275	50.8312	56.9277	43.6098	422	54.1696	60.2807	46.6307	105.333	16.4692	18.2541	14.8244	282.667	47.7901	53.4046	41.7525
CD630_08780		NC_009089	complement(1054734..1055636)	4913413	144	18.1052	20.1282	19.5581	100	16.334	17.9821	17.173	144	16.3647	18.2009	17.8893	154	32.7615	36.7198	35.7127	318	49.2106	55.1128	50.4288	478	51.3695	57.1647	52.8187	129.333	16.9346	18.7704	18.2068	316.667	44.4472	49.6657	46.3201
CD630_08790		NC_009089	1056435..1058015	4913414	1729	124.163	138.036	234.833	1248	116.429	128.177	214.319	2029	131.7	146.477	252.066	1048	127.339	142.724	243.032	1182	104.473	117.003	187.443	1526	93.6673	104.234	168.622	1668.67	124.097	137.563	233.739	1252	108.493	121.32	199.699
CD630_08800		NC_009089	1058187..1058633	4913415	1172	297.679	330.94	159.181	910	300.272	330.569	156.274	1310	300.745	334.49	162.743	635	272.896	305.867	147.257	947	296.048	331.555	150.176	1497	324.997	361.661	165.418	1130.67	299.565	332	159.399	1026.33	297.98	333.028	154.284
CD630_08810		NC_009089	1058654..1059697	4913416	5294	575.72	640.048	719.03	3876	547.6	602.854	665.625	5509	541.51	602.27	684.391	4047	744.67	834.641	938.502	5254	703.249	787.594	833.185	7297	678.28	754.8	806.314	4893	554.943	615.057	689.682	5532.67	708.733	792.345	859.334
CD630_08820	glgC	NC_009089	1060468..1061628	4913417	878	85.8598	95.4534	119.25	589	74.8279	82.3781	101.149	950	83.9703	93.3922	118.02	585	96.7954	108.49	135.662	789	94.9651	106.355	125.121	1103	92.1952	102.596	121.881	805.667	81.5527	90.4079	112.806	825.667	94.6519	105.814	127.554
CD630_08830	glgD	NC_009089	1061630..1062760	4913418	841	84.423	93.8561	114.225	606	79.0297	87.0039	104.068	864	78.3945	87.1907	107.336	441	74.9044	83.9543	102.268	779	96.2485	107.792	123.535	1124	96.4426	107.323	124.201	770.333	80.6157	89.3503	108.543	781.333	89.1985	99.6898	116.668
CD630_08840	glgA	NC_009089	1062789..1064231	4913419	1324	104.172	115.811	179.826	996	101.806	112.078	171.043	1461	103.901	115.559	181.502	922	122.743	137.572	213.812	1364	132.089	147.932	216.305	1847	124.213	138.226	204.092	1260.33	103.293	114.483	177.457	1377.67	126.348	141.243	211.403
CD630_08850	glgP	NC_009089	1064224..1066665	4913420	3026	140.686	156.406	410.991	2163	130.645	143.827	371.452	3188	133.97	149.002	396.05	2331	183.37	205.524	540.561	3256	186.319	208.666	516.34	4744	188.523	209.791	524.209	2792.33	135.1	149.745	392.831	3443.67	186.071	207.994	527.037
CD630_08860		NC_009089	1066670..1068535	4913421	1564	95.1596	105.792	212.422	1098	86.7903	95.5476	188.559	1648	90.6317	100.801	204.734	1001	103.051	115.502	232.133	1525	114.203	127.9	241.836	2148	111.709	124.311	237.353	1436.67	90.8605	100.714	201.905	1558	109.654	122.571	237.107
CD630_08870		NC_009089	1068780..1069433	4913422	897	155.719	173.119	121.83	989	223.048	245.554	169.841	1189	186.569	207.502	147.711	629	184.758	207.081	145.866	888	189.738	212.495	140.82	1519	225.396	250.823	167.849	1025	188.445	208.725	146.461	1012	199.964	223.466	151.511
CD630_08880	speA	NC_009089	1070071..1071546	4914140	59	4.5383	5.04539	8.01337	39	3.89725	4.29049	6.69746	43	2.98962	3.32507	5.34195	20	2.603	2.9175	4.63801	32	3.02958	3.39294	5.0746	41	2.69565	2.99975	4.53047	47	3.80839	4.22032	6.68426	31	2.77608	3.1034	4.7477
CD630_08890	speH	NC_009089	1071633..1072046	4914141	16	4.3878	4.87808	2.17312	8	2.85016	3.13775	1.37384	22	5.45327	6.06515	2.73309	9	4.17612	4.68068	2.08711	14	4.72549	5.29225	2.22014	16	3.75046	4.17357	1.76799	15.3333	4.23041	4.69366	2.09335	13	4.21736	4.7155	2.02508
CD630_08900	speE	NC_009089	1072076..1072927	4914142	57	7.59561	8.44432	7.74173	50	8.65587	9.52926	8.58649	61	7.34725	8.17164	7.57812	15	3.38207	3.79069	3.47851	34	5.57646	6.24528	5.39176	41	4.66992	5.19675	4.53047	56	7.86624	8.71507	7.96878	30	4.54282	5.07758	4.46692
CD630_08910	speB	NC_009089	1072917..1073795	4914143	164	21.1828	23.5496	22.2745	131	21.9818	24.1998	22.4966	137	15.9943	17.789	17.0197	61	13.3313	14.942	14.1459	91	14.4668	16.2019	14.4309	139	15.3459	17.0771	15.3594	144	19.7196	21.8461	20.5969	97	14.3813	16.0736	14.6454
CD630_08920	cspA	NC_009089	complement(1073975..1074175)	4914144	305	172.279	191.528	41.4251	460	337.553	371.613	78.9957	462	235.874	262.34	57.395	144	137.625	154.253	33.3937	115	79.9505	89.5395	18.2368	126	60.8331	67.6959	13.9229	409	248.569	275.16	59.2719	128.333	92.8029	103.829	21.8512
CD630_08930		NC_009089	1074642..1076132	4914145	8652	658.82	732.433	1175.11	7838	775.368	853.604	1346.02	10415	716.83	797.262	1293.87	8729	1124.65	1260.53	2024.26	11208	1050.44	1176.42	1777.38	17186	1118.57	1244.76	1899.04	8968.33	717.006	794.433	1271.67	12374.3	1097.89	1227.24	1900.23
CD630_08940		NC_009089	1076412..1077908	4914146	5157	391.114	434.815	700.423	3627	357.36	393.418	622.864	5589	383.131	426.12	694.33	2630	337.493	378.269	609.899	3747	349.769	391.719	594.204	5950	385.71	429.223	657.471	4791	377.201	418.118	672.539	4109	357.657	399.737	620.525
CD630_08950		NC_009089	1078053..1078967	4914147	4948	613.955	682.555	672.037	3895	627.866	691.218	668.888	5457	612.022	680.694	677.931	2524	529.907	593.93	585.317	3734	570.259	638.655	592.142	6228	660.53	735.048	688.19	4766.67	617.948	684.823	672.952	4162	586.899	655.877	621.883
CD630_08960		NC_009089	1079085..1079276	4914148	498	294.48	327.384	67.6383	379	291.151	320.529	65.0856	599	320.155	356.078	74.4147	301	301.159	337.545	69.8021	465	338.432	379.022	73.7402	709	358.352	398.78	78.3441	492	301.929	334.663	69.0462	491.667	332.648	371.782	73.9621
CD630_08970		NC_009089	1079499..1079849	4914149	126	40.756	45.3098	17.1133	119	50.0058	55.0514	20.4359	153	44.732	49.7512	19.0074	40	21.8919	24.5369	9.27603	83	33.0438	37.007	13.1622	127	35.1125	39.0737	14.0334	132.667	45.1646	50.0375	18.8522	83.3333	30.0161	33.5392	12.1572
CD630_08980		NC_009089	1080111..1081616	4914150	1578	118.962	132.255	214.324	1216	119.094	131.111	208.823	1768	120.474	133.991	219.641	919	117.225	131.389	213.117	1430	132.688	148.602	226.771	1877	120.95	134.594	207.407	1520.67	119.51	132.452	214.263	1408.67	123.621	138.195	215.765
CD630_08990	dinB	NC_009089	1082006..1083103	4914151	384	39.706	44.1426	52.1548	338	45.4041	49.9854	58.0447	394	36.8238	40.9556	48.9472	299	52.3119	58.6321	69.3383	543	69.1062	77.3945	86.1096	901	79.632	88.6156	99.5599	372	40.6446	45.0279	53.0489	581	67.0167	74.8808	85.0026
CD630_09000	opuCA	NC_009089	1083366..1084502	4914152	3992	398.619	443.159	542.193	2581	334.817	368.601	443.235	3843	346.852	385.771	477.422	1862	314.594	352.603	431.799	3656	449.33	503.221	579.773	5045	430.592	479.169	557.469	3472	360.096	399.177	487.616	3521	398.172	444.998	523.014
CD630_09010	opuCC	NC_009089	1084489..1086042	4914153	4477	327.087	363.635	608.066	2973	282.179	310.651	510.553	4411	291.287	323.97	547.985	2438	301.38	337.792	565.374	4663	419.309	469.599	739.464	6783	423.581	471.367	749.517	3953.67	300.184	332.752	555.535	4628	381.423	426.253	684.785
CD630_09020		NC_009089	1086376..1087242	4914154	33	4.32138	4.80423	4.48206	19	3.23232	3.55847	3.26287	33	3.90597	4.34424	4.09964	42	9.30597	10.4303	9.73983	84	13.5388	15.1626	13.3208	80	8.95439	9.96458	8.83995	28.3333	3.81989	4.23565	3.94819	68.6667	10.5997	11.8525	10.6335
CD630_09040		NC_009089	complement(1088175..1089293)	4913482	578	58.6442	65.1969	78.5039	469	61.8192	68.0568	80.5413	625	57.3171	63.7484	77.6447	350	60.0854	67.3449	81.1653	459	57.3194	64.1941	72.7888	728	63.1345	70.2569	80.4435	557.333	59.2602	65.6674	78.8966	512.333	60.1798	67.2653	78.1325
CD630_09050		NC_009089	complement(1089801..1091465)	4913483	502	34.2308	38.0556	68.1816	427	37.8263	41.643	73.3286	525	32.3578	35.9885	65.2215	178	20.537	23.0183	41.2783	283	23.7515	26.6002	44.8785	439	25.5868	28.4733	48.5092	484.667	34.805	38.5624	68.9106	300	23.2918	26.0306	44.8887
CD630_09060		NC_009089	complement(1091736..1093184)	4913484	98	7.67866	8.53664	13.3103	94	9.56841	10.5339	16.1426	107	7.57792	8.4282	13.2928	44	5.83332	6.53809	10.2036	63	6.07563	6.80432	9.99061	112	7.50093	8.34714	12.3759	99.6667	8.27499	9.16624	14.2486	73	6.46996	7.22985	10.8567
CD630_09070		NC_009089	complement(1093832..1094164)	4913485	102	34.7763	38.6621	13.8536	100	44.2931	48.7624	17.173	109	33.5905	37.3595	13.5412	60	34.6129	38.7948	13.914	118	49.5173	55.4563	18.7126	138	40.2161	44.7531	15.2489	103.667	37.5533	41.5947	14.8559	105.333	41.4488	46.3347	15.9585
CD630_09071		NC_009089	1094326..1094514	4913486	1	0.600711	0.667832	0.13582	0	0	0	0	0	0	0	0	0	0	0	0	2	1.47873	1.65608	0.317162	3	1.54037	1.71414	0.331498	0.333333	0.200237	0.222611	0.0452733	1.66667	1.00636	1.12341	0.21622
CD630_09080		NC_009089	1094548..1095342	4913487	1	0.142811	0.158768	0.13582	4	0.742118	0.816999	0.686919	2	0.258165	0.287132	0.248463	2	0.483275	0.541664	0.463801	7	1.23041	1.37798	1.11007	8	0.976536	1.0867	0.883995	2.33333	0.381031	0.420966	0.357067	5.66667	0.89674	1.00212	0.819288
CD630_09090		NC_009089	1095404..1095604	4913488	0	0	0	0	0	0	0	0	0	0	0	0	0	0	0	0	1	0.695222	0.778604	0.158581	0	0	0	0	0	0	0	0	0.333333	0.231741	0.259535	0.0528604
CD630_09100		NC_009089	complement(1095643..1096269)	4913489	544	98.5052	109.512	73.886	548	128.912	141.919	94.1079	572	93.6188	104.123	71.0604	337	103.251	115.726	78.1506	457	101.852	114.067	72.4716	686	106.175	118.153	75.8026	554.667	107.012	118.518	79.6848	493.333	103.759	115.982	75.4749
CD630_09110		NC_009089	1096282..1096479	4913490	2	1.14681	1.27495	0.27164	0	0	0	0	0	0	0	0	0	0	0	0	1	0.705755	0.790401	0.158581	0	0	0	0	0.666667	0.382271	0.424984	0.0905466	0.333333	0.235252	0.263467	0.0528604
CD630_09120		NC_009089	1096496..1096825	4913491	1	0.344044	0.382486	0.13582	1	0.446958	0.492056	0.17173	0	0	0	0	4	2.32851	2.60983	0.927603	1	0.423453	0.474241	0.158581	4	1.17628	1.30898	0.441998	0.666667	0.263667	0.291514	0.102517	3	1.30941	1.46435	0.509394
CD630_09130		NC_009089	1096927..1097115	4913492	0	0	0	0	0	0	0	0	1	0.542966	0.603889	0.124231	0	0	0	0	0	0	0	0	1	0.513456	0.571381	0.110499	0.333333	0.180989	0.201296	0.0414105	0.333333	0.171152	0.19046	0.0368331
CD630_09140		NC_009089	1097125..1097343	4913493	0	0	0	0	0	0	0	0	1	0.468587	0.521165	0.124231	1	0.877177	0.983157	0.231901	2	1.27616	1.42922	0.317162	2	0.88624	0.98622	0.220999	0.333333	0.156196	0.173722	0.0414105	1.66667	1.01319	1.13287	0.256687
CD630_09150		NC_009089	1097442..1097684	4913494	2	0.93444	1.03885	0.27164	2	1.21396	1.33645	0.34346	3	1.26692	1.40908	0.372694	1	0.790542	0.886055	0.231901	11	6.32566	7.08434	1.74439	7	2.79548	3.11085	0.773496	2.33333	1.13844	1.26146	0.329265	6.33333	3.30389	3.69375	0.916596
CD630_09160		NC_009089	1097768..1098283	4913527	1	0.220028	0.244613	0.13582	0	0	0	0	0	0	0	0	1	0.37229	0.41727	0.231901	8	2.1665	2.42635	1.26865	6	1.12841	1.25571	0.662996	0.333333	0.0733427	0.0815377	0.0452733	5	1.2224	1.36644	0.721182
CD630_09170		NC_009089	1098285..1099187	4913528	3	0.377191	0.419337	0.40746	2	0.32668	0.359643	0.34346	5	0.56822	0.631977	0.621157	4	0.850949	0.95376	0.927603	11	1.70225	1.90642	1.74439	21	2.25682	2.51142	2.32049	3.33333	0.42403	0.470319	0.457359	12	1.60334	1.79053	1.66416
CD630_09180		NC_009089	1099200..1100039	4913529	5	0.6758	0.751311	0.679099	3	0.526771	0.579924	0.51519	1	0.122167	0.135875	0.124231	3	0.686078	0.768969	0.695702	5	0.831783	0.931544	0.792906	10	1.15528	1.28561	1.10499	3	0.44158	0.489037	0.439507	6	0.891046	0.995374	0.864534
CD630_09190		NC_009089	1100110..1100364	4913530	0	0	0	0	0	0	0	0	0	0	0	0	1	0.75334	0.844358	0.231901	0	0	0	0	0	0	0	0	0	0	0	0	0.333333	0.251113	0.281453	0.0773002
CD630_09200		NC_009089	1100438..1100701	4913531	0	0	0	0	0	0	0	0	2	0.777429	0.86466	0.248463	2	1.45532	1.63115	0.463801	0	0	0	0	0	0	0	0	0.666667	0.259143	0.28822	0.082821	0.666667	0.485105	0.543715	0.1546
CD630_09210		NC_009089	1100713..1101063	4913532	0	0	0	0	0	0	0	0	0	0	0	0	0	0	0	0	1	0.398118	0.445867	0.158581	1	0.276476	0.307667	0.110499	0	0	0	0	0.666667	0.224865	0.251178	0.0896935
CD630_09220		NC_009089	1101067..1101447	4913533	0	0	0	0	0	0	0	0	0	0	0	0	0	0	0	0	1	0.36677	0.41076	0.158581	0	0	0	0	0	0	0	0	0.333333	0.122257	0.13692	0.0528604
CD630_09230		NC_009089	1101431..1101577	4913534	0	0	0	0	0	0	0	0	0	0	0	0	0	0	0	0	0	0	0	0	0	0	0	0	0	0	0	0	0	0	0	0
CD630_09231		NC_009089	1101552..1101710	13439781	0	0	0	0	0	0	0	0	0	0	0	0	0	0	0	0	1	0.878865	0.984273	0.158581	1	0.610335	0.679189	0.110499	0	0	0	0	0.666667	0.4964	0.554487	0.0896935
CD630_09240		NC_009089	1101707..1101880	4913535	0	0	0	0	0	0	0	0	0	0	0	0	0	0	0	0	0	0	0	0	0	0	0	0	0	0	0	0	0	0	0	0
CD630_09241		NC_009089	1101880..1102005	13439782	0	0	0	0	0	0	0	0	0	0	0	0	0	0	0	0	0	0	0	0	0	0	0	0	0	0	0	0	0	0	0	0
CD630_09250		NC_009089	1101998..1102333	4913536	0	0	0	0	1	0.438976	0.48327	0.17173	0	0	0	0	0	0	0	0	4	1.66357	1.86309	0.634325	0	0	0	0	0.333333	0.146325	0.16109	0.0572433	1.33333	0.554522	0.62103	0.211442
CD630_09260		NC_009089	1102433..1102708	4913537	1	0.411357	0.45732	0.13582	0	0	0	0	0	0	0	0	1	0.696021	0.780113	0.231901	0	0	0	0	4	1.40642	1.56509	0.441998	0.333333	0.137119	0.15244	0.0452733	1.66667	0.700815	0.781734	0.224633
CD630_09270		NC_009089	1102804..1103877	4913538	3	0.317135	0.352571	0.40746	4	0.549333	0.604762	0.686919	1	0.0955499	0.106271	0.124231	10	1.78866	2.00476	2.31901	11	1.43122	1.60288	1.74439	17	1.53607	1.70936	1.87849	2.66667	0.320673	0.354535	0.406203	12.6667	1.58532	1.77233	1.98063
CD630_09280		NC_009089	1103957..1104166	4913539	1	0.54064	0.601049	0.13582	0	0	0	0	0	0	0	0	1	0.91477	1.02529	0.231901	2	1.33085	1.49047	0.317162	2	0.924221	1.02849	0.220999	0.333333	0.180213	0.20035	0.0452733	1.66667	1.05661	1.18142	0.256687
CD630_09290		NC_009089	1104178..1105173	4913540	1	0.11399	0.126727	0.13582	3	0.444265	0.489092	0.51519	2	0.206065	0.229187	0.248463	7	1.35011	1.51323	1.62331	9	1.26271	1.41415	1.42723	17	1.65636	1.84322	1.87849	2	0.254774	0.281669	0.299824	11	1.42306	1.5902	1.64301
CD630_09300		NC_009089	1105182..1105907	4913541	4	0.625534	0.695429	0.54328	1	0.203163	0.223662	0.17173	2	0.282701	0.314422	0.248463	4	1.05841	1.18629	0.927603	4	0.769915	0.862256	0.634325	12	1.60402	1.78498	1.32599	2.33333	0.370466	0.411171	0.321157	6.66667	1.14412	1.27784	0.96264
CD630_09301		NC_009089	1105904..1106077	4913542	0	0	0	0	0	0	0	0	0	0	0	0	1	1.10403	1.23742	0.231901	1	0.803101	0.899422	0.158581	2	1.11544	1.24128	0.220999	0	0	0	0	1.33333	1.00752	1.12604	0.203827
CD630_09310		NC_009089	1106070..1106441	4913543	1	0.3052	0.339302	0.13582	0	0	0	0	0	0	0	0	0	0	0	0	4	1.50258	1.68279	0.634325	5	1.30434	1.45149	0.552497	0.333333	0.101733	0.113101	0.0452733	3	0.93564	1.04476	0.395607
CD630_09320		NC_009089	1106444..1106911	4913544	3	0.727785	0.809104	0.40746	6	1.89097	2.08178	1.03038	4	0.877099	0.975514	0.496926	4	1.6419	1.84027	0.927603	7	2.09012	2.3408	1.11007	5	1.03679	1.15375	0.552497	4.33333	1.16529	1.2888	0.644922	5.33333	1.5896	1.77827	0.863389
CD630_09330		NC_009089	1106990..1107175	4913545	0	0	0	0	0	0	0	0	0	0	0	0	0	0	0	0	1	0.751288	0.841395	0.158581	1	0.521738	0.580597	0.110499	0	0	0	0	0.666667	0.424342	0.473997	0.0896935
CD630_09340		NC_009089	1107180..1107428	4913546	1	0.455962	0.506909	0.13582	0	0	0	0	0	0	0	0	3	2.31448	2.59411	0.695702	0	0	0	0	0	0	0	0	0.333333	0.151987	0.16897	0.0452733	1	0.771493	0.864704	0.231901
CD630_09341		NC_009089	1107447..1107560	4913547	0	0	0	0	0	0	0	0	0	0	0	0	0	0	0	0	0	0	0	0	0	0	0	0	0	0	0	0	0	0	0	0
CD630_09350		NC_009089	1107557..1108363	4913548	4	0.562748	0.625627	0.54328	2	0.365542	0.402425	0.34346	8	1.0173	1.13145	0.993852	8	1.90435	2.13444	1.85521	5	0.865796	0.969637	0.792906	8	0.962015	1.07054	0.883995	4.66667	0.648531	0.719834	0.626864	7	1.24406	1.39154	1.17737
CD630_09360		NC_009089	1108377..1108784	4913549	3	0.834812	0.92809	0.40746	2	0.72302	0.795974	0.34346	3	0.754563	0.839229	0.372694	3	1.41251	1.58317	0.695702	5	1.71249	1.91789	0.792906	8	1.90281	2.11747	0.883995	2.66667	0.770798	0.854431	0.374538	5.33333	1.67594	1.87284	0.790868
CD630_09370		NC_009089	1108799..1109524	4913550	4	0.625534	0.695429	0.54328	6	1.21898	1.34197	1.03038	8	1.13081	1.25769	0.993852	4	1.05841	1.18629	0.927603	8	1.53983	1.72451	1.26865	12	1.60402	1.78498	1.32599	6	0.991772	1.09836	0.855837	8	1.40075	1.56526	1.17408
CD630_09380		NC_009089	1109618..1110106	4913633	3	0.69653	0.774358	0.40746	3	0.904884	0.996188	0.51519	2	0.419716	0.46681	0.248463	1	0.392846	0.440309	0.231901	4	1.14306	1.28016	0.634325	10	1.98452	2.20841	1.10499	2.66667	0.67371	0.745785	0.390371	5	1.17348	1.30963	0.657073
CD630_09390		NC_009089	1110833..1111027	4913634	475	276.558	307.46	64.5144	609	460.641	507.121	104.583	631	332.07	369.329	78.3901	354	348.739	390.873	82.0929	646	462.932	518.455	102.443	933	464.315	516.696	103.096	571.667	356.423	394.637	82.496	644.333	425.328	475.341	95.8774
CD630_09400		NC_009089	1111060..1111638	4913635	14	2.74522	3.05196	1.90148	0	0	0	0	0	0	0	0	0	0	0	0	41	9.8952	11.082	6.50183	1	0.167605	0.186513	0.110499	4.66667	0.915073	1.01732	0.633826	14	3.35427	3.75617	2.20411
CD630_09410		NC_009089	complement(1111883..1112200)	4913637	115	41.0581	45.6457	15.6193	155	71.8927	79.1468	26.6181	115	37.1112	41.2753	14.2866	55	33.2251	37.2394	12.7545	78	34.2757	38.3867	12.3693	117	35.7046	39.7326	12.9284	128.333	50.0207	55.3559	18.8413	83.3333	34.4018	38.4529	12.6841
CD630_09420		NC_009089	1112324..1112551	4913638	266	132.457	147.257	36.1281	312	201.837	222.202	53.5797	262	117.924	131.155	32.5487	114	96.0509	107.656	26.4367	177	108.482	121.493	28.0689	188	80.0181	89.0453	20.7739	280	150.739	166.872	40.7521	159.667	94.8503	106.065	25.0931
CD630_09430		NC_009089	1112621..1113313	4913639	5	0.819152	0.91068	0.679099	4	0.851348	0.93725	0.686919	14	2.07314	2.30576	1.73924	11	3.04923	3.41764	2.55091	12	2.41973	2.70995	1.90297	8	1.12027	1.24665	0.883995	7.66667	1.24788	1.38456	1.03509	10.3333	2.19641	2.45808	1.77929
CD630_09440		NC_009089	1113303..1114544	4913640	15	1.37119	1.5244	2.0373	9	1.06881	1.17666	1.54557	13	1.07413	1.19465	1.61501	15	2.32007	2.60038	3.47851	15	1.68768	1.89009	2.37872	12	0.937616	1.04339	1.32599	12.3333	1.17138	1.29857	1.73263	14	1.64845	1.84462	2.39441
CD630_09450		NC_009089	1114550..1115989	4913641	17	1.34034	1.4901	2.30894	12	1.22913	1.35316	2.06076	16	1.14023	1.26817	1.9877	12	1.60085	1.79426	2.78281	6	0.582248	0.652081	0.951487	21	1.41521	1.57487	2.32049	15	1.23657	1.37047	2.11913	13	1.19944	1.3404	2.01826
CD630_09460		NC_009089	1115979..1117472	4913642	17	1.29189	1.43624	2.30894	9	0.88853	0.978185	1.54557	19	1.30508	1.45152	2.3604	17	2.1859	2.44999	3.94231	16	1.49654	1.67603	2.5373	25	1.62388	1.80708	2.76248	15	1.16183	1.28865	2.07163	19.3333	1.76877	1.9777	3.0807
CD630_09461		NC_009089	1117450..1117680	4913643	3	1.47447	1.63922	0.40746	5	3.19255	3.51469	0.858649	5	2.22122	2.47046	0.621157	8	6.65287	7.45667	1.85521	9	5.4444	6.09738	1.42723	19	7.98191	8.88238	2.09949	4.33333	2.29608	2.54146	0.629089	12	6.69306	7.47881	1.79397
CD630_09470		NC_009089	1117990..1118553	4913644	5	1.00651	1.11897	0.679099	3	0.784553	0.863716	0.51519	2	0.363903	0.404734	0.248463	7	2.38424	2.6723	1.62331	1	0.247765	0.277481	0.158581	3	0.516187	0.574421	0.331498	3.33333	0.718322	0.795808	0.480917	3.66667	1.0494	1.17474	0.704462
CD630_09480		NC_009089	1118565..1119464	4913645	7	0.883046	0.981713	0.950739	8	1.31108	1.44337	1.37384	8	0.912183	1.01453	0.993852	10	2.13446	2.39235	2.31901	11	1.70793	1.91277	1.74439	14	1.50956	1.67986	1.54699	7.66667	1.03543	1.14654	1.10614	11.6667	1.78398	1.99499	1.87013
CD630_09490		NC_009089	1119464..1119697	4913646	0	0	0	0	1	0.630325	0.693926	0.17173	1	0.438549	0.487757	0.124231	2	1.6419	1.84027	0.463801	0	0	0	0	2	0.829429	0.923001	0.220999	0.666667	0.356291	0.393894	0.0986538	1.33333	0.823775	0.921089	0.228267
CD630_09500		NC_009089	1119698..1120108	4913835	0	0	0	0	0	0	0	0	10	2.49685	2.77701	1.24231	0	0	0	0	0	0	0	0	21	4.95841	5.51779	2.32049	3.33333	0.832284	0.92567	0.414105	7	1.6528	1.83926	0.773496
CD630_09510		NC_009089	1120102..1120449	4913836	5	1.63124	1.81351	0.679099	3	1.27152	1.39982	0.51519	7	2.06421	2.29582	0.86962	6	3.3121	3.71226	1.3914	8	3.2124	3.59769	1.26865	14	3.90404	4.34447	1.54699	5	1.65566	1.83638	0.68797	9.33333	3.47618	3.88481	1.40235
CD630_09520		NC_009089	1120449..1120874	4913837	12	3.19815	3.5555	1.62984	6	2.07741	2.28702	1.03038	12	2.89072	3.21507	1.49078	8	3.60754	4.0434	1.85521	15	4.92041	5.51054	2.37872	15	3.41702	3.8025	1.65749	10	2.72209	3.0192	1.38367	12.6667	3.98166	4.45215	1.9638
CD630_09530		NC_009089	1120867..1121304	4913838	13	3.36974	3.74626	1.76566	9	3.03074	3.33655	1.54557	9	2.10864	2.34524	1.11808	0	0	0	0	9	2.87136	3.21574	1.42723	19	4.20964	4.68454	2.09949	10.3333	2.83638	3.14268	1.47644	9.33333	2.36033	2.63343	1.17557
CD630_09531		NC_009089	1121297..1121473	4913839	1	0.641438	0.713109	0.13582	0	0	0	0	0	0	0	0	1	1.08532	1.21645	0.231901	2	1.57898	1.76836	0.317162	0	0	0	0	0.333333	0.213813	0.237703	0.0452733	1	0.888099	0.994934	0.183021
CD630_09540		NC_009089	1121475..1122785	4913840	26	2.25164	2.50322	3.53132	16	1.8001	1.98174	2.74768	22	1.72208	1.91531	2.73309	31	4.54245	5.09127	7.18892	37	3.94383	4.41684	5.8675	46	3.40503	3.78916	5.08297	21.3333	1.92461	2.13342	3.00403	38	3.96377	4.43242	6.04647
CD630_09550		NC_009089	1122802..1123272	4913841	2	0.4821	0.535967	0.27164	0	0	0	0	6	1.30727	1.45395	0.745389	0	0	0	0	4	1.18675	1.32908	0.634325	6	1.23622	1.37568	0.662996	2.66667	0.596456	0.663306	0.33901	3.33333	0.807656	0.901588	0.43244
CD630_09560		NC_009089	1123344..1123784	4913842	3	0.772343	0.858641	0.40746	4	1.33783	1.47282	0.686919	11	2.5597	2.84691	1.36655	11	4.79165	5.37058	2.55091	9	2.85183	3.19387	1.42723	9	1.98047	2.2039	0.994494	6	1.55662	1.72612	0.820308	9.66667	3.20798	3.58945	1.65754
CD630_09561		NC_009089	1123784..1123978	4913843	1	0.582228	0.647284	0.13582	1	0.75639	0.832711	0.17173	5	2.6313	2.92654	0.621157	4	3.94055	4.41664	0.927603	7	5.01629	5.61793	1.11007	8	3.98126	4.4304	0.883995	2.33333	1.3233	1.46885	0.309569	6.33333	4.3127	4.82166	0.973889
CD630_09562		NC_009089	1124125..1124286	4913844	13	9.11079	10.1288	1.76566	14	12.7466	14.0327	2.40422	16	10.1354	11.2726	1.9877	11	13.0439	14.6199	2.55091	21	18.1144	20.287	3.3302	20	11.9806	13.3322	2.20999	14.3333	10.6642	11.8114	2.05253	17.3333	14.3797	16.0797	2.69703
CD630_09570		NC_009089	1125950..1126510	4913845	338	68.404	76.0472	45.9071	252	66.2549	72.9401	43.2759	393	71.8893	79.9556	48.823	181	61.9793	69.4676	41.974	261	65.0125	72.8099	41.3897	431	74.5555	82.9664	47.6252	327.667	68.8494	76.3143	46.002	291	67.1825	75.0813	43.663
CD630_09580		NC_009089	1126554..1127123	4913846	546	108.754	120.906	74.1577	427	110.493	121.642	73.3286	622	111.982	124.547	77.272	322	108.521	121.632	74.672	463	113.508	127.121	73.4231	731	124.454	138.494	80.775	531.667	110.41	122.365	74.9194	505.333	115.494	129.082	76.2901
CD630_09590		NC_009089	1127194..1129545	4913847	38	1.83431	2.03927	5.16116	34	2.13217	2.34731	5.83881	39	1.70162	1.89255	4.84503	61	4.98223	5.58418	14.1459	134	7.96135	8.91621	21.2499	199	8.21072	9.137	21.9894	37	1.88937	2.09304	5.28167	131.333	7.05143	7.87913	19.1284
CD630_09600		NC_009089	1129561..1130250	4913848	16	2.63268	2.92685	2.17312	12	2.56515	2.82398	2.06076	15	2.23088	2.4812	1.86347	21	5.84657	6.55295	4.86992	29	5.87311	6.57751	4.59885	49	6.89148	7.66893	5.41447	14.3333	2.47624	2.74401	2.03245	33	6.20372	6.93313	4.96108
CD630_09610		NC_009089	1130243..1132213	4913849	14	0.806434	0.896542	1.90148	6	0.448999	0.494303	1.03038	13	0.676848	0.752794	1.61501	16	1.55943	1.74783	3.71041	34	2.41052	2.69964	5.39176	55	2.70795	3.01345	6.07747	11	0.644094	0.714546	1.51562	35	2.22597	2.48697	5.05988
CD630_09620		NC_009089	1132227..1132487	4913676	0	0	0	0	0	0	0	0	2	0.786365	0.874598	0.248463	0	0	0	0	2	1.0708	1.19923	0.317162	3	1.11544	1.24128	0.331498	0.666667	0.262122	0.291533	0.082821	1.66667	0.728747	0.813502	0.21622
CD630_09630		NC_009089	1132492..1132911	4913677	1	0.27032	0.300525	0.13582	1	0.351181	0.386616	0.17173	3	0.733004	0.815251	0.372694	1	0.457385	0.512646	0.231901	16	5.32341	5.96188	2.5373	4	0.924221	1.02849	0.441998	1.66667	0.451502	0.500797	0.226748	7	2.23501	2.50101	1.0704
CD630_09640		NC_009089	1132912..1133961	4913678	9	0.973152	1.08189	1.22238	3	0.421417	0.463939	0.51519	11	1.07507	1.1957	1.36655	23	4.20794	4.71634	5.33372	29	3.85947	4.32237	4.59885	32	2.95751	3.29116	3.53598	7.66667	0.823214	0.913843	1.0347	28	3.67497	4.10996	4.48952
CD630_09650		NC_009089	1133954..1134571	4913679	4	0.734851	0.81696	0.54328	6	1.432	1.57649	1.03038	4	0.664211	0.738738	0.496926	5	1.55422	1.742	1.1595	5	1.13058	1.26618	0.792906	26	4.08272	4.54331	2.87298	4.66667	0.943687	1.04406	0.690195	12	2.25584	2.51716	1.60846
CD630_09660		NC_009089	1134583..1135386	4914040	11	1.55333	1.72689	1.49402	14	2.56834	2.82749	2.40422	16	2.0422	2.27135	1.9877	15	3.58399	4.017	3.47851	34	5.90938	6.61814	5.39176	29	3.50032	3.8952	3.20448	13.6667	2.05462	2.27524	1.96198	26	4.33123	4.84345	4.02492
CD630_09670		NC_009089	1135395..1137101	4914041	84	5.58693	6.21119	11.4089	72	6.22127	6.84901	12.3645	127	7.63492	8.4916	15.7774	121	13.6171	15.2623	28.06	123	10.0691	11.2768	19.5055	183	10.4036	11.5773	20.2214	94.3333	6.48104	7.18393	13.1836	142.333	11.3632	12.7054	22.5956
CD630_09680		NC_009089	1137118..1137411	4914042	9	3.47554	3.86389	1.22238	6	3.01012	3.31385	1.03038	13	4.53764	5.04679	1.61501	6	3.92044	4.39411	1.3914	13	6.17896	6.92004	2.06156	13	4.29103	4.77512	1.43649	9.33333	3.67444	4.07484	1.28926	10.6667	4.79681	5.36309	1.62982
CD630_09690		NC_009089	1137411..1137593	4914043	13	8.06529	8.96647	1.76566	14	11.2838	12.4224	2.40422	6	3.36461	3.74213	0.745389	10	10.4974	11.7656	2.31901	12	9.16325	10.2623	1.90297	11	5.8332	6.49127	1.21549	11	7.57125	8.377	1.63842	11	8.49794	9.50639	1.81249
CD630_09700		NC_009089	1137628..1137858	4914044	0	0	0	0	0	0	0	0	0	0	0	0	2	1.66322	1.86417	0.463801	1	0.604933	0.677487	0.158581	5	2.1005	2.33747	0.552497	0	0	0	0	2.66667	1.45622	1.62637	0.391627
CD630_09710		NC_009089	1137878..1138138	4914045	0	0	0	0	0	0	0	0	1	0.393182	0.437299	0.124231	3	2.20807	2.47484	0.695702	3	1.6062	1.79884	0.475743	1	0.371813	0.413759	0.110499	0.333333	0.131061	0.145766	0.0414105	2.33333	1.39536	1.56248	0.427315
CD630_09720		NC_009089	1138135..1138950	4914046	17	2.3653	2.62959	2.30894	17	3.07283	3.38289	2.91941	17	2.13793	2.37781	2.11194	27	6.35631	7.12427	6.26132	31	5.30873	5.94544	4.91602	40	4.75702	5.29368	4.41998	17	2.52535	2.79676	2.44676	32.6667	5.47402	6.12113	5.1991
CD630_09730		NC_009089	1138967..1139263	4914047	5	1.91135	2.12492	0.679099	0	0	0	0	8	2.76419	3.07435	0.993852	8	5.17446	5.79963	1.85521	8	3.76403	4.21547	1.26865	6	1.96047	2.18164	0.662996	4.33333	1.55851	1.73309	0.55765	7.33333	3.63298	4.06558	1.26228
CD630_09750		NC_009089	1139776..1140372	4914049	1550	294.771	327.708	210.521	1365	337.24	371.268	234.411	1550	266.435	296.331	192.559	808	259.997	291.41	187.376	1382	323.484	362.282	219.159	2447	397.763	442.637	270.392	1488.33	299.482	331.769	212.497	1545.67	327.082	365.443	225.642
CD630_09760		NC_009089	1140390..1140821	4914050	1375	361.365	401.743	186.752	1280	437.025	481.122	219.814	1479	351.333	390.754	183.738	827	367.75	412.182	191.782	1305	422.13	472.759	206.948	2225	499.818	556.204	245.861	1378	383.241	424.54	196.768	1452.33	429.899	480.381	214.864
CD630_09770		NC_009089	1140823..1141527	4914051	3727	600.203	667.267	506.201	2387	499.394	549.784	409.919	3555	517.47	575.532	441.643	1901	517.993	580.577	440.843	3236	641.414	718.344	513.169	5257	723.626	805.261	580.895	3223	539.022	597.528	452.588	3464.67	627.678	701.394	511.636
CD630_09771		NC_009089	1142224..1142367	4914052	44	34.6911	38.5673	5.97607	77	78.8694	86.8275	13.2232	114	81.2413	90.3569	14.1624	71	94.7168	106.16	16.465	47	45.6094	51.0797	7.45331	100	67.3911	74.9938	11.0499	78.3333	64.9339	71.9172	11.1206	72.6667	69.2391	77.4113	11.6561
CD630_09772		NC_009089	complement(1141775..1141963)	13439653	4	2.40285	2.67133	0.54328	0	0	0	0	2	1.08593	1.20778	0.248463	2	2.03282	2.27843	0.463801	5	3.69681	4.1402	0.792906	9	4.62111	5.14243	0.994494	2	1.16293	1.29304	0.263914	5.33333	3.45025	3.85369	0.750401
CD630_09780		NC_009089	1142873..1143262	4914053	1	0.291114	0.323642	0.13582	1	0.378195	0.416355	0.17173	1	0.26313	0.292654	0.124231	1	0.492569	0.55208	0.231901	1	0.358306	0.401281	0.158581	3	0.746486	0.830701	0.331498	1	0.310813	0.344217	0.143927	1.66667	0.532454	0.594687	0.24066
CD630_09790		NC_009089	1143302..1143688	4914329	3	0.880112	0.978452	0.40746	0	0	0	0	8	2.12136	2.35938	0.993852	1	0.496387	0.55636	0.231901	5	1.80542	2.02196	0.792906	4	1.00303	1.11619	0.441998	3.66667	1.00049	1.11261	0.467104	3.33333	1.10161	1.2315	0.488935
CD630_09810		NC_009089	1144782..1146020	4914330	214	19.6097	21.8008	29.0655	202	24.047	26.4734	34.6894	229	18.967	21.0952	28.449	65	10.078	11.2956	15.0735	85	9.58665	10.7364	13.4794	138	10.8087	12.0281	15.2489	215	20.8745	23.1231	30.7346	96	10.1578	11.3534	14.6006
CD630_09820		NC_009089	1146049..1146936	4914331	179	22.8859	25.4431	24.3118	138	22.9217	25.2345	23.6987	185	21.3793	23.7781	22.9828	63	13.6288	15.2755	14.6097	84	13.2186	14.804	13.3208	92	10.054	11.1883	10.1659	167.333	22.3956	24.8186	23.6644	79.6667	12.3005	13.7559	12.6988
CD630_09830		NC_009089	1146970..1147599	4914332	236	42.5304	47.2825	32.0535	160	37.4593	41.239	27.4768	216	35.1842	39.132	26.834	67	20.4299	22.8982	15.5373	122	27.0607	30.3062	19.3469	168	25.8782	28.7976	18.5639	204	38.3913	42.5512	28.7881	119	24.4562	27.334	17.816
CD630_09840		NC_009089	1147631..1148068	4914333	295	76.4673	85.0114	40.0669	213	71.7275	78.965	36.5785	342	80.1284	89.1192	42.4872	126	55.2621	61.9389	29.2195	156	49.7702	55.7395	24.7387	221	48.9647	54.4887	24.4204	283.333	76.1077	84.3652	39.7108	167.667	51.3324	57.389	26.1262
CD630_09850		NC_009089	1148318..1149685	4914334	650	53.9455	59.9731	88.2829	436	47.009	51.7523	74.8742	666	49.96	55.5658	82.7382	331	46.4808	52.0965	76.7591	374	38.2036	42.7857	59.3094	516	36.604	40.7335	57.0177	584	50.3048	55.7637	81.9651	407	40.4295	45.2052	64.3621
CD630_09860	rpsA	NC_009089	1149885..1151159	4914335	6353	565.713	628.924	862.864	4490	519.417	571.828	771.067	7123	573.307	637.635	884.901	2862	431.212	483.311	663.7	4114	450.893	504.972	652.403	5607	426.762	474.907	619.57	5988.67	552.813	612.795	839.611	4194.33	436.289	487.73	645.224
CD630_09870		NC_009089	1151277..1151996	4914336	280	44.1523	49.0857	38.0296	227	46.5022	51.1944	38.9827	310	44.1839	49.1415	38.5118	143	38.1535	42.7632	33.1618	187	36.2935	40.6464	29.6547	297	40.0303	44.5463	32.8183	272.333	44.9461	49.8072	38.508	209	38.1591	42.652	31.8783
CD630_09880		NC_009089	1152017..1152463	4914337	7	1.77794	1.9766	0.950739	10	3.29969	3.63263	1.7173	9	2.06619	2.29802	1.11808	4	1.71903	1.92672	0.927603	9	2.81355	3.151	1.42723	21	4.55908	5.07341	2.32049	8.66667	2.38127	2.63575	1.26204	11.3333	3.03055	3.38371	1.55844
CD630_09890	leuA	NC_009089	1152981..1154723	4914339	51	3.32201	3.69319	6.92681	47	3.97723	4.37854	8.0713	42	2.47279	2.75024	5.21772	48	5.29024	5.9294	11.1312	44	3.52756	3.95065	6.97757	59	3.28488	3.65546	6.51946	46.6667	3.25734	3.60733	6.73861	50.3333	4.03423	4.51184	8.20942
CD630_09900	leuC	NC_009089	1154680..1155957	4914340	62	5.50793	6.12336	8.42083	47	5.42434	5.97167	8.0713	62	4.97846	5.53707	7.70235	29	4.35912	4.88578	6.72512	45	4.92041	5.51054	7.13615	55	4.17635	4.6475	6.07747	57	5.30358	5.87737	8.06483	43	4.48529	5.01461	6.64625
CD630_09910	leuD	NC_009089	1155972..1156463	4914341	12	2.76913	3.07854	1.62984	13	3.89725	4.29049	2.23249	8	1.66863	1.85586	0.993852	9	3.51406	3.93862	2.08711	14	3.97633	4.45324	2.22014	18	3.55036	3.95089	1.98899	11	2.77834	3.07496	1.61873	13.6667	3.68025	4.11425	2.09874
CD630_09920	leuB	NC_009089	1156470..1157540	4914342	67	7.10253	7.89613	9.09993	49	6.74818	7.42909	8.41476	63	6.0365	6.71383	7.82658	57	10.2239	11.4591	13.2183	78	10.1771	11.3977	12.3693	76	6.88635	7.66323	8.39795	59.6667	6.62907	7.34635	8.44709	70.3333	9.09579	10.1734	11.3285
CD630_09930		NC_009089	1157903..1158418	4914247	976	214.747	238.742	132.56	846	241.825	266.225	145.283	1125	223.737	248.841	139.76	614	228.586	256.204	142.387	726	196.61	220.191	115.13	1130	212.517	236.492	124.864	982.333	226.77	251.27	139.201	823.333	212.571	237.629	127.46
CD630_09940		NC_009089	1158791..1159867	4914248	7998	843.128	937.335	1086.29	5810	795.684	875.97	997.75	9150	871.846	969.671	1136.72	4795	855.272	958.605	1111.96	5571	722.831	809.525	883.456	6963	627.402	698.182	769.407	7652.67	836.886	927.659	1073.59	5776.33	735.168	822.104	921.609
CD630_09950	serA	NC_009089	1160107..1161048	4914249	7210	868.984	966.081	979.261	5102	798.858	879.465	876.166	8182	891.339	991.352	1016.46	3860	787.168	882.274	895.137	5292	785.034	879.188	839.211	6412	660.553	735.073	708.522	6831.33	853.061	945.632	957.296	5188	744.252	832.178	814.29
CD630_09960		NC_009089	1161080..1162330	4914250	8593	779.857	866.995	1167.1	6605	778.746	857.323	1134.28	9879	810.383	901.311	1227.28	4998	767.486	860.213	1159.04	6464	722.043	808.643	1025.07	8663	672.011	747.823	957.256	8359	789.662	875.21	1176.22	6708.33	720.513	805.56	1047.12
CD630_09970		NC_009089	1163149..1166697	4914251	521	16.6671	18.5294	70.7622	366	15.2109	16.7457	62.8531	543	15.701	17.4628	67.4577	187	10.122	11.3449	43.3654	284	11.1823	12.5235	45.037	467	12.7696	14.2102	51.6032	476.667	15.8597	17.5793	67.0243	312.667	11.358	12.6929	46.6686
CD630_09980		NC_009089	1166882..1168816	4914252	809	47.4674	52.7712	109.878	575	43.8296	48.252	98.7447	961	50.9656	56.6841	119.386	331	32.8608	36.831	76.7591	379	27.3702	30.6529	60.1023	535	26.8311	29.858	59.1172	781.667	47.4208	52.5691	109.336	415	29.0207	32.4473	65.3262
CD630_09990		NC_009089	1168922..1169917	4914253	638	72.7259	80.852	86.6531	464	68.713	75.6463	79.6826	701	72.2259	80.33	87.0863	272	52.4615	58.7999	63.077	402	56.4009	63.1654	63.7496	604	58.8495	65.4886	66.7416	601	71.2216	78.9427	84.474	426	55.904	62.4846	64.5228
CD630_10000		NC_009089	1169889..1170674	4914254	27	3.90004	4.33581	3.66714	14	2.62716	2.89224	2.40422	30	3.91682	4.3563	3.72694	9	2.19964	2.4654	2.08711	10	1.77786	1.99109	1.58581	14	1.72851	1.92351	1.54699	23.6667	3.48134	3.86145	3.2661	11	1.902	2.12666	1.73997
CD630_10010		NC_009089	1170662..1171360	4914255	31	5.03515	5.59775	4.21042	26	5.48626	6.03983	4.46498	31	4.55113	5.06179	3.85118	5	1.37412	1.54014	1.1595	6	1.19948	1.34334	0.951487	15	2.08247	2.31741	1.65749	29.3333	5.02418	5.56646	4.17552	8.66667	1.55202	1.73363	1.25616
CD630_10020		NC_009089	1171483..1171956	4914256	83	19.8805	22.1019	11.2731	88	27.3832	30.1462	15.1122	97	21.0004	23.3568	12.0505	20	8.10556	9.08487	4.63801	46	13.5612	15.1877	7.29473	60	12.284	13.6698	6.62996	89.3333	22.7547	25.2016	12.8119	42	11.3169	12.6474	6.18757
CD630_10030	fumA	NC_009089	1172153..1172992	4914257	301	40.6832	45.2289	40.8818	193	33.889	37.3084	33.1439	361	44.1024	49.0509	44.8476	148	33.8465	37.9358	34.3213	246	40.9237	45.832	39.011	336	38.8173	43.1964	37.1278	285	39.5582	43.8628	39.6244	243.333	37.8625	42.3214	36.82
CD630_10040	fumB	NC_009089	1173005..1173553	4914258	233	48.1849	53.5689	31.646	164	44.0607	48.5066	28.1637	237	44.3007	49.2714	29.4429	108	37.7905	42.3563	25.0453	188	47.8525	53.5918	29.8133	238	42.0697	46.8158	26.2989	211.333	45.5155	50.449	29.7509	178	42.5709	47.588	27.0525
CD630_10050		NC_009089	1173616..1174800	4914259	596	57.1026	63.4829	80.9486	396	49.2898	54.2632	68.005	646	55.9434	62.2205	80.2535	337	54.6315	61.232	78.1506	477	56.2496	62.996	75.6432	755	61.8292	68.8044	83.427	546	54.1119	59.9889	76.4024	523	57.5701	64.3441	79.0736
CD630_10060		NC_009089	1175092..1175481	4914481	128	37.2626	41.4261	17.3849	108	40.8451	44.9664	18.5468	151	39.7326	44.1908	18.759	64	31.5244	35.3331	14.8416	81	29.0228	32.5037	12.8451	126	31.3524	34.8894	13.9229	129	39.2801	43.5278	18.2302	90.3333	30.6332	34.2421	13.8699
CD630_10070		NC_009089	1175631..1175894	4914482	77	33.1142	36.8143	10.4581	71	39.6675	43.67	12.1928	127	49.3667	54.9059	15.7774	63	45.8425	51.3811	14.6097	74	39.1694	43.8673	11.735	101	37.1264	41.3148	11.1604	91.6667	40.7161	45.1301	12.8094	79.3333	40.7128	45.521	12.5017
CD630_10080		NC_009089	complement(1176023..1176865)	4914483	376	50.6393	56.2975	51.0683	251	43.9164	48.3476	43.1042	330	40.1718	44.6792	40.9964	138	31.4473	35.2467	32.0023	170	28.18	31.5598	26.9588	268	30.8512	34.3317	29.6138	319	44.9092	49.7748	45.0563	192	30.1595	33.7127	29.525
CD630_10090		NC_009089	1177160..1177894	4914484	293	45.2593	50.3164	39.7952	204	40.9377	45.0684	35.0329	317	44.2595	49.2256	39.3814	440	115	128.894	102.036	1064	202.29	226.552	168.73	1610	212.571	236.552	177.904	271.333	43.4855	48.2035	38.0698	1038	176.62	197.332	149.557
CD630_10100	nagA	NC_009089	1177904..1179037	4914485	484	48.4574	53.8718	65.7368	335	43.5725	47.969	57.5295	512	46.3331	51.5319	63.6065	792	134.166	150.376	183.665	1683	207.391	232.265	266.892	2288	195.798	217.887	252.823	443.667	46.121	51.1242	62.2909	1587.67	179.118	200.176	234.46
CD630_10110	nagB	NC_009089	1179136..1179885	4914486	373	56.4645	62.7736	50.6608	259	50.9353	56.0748	44.478	368	50.3525	56.0023	45.7172	533	136.52	153.015	123.603	1021	190.232	213.048	161.911	1602	207.284	230.669	177.02	333.333	52.5841	58.2835	46.952	1052	178.012	198.91	154.178
CD630_10120		NC_009089	complement(1180017..1180436)	4914487	20	5.4064	6.01049	2.7164	4	1.40472	1.54646	0.686919	17	4.15369	4.61975	2.11194	6	2.74431	3.07588	1.3914	15	4.9907	5.58927	2.37872	23	5.31427	5.9138	2.54149	13.6667	3.65494	4.0589	1.83842	14.6667	4.34976	4.85965	2.10387
CD630_10130		NC_009089	1180992..1181696	4914488	70	11.2729	12.5325	9.50739	58	12.1344	13.3588	9.96033	78	11.3538	12.6277	9.69006	40	10.8994	12.2162	9.27603	92	18.2355	20.4226	14.5895	101	13.9026	15.4711	11.1604	68.6667	11.587	12.8397	9.71926	77.6667	14.3458	16.0366	11.6753
CD630_10140		NC_009089	1181794..1183185	4914489	187	15.2521	16.9563	25.3983	143	15.1522	16.6811	24.5574	185	13.6385	15.1688	22.9828	91	12.5584	14.0757	21.103	204	20.4791	22.9353	32.3506	263	18.335	20.4035	29.0613	171.667	14.681	16.2688	24.3128	186	17.1242	19.1381	27.505
CD630_10150		NC_009089	1183390..1185003	4914490	828	58.2444	64.7524	112.459	680	62.1421	68.4123	116.776	923	58.6857	65.2706	114.666	397	47.2518	52.9607	92.0646	489	42.3374	47.4153	77.5462	747	44.9141	49.981	82.543	810.333	59.6907	66.1451	114.634	544.333	44.8344	50.119	84.0513
CD630_10160		NC_009089	complement(1185366..1186196)	4914491	105	14.3455	15.9484	14.2611	90	15.9743	17.5861	15.4557	112	13.8309	15.3828	13.9139	53	12.252	13.7322	12.2907	72	12.1074	13.5595	11.4178	120	14.0135	15.5944	13.2599	102.333	14.7169	16.3058	14.5436	81.6667	12.7909	14.2954	12.3228
CD630_10170		NC_009089	1186269..1187996	4914492	81	5.32193	5.91658	11.0014	45	3.84104	4.22861	7.72784	94	5.58237	6.20874	11.6778	48	5.33616	5.98087	11.1312	71	5.74161	6.43024	11.2593	105	5.89672	6.56196	11.6024	73.3333	4.91511	5.45131	10.1357	74.6667	5.65817	6.32436	11.331
CD630_10180		NC_009089	1188033..1189895	4914493	135	8.22713	9.1464	18.3357	82	6.49204	7.1471	14.0818	141	7.76678	8.63824	17.5166	128	13.1986	14.7933	29.6833	207	15.5266	17.3888	32.8263	262	13.6475	15.1872	28.9508	119.333	7.49532	8.31058	16.6447	199	14.1242	15.7897	30.4868
CD630_10190		NC_009089	1190228..1190917	4914494	6	0.987256	1.09757	0.814919	2	0.427525	0.470663	0.34346	1	0.148725	0.165413	0.124231	1	0.278408	0.312045	0.231901	2	0.405042	0.453622	0.317162	3	0.421927	0.469526	0.331498	3	0.521169	0.577881	0.427537	2	0.368459	0.411731	0.29352
CD630_10200		NC_009089	1191022..1191708	4916760	2	0.330522	0.367454	0.27164	1	0.214696	0.236359	0.17173	4	0.5975	0.664542	0.496926	4	1.1185	1.25363	0.927603	6	1.22043	1.36681	0.951487	4	0.565026	0.628769	0.441998	2.33333	0.380906	0.422785	0.313432	4.66667	0.967985	1.08307	0.773696
CD630_10210		NC_009089	1191725..1193632	4916761	45	2.6777	2.97689	6.11189	50	3.8652	4.25521	8.58649	60	3.22706	3.58915	7.45389	49	4.93343	5.52948	11.3631	53	3.88165	4.34721	8.4048	73	3.71287	4.13173	8.06645	51.6667	3.25665	3.60708	7.38409	58.3333	4.17598	4.66947	9.27813
CD630_10220		NC_009089	1194085..1194774	4916762	519	85.3976	94.9396	70.4905	392	83.7948	92.2499	67.3181	585	87.0044	96.7667	72.6754	316	87.977	98.6063	73.2806	438	88.7042	99.3431	69.4585	630	88.6047	98.6006	69.6146	498.667	85.399	94.6521	70.1613	461.333	88.4286	98.85	70.7846
CD630_10230		NC_009089	1195210..1195749	4916763	64	13.4559	14.9594	8.69247	48	13.1108	14.4337	8.24303	73	13.8728	15.4294	9.0689	25	8.8936	9.96812	5.79752	44	11.3862	12.7518	6.97757	64	11.5014	12.7989	7.07196	61.6667	13.4798	14.9408	8.66813	44.3333	10.5937	11.8396	6.61568
CD630_10240	potA	NC_009089	1195768..1196811	4916764	237	25.7736	28.6535	32.1893	181	25.5716	28.1519	31.0831	297	29.1938	32.4695	36.8968	57	10.4883	11.7555	13.2183	125	16.7313	18.738	19.8226	179	16.6386	18.5157	19.7794	238.333	26.8463	29.7583	33.3897	120.333	14.6194	16.3364	17.6068
CD630_10250	potB	NC_009089	1196813..1197649	4916765	184	24.9586	27.7474	24.9909	171	30.1336	33.1741	29.3658	251	30.7739	34.2269	31.1821	73	16.7544	18.7786	16.9288	78	13.0223	14.5842	12.3693	145	16.8116	18.7081	16.0224	202	28.622	31.7161	28.5129	98.6667	15.5294	17.357	15.1068
CD630_10260	potC	NC_009089	1197700..1198428	4916766	211	32.8611	36.5329	28.658	180	36.4188	40.0935	30.9114	229	32.2361	35.8531	28.449	40	10.5406	11.8141	9.27603	76	14.5682	16.3154	12.0522	153	20.3671	22.6648	16.9064	206.667	33.8387	37.4932	29.3395	89.6667	15.1586	16.9314	12.7449
CD630_10270	potD	NC_009089	1198428..1199480	4916767	466	50.2441	55.8582	63.2921	424	59.3906	65.3832	72.8134	621	60.5198	67.3104	77.1478	104	18.973	21.2653	24.1177	211	28.001	31.3593	33.4606	337	31.0575	34.5613	37.2383	503.667	56.7182	62.8506	71.0844	217.333	26.0105	29.062	31.6055
CD630_10280		NC_009089	1199710..1200558	4916768	4	0.534909	0.594677	0.54328	2	0.347458	0.382517	0.34346	4	0.483489	0.537739	0.496926	2	0.452536	0.507212	0.463801	2	0.329186	0.368668	0.317162	4	0.457212	0.508792	0.441998	3.33333	0.455285	0.504978	0.461222	2.66667	0.412978	0.461557	0.407654
CD630_10290		NC_009089	1200548..1202212	4916769	62	4.22771	4.70009	8.42083	42	3.72062	4.09604	7.21265	60	3.69804	4.11298	7.45389	56	6.46108	7.2417	12.9864	75	6.29457	7.04952	11.8936	112	6.52783	7.26427	12.3759	54.6667	3.88212	4.30304	7.69579	81	6.42783	7.18516	12.4187
CD630_10300		NC_009089	1202261..1203517	4916770	47	4.24512	4.71945	6.38353	40	4.69359	5.16718	6.86919	54	4.40852	4.90318	6.7085	43	6.5715	7.36546	9.97173	55	6.1143	6.84763	8.72196	72	5.55856	6.18565	7.95596	47	4.44908	4.92994	6.65374	56.6667	6.08145	6.79958	8.88322
CD630_10310		NC_009089	1203540..1205621	4916771	71	3.87173	4.30434	9.64321	48	3.40048	3.7436	8.24303	62	3.05594	3.39884	7.70235	44	4.05979	4.55029	10.2036	68	4.56402	5.11141	10.7835	123	5.7331	6.37988	13.5914	60.3333	3.44272	3.81559	8.52953	78.3333	4.78564	5.34719	11.5262
CD630_10320		NC_009089	1205658..1206743	4914418	53	5.54082	6.15992	7.19845	44	5.9759	6.57888	7.55611	46	4.34673	4.83445	5.71465	42	7.42935	8.32696	9.73983	65	8.36378	9.36691	10.3078	88	7.86354	8.75066	9.72395	47.6667	5.28781	5.85775	6.82307	65	7.88556	8.81484	9.92385
CD630_10330	mnaA	NC_009089	1206797..1207921	4914419	64	6.45885	7.18053	8.69247	51	6.68649	7.36116	8.75822	57	5.19944	5.78284	7.0812	42	7.1718	8.03829	9.73983	62	7.7012	8.62486	9.83203	104	8.97111	9.98318	11.4919	57.3333	6.11493	6.77485	8.1773	69.3333	7.94804	8.88211	10.3546
CD630_10340		NC_009089	1207999..1208973	4914420	40	4.65782	5.17827	5.4328	31	4.68962	5.16281	5.32362	53	5.57835	6.20427	6.58427	30	5.91082	6.62496	6.95702	56	8.02607	8.98869	8.88054	96	9.55503	10.633	10.6079	41.3333	4.97526	5.51511	5.78023	60.6667	7.83064	8.74887	8.81517
CD630_10350		NC_009089	1214568..1216586	4914425	4589	258.053	286.887	623.277	3227	235.745	259.532	554.172	5033	255.814	284.518	625.257	2465	234.537	262.874	571.635	3348	231.723	259.515	530.93	4607	221.435	246.417	509.071	4283	249.871	276.979	600.902	3473.33	229.232	256.268	537.212
CD630_10360		NC_009089	1217091..1219103	4914426	819	46.1921	51.3534	111.236	542	39.7133	43.7204	93.0776	926	47.2065	52.5033	115.038	459	43.8026	49.0948	106.442	737	51.1615	57.2976	116.874	1116	53.8004	59.8699	123.317	762.333	44.3706	49.1924	106.451	770.667	49.5882	55.4208	115.545
CD630_10370		NC_009089	1219345..1221258	4914427	337	19.9901	22.2237	45.7713	267	20.5755	22.6516	45.8519	337	18.0685	20.0959	41.866	153	15.3561	17.2114	35.4808	217	15.843	17.7431	34.4121	287	14.5514	16.193	31.7133	313.667	19.5447	21.6571	44.4964	219	15.2502	17.0492	33.8687
CD630_10380		NC_009089	1221251..1223470	4914428	791	40.453	44.9731	107.434	539	35.811	39.4244	92.5624	767	35.4549	39.4332	95.2856	340	29.421	32.9756	78.8463	479	30.151	33.7672	75.9604	572	25.0039	27.8247	63.2056	699	37.2397	41.2769	98.4272	463.667	28.192	31.5225	72.6708
CD630_10390		NC_009089	1223579..1224409	4914429	242	33.063	36.7573	32.8684	171	30.3512	33.4137	29.3658	283	34.9478	38.8691	35.1575	112	25.891	29.0191	25.9729	182	30.6048	34.2755	28.8618	232	27.0927	30.1491	25.6359	232	32.7873	36.3467	32.4639	175.333	27.8628	31.1479	26.8235
CD630_10400	addB	NC_009089	1224399..1227866	4914430	2089	68.3891	76.0306	283.728	1352	57.5013	63.3033	232.179	2090	61.8446	68.7838	259.644	1206	66.8035	74.8747	279.672	1850	74.5439	83.4844	293.375	2656	74.3215	82.706	293.486	1843.67	62.5783	69.3726	258.517	1904	71.8896	80.355	288.845
CD630_10410	addA	NC_009089	1227866..1231693	4914431	3112	92.2986	102.612	422.671	2076	79.99	88.0611	356.511	3134	84.0159	93.4429	389.342	1838	92.2369	103.381	426.234	2989	109.112	122.199	473.999	4181	105.992	117.95	461.998	2774	85.4348	94.7052	389.508	3002.67	102.447	114.51	454.077
CD630_10420	sbcD	NC_009089	1231739..1232950	4914432	936	87.6801	97.4771	127.127	589	71.6792	78.9117	101.149	949	80.3523	89.3682	117.896	468	74.1779	83.14	108.53	653	75.2887	84.3186	103.553	1035	82.8711	92.2201	114.367	824.667	79.9038	88.5856	115.391	718.667	77.4459	86.5596	108.817
CD630_10430	sbcC	NC_009089	1232937..1236464	4915074	2834	91.2009	101.391	384.914	2023	84.5761	93.11	347.409	2937	85.4299	95.0155	364.868	1319	71.8203	80.4976	305.877	2144	84.9211	95.1062	339.998	3025	83.2074	92.5944	334.261	2598	87.0689	96.5056	365.73	2162.67	79.9829	89.3994	326.712
CD630_10440		NC_009089	1236595..1237848	4915075	3699	334.899	372.32	502.398	3138	369.093	406.335	538.888	4418	361.545	402.112	548.855	1835	281.106	315.069	425.538	2740	305.332	341.953	434.512	4063	314.423	349.895	448.959	3751.67	355.179	393.589	530.047	2879.33	300.287	335.639	436.336
CD630_10450		NC_009089	1237997..1239049	4915076	43	4.63626	5.15429	5.84025	42	5.88303	6.47664	7.21265	50	4.87277	5.41952	6.21157	21	3.83109	4.29396	4.86992	39	5.17554	5.79628	6.18467	65	5.99032	6.66612	7.18246	45	5.13069	5.68349	6.42149	41.6667	4.99898	5.58545	6.07901
CD630_10460	pepT	NC_009089	1239139..1240365	4915077	2418	223.738	248.737	328.412	1596	191.853	211.211	274.081	2527	211.347	235.061	313.933	922	144.35	161.791	213.812	1381	157.278	176.142	219.001	2047	161.897	180.161	226.192	2180.33	208.979	231.67	305.475	1450	154.508	172.698	219.668
CD630_10470		NC_009089	1240572..1241624	4915078	1602	172.728	192.027	217.583	1253	175.51	193.22	215.177	1883	183.509	204.099	233.928	989	180.426	202.225	229.35	1136	150.754	168.835	180.148	1446	133.262	148.295	159.782	1579.33	177.249	196.449	222.23	1190.33	154.814	173.119	189.76
CD630_10480		NC_009089	complement(1241996..1242565)	4915079	945	188.228	209.26	128.35	869	224.867	247.556	149.233	1075	193.539	215.255	133.549	547	184.35	206.623	126.85	822	201.519	225.689	130.354	1333	226.945	252.548	147.296	963	202.211	224.024	137.044	900.667	204.271	228.287	134.833
CD630_10490	ppnK	NC_009089	complement(1242590..1243390)	4915080	1620	229.62	255.277	220.028	1372	252.64	278.132	235.613	1836	235.22	261.613	228.089	947	227.117	254.557	219.61	1266	220.862	247.351	200.764	2032	246.182	273.955	224.535	1609.33	239.16	265.007	227.91	1415	231.387	258.621	214.969
CD630_10500		NC_009089	1243525..1244385	4915081	734	96.7878	107.602	99.6918	522	89.4227	98.4456	89.643	712	84.8616	94.3835	88.4528	557	124.275	139.29	129.169	806	130.813	146.502	127.816	1198	135.026	150.259	132.378	656	90.3574	100.144	92.5959	853.667	130.038	145.35	129.788
CD630_10510		NC_009089	1244385..1245071	4915082	106	17.5177	19.475	14.3969	69	14.814	16.3088	11.8494	78	11.6512	12.9586	9.69006	63	17.6163	19.7447	14.6097	85	17.2895	19.3631	13.4794	194	27.4038	30.4953	21.4369	84.3333	14.661	16.2475	11.9788	114	20.7698	23.201	16.5087
CD630_10520		NC_009089	1245123..1245665	4915083	433	90.5348	100.651	58.81	315	85.564	94.1976	54.0949	439	82.9658	92.275	54.5376	250	88.4446	99.1304	57.9752	491	126.357	141.512	77.8633	766	136.897	152.341	84.6425	395.667	86.3549	95.7078	55.8142	502.333	117.233	130.995	73.4937
CD630_10521		NC_009089	1245667..1245744	13439654	0	0	0	0	0	0	0	0	0	0	0	0	0	0	0	0	0	0	0	0	0	0	0	0	0	0	0	0	0	0	0	0
CD630_10530		NC_009089	1245744..1246211	4915084	744	180.491	200.658	101.05	629	198.237	218.24	108.018	839	183.972	204.614	104.23	463	190.049	213.011	107.37	759	226.629	253.81	120.363	1194	247.585	275.516	131.936	737.333	187.566	207.837	104.433	805.333	221.421	247.446	119.89
CD630_10540	bcd2	NC_009089	1246920..1248056	4915085	21676	2164.44	2406.29	2944.03	16168	2097.38	2309	2776.53	23873	2154.67	2396.44	2965.78	10797	1824.21	2044.61	2503.83	17923	2202.77	2466.97	2842.25	28951	2470.97	2749.74	3199.07	20572.3	2138.83	2370.58	2895.45	19223.7	2165.98	2420.44	2848.38
CD630_10550	etfB	NC_009089	1248115..1248897	4915086	14014	2032.02	2259.07	1903.38	9999	1883.54	2073.59	1717.13	14288	1872.6	2082.71	1775.02	6975	1711.25	1918	1617.51	11124	1985.27	2223.37	1764.06	18692	2316.64	2577.99	2065.45	12767	1929.39	2138.46	1798.51	12263.7	2004.39	2239.79	1815.67
CD630_10560	etfA	NC_009089	1248916..1249926	4915087	24253	2723.59	3027.91	3294.04	17416	2540.84	2797.22	2990.85	25835	2622.36	2916.6	3209.52	13657	2594.99	2908.51	3167.07	20601	2847.45	3188.97	3266.93	34898	3349.77	3727.67	3856.21	22501.3	2628.93	2913.91	3164.8	23052	2930.74	3275.05	3430.07
CD630_10570	crt2	NC_009089	1249945..1250742	4915189	21297	3030	3368.56	2892.56	15686	2899.28	3191.82	2693.75	22593	2905.4	3231.4	2806.76	11384	2740.46	3071.56	2639.96	17622	3085.83	3455.93	2794.52	30128	3663.81	4077.14	3329.13	19858.7	2944.89	3263.93	2797.69	19711.3	3163.36	3534.88	2921.2
CD630_10580	hbd	NC_009089	1250840..1251685	4915190	17572	2358.19	2621.68	2386.63	13217	2304.32	2536.83	2269.75	18872	2289.19	2546.05	2344.5	9297	2111.08	2366.13	2155.98	15892	2624.99	2939.82	2520.17	29211	3350.74	3728.76	3227.8	16553.7	2317.23	2568.19	2333.63	18133.3	2695.6	3011.57	2634.65
CD630_10590	thlA1	NC_009089	1251772..1252947	4915191	32178	3106.56	3453.67	4370.41	24544	3078.35	3388.96	4214.94	35038	3057.5	3400.57	4352.82	20111	3285.17	3682.08	4663.76	33361	3964.16	4439.61	5290.43	58646	4839.45	5385.41	6480.35	30586.7	3080.8	3414.4	4312.72	37372.7	4029.59	4502.37	5478.18
CD630_10600		NC_009089	1253143..1254045	4915192	303	38.0963	42.353	41.1534	217	35.4448	39.0212	37.2654	311	35.3433	39.309	38.636	115	24.4648	27.4206	26.6686	222	34.3546	38.4749	35.205	314	33.7448	37.5517	34.6968	277	36.2948	40.2277	39.0183	217	30.8547	34.4824	32.1901
CD630_10610		NC_009089	1254050..1255063	4915193	354	39.6363	44.0651	48.0802	325	47.2744	52.0444	55.8122	414	41.8983	46.5995	51.4318	174	32.9642	36.9469	40.3507	332	45.753	51.2405	52.6489	552	52.8283	58.788	60.9957	364.333	42.9363	47.5697	51.7748	352.667	43.8485	48.9918	51.3318
CD630_10620	acpP	NC_009089	complement(1255207..1255434)	4915194	143	71.208	79.1645	19.4222	197	127.442	140.301	33.8308	237	106.671	118.64	29.4429	145	122.17	136.93	33.6256	216	132.385	148.263	34.2535	269	114.494	127.411	29.7243	192.333	101.774	112.702	27.5653	210	123.016	137.535	32.5345
CD630_10630		NC_009089	1255606..1256031	4915195	6	1.59908	1.77775	0.814919	6	2.07741	2.28702	1.03038	1	0.240893	0.267923	0.124231	3	1.35283	1.51628	0.695702	11	3.6083	4.04107	1.74439	10	2.27801	2.535	1.10499	4.33333	1.30579	1.44423	0.65651	8	2.41305	2.69745	1.1817
CD630_10631		NC_009089	1256079..1256285	4915196	0	0	0	0	0	0	0	0	0	0	0	0	3	2.78408	3.12045	0.695702	3	2.02521	2.26811	0.475743	1	0.468808	0.521696	0.110499	0	0	0	0	2.33333	1.75937	1.97009	0.427315
CD630_10632		NC_009089	1256467..1256646	4915197	2	1.26149	1.40245	0.27164	1	0.819422	0.902104	0.17173	1	0.570114	0.634084	0.124231	0	0	0	0	2	1.55266	1.73888	0.317162	0	0	0	0	1.33333	0.883677	0.979545	0.1892	0.666667	0.517554	0.579628	0.105721
CD630_10633		NC_009089	1256680..1256880	4915198	0	0	0	0	0	0	0	0	0	0	0	0	2	1.91146	2.1424	0.463801	0	0	0	0	0	0	0	0	0	0	0	0	0.666667	0.637153	0.714134	0.1546
CD630_10640	ccpA	NC_009089	1257133..1258149	4915199	2206	246.27	273.788	299.619	2021	293.107	322.682	347.066	2744	276.884	307.952	340.891	1724	325.647	364.992	399.797	2287	314.242	351.931	362.675	3164	301.912	335.972	349.62	2323.67	272.087	301.474	329.192	2391.67	313.934	350.965	370.697
CD630_10650		NC_009089	complement(1258272..1258712)	4915200	3	0.772343	0.858641	0.40746	0	0	0	0	1	0.2327	0.25881	0.124231	2	0.87121	0.976469	0.463801	7	2.21809	2.48412	1.11007	4	0.880211	0.979511	0.441998	1.33333	0.335014	0.372484	0.17723	4.33333	1.32317	1.48003	0.671956
CD630_10660		NC_009089	1258882..1259787	4915201	10	1.25314	1.39316	1.3582	16	2.60479	2.86761	2.74768	21	2.37862	2.64552	2.60886	6	1.2722	1.4259	1.3914	13	2.00509	2.24558	2.06156	20	2.14223	2.38391	2.20999	15.6667	2.07885	2.3021	2.23825	13	1.80651	2.01846	1.88765
CD630_10670		NC_009089	1260265..1261482	4915202	216	20.1342	22.3839	29.3371	143	17.3169	19.0642	24.5574	261	21.9901	24.4575	32.4244	245	38.6412	43.3097	56.8157	347	39.8109	44.5856	55.0277	542	43.1834	48.0551	59.8907	206.667	19.8137	21.9685	28.773	378	40.5451	45.3168	57.2447
CD630_10680		NC_009089	complement(1261582..1262913)	4915670	60	5.11416	5.6856	8.14919	52	5.7581	6.33911	8.92995	73	5.6241	6.25515	9.0689	29	4.1824	4.68771	6.72512	24	2.51783	2.81981	3.80595	33	2.40422	2.67545	3.64648	61.6667	5.49879	6.09329	8.71601	28.6667	3.03482	3.39432	4.72585
CD630_10690		NC_009089	complement(1262955..1263749)	4915671	193	27.5624	30.6422	26.2132	221	41.002	45.1392	37.9523	270	34.8523	38.7629	33.5425	84	20.2975	22.7499	19.4797	82	14.4134	16.1421	13.0037	169	20.6293	22.9566	18.6744	228	34.4723	38.1814	32.5693	111.667	18.4467	20.6162	17.0526
CD630_10700		NC_009089	1263850..1265304	4915672	636	49.6274	55.1726	86.3814	507	51.3955	56.5814	87.067	660	46.5495	51.7726	81.9928	308	40.6648	45.5779	71.4254	450	43.2184	48.4019	71.3615	671	44.7533	49.8021	74.1451	601	49.1908	54.5089	85.1471	476.333	42.8788	47.9273	72.3107
CD630_10710		NC_009089	1265333..1265542	4915673	160	86.5024	96.1678	21.7312	110	77.2598	85.0555	18.8903	183	89.4265	99.4606	22.7344	73	66.7782	74.8463	16.9288	136	90.498	101.352	21.567	194	89.6495	99.7632	21.4369	151	84.3963	93.5613	21.1186	134.333	82.3086	91.9872	19.9776
CD630_10720		NC_009089	1265562..1266956	4915674	2212	180.027	200.143	300.434	1539	162.721	179.14	264.292	2444	179.788	199.961	303.622	1221	168.141	188.455	283.151	1688	169.09	189.37	267.685	2286	159.026	176.966	252.602	2065	174.179	193.082	289.449	1731.67	165.419	184.93	267.812
CD630_10730		NC_009089	1267223..1267948	4915675	86	13.449	14.9517	11.6805	70	14.2214	15.6563	12.0211	80	11.3081	12.5769	9.93852	43	11.3779	12.7526	9.97173	76	14.6284	16.3829	12.0522	115	15.3719	17.106	12.7074	78.6667	12.9928	14.395	11.2134	78	13.7927	15.4138	11.5771
CD630_10740		NC_009089	1267974..1268384	4915676	35	9.66838	10.7487	4.7537	25	8.97178	9.87705	4.29325	37	9.23835	10.2749	4.59657	12	5.60881	6.28646	2.78281	30	10.2	11.4233	4.75743	44	10.3891	11.5611	4.86197	32.3333	9.29284	10.3002	4.54784	28.6667	8.73261	9.75696	4.13407
CD630_10750		NC_009089	1268388..1269131	4915677	75	11.445	12.7238	10.1865	44	8.72288	9.60304	7.55611	92	12.6896	14.1135	11.4293	42	10.8445	12.1547	9.73983	99	18.5944	20.8245	15.6995	157	20.4782	22.7884	17.3484	70.3333	10.9525	12.1468	9.72397	99.3333	16.639	18.5892	14.2626
CD630_10760		NC_009089	1269131..1269601	4915678	65	15.6682	17.4189	8.82829	26	8.14203	8.96358	4.46498	50	10.8939	12.1163	6.21157	37	15.0908	16.9141	8.58033	77	22.8449	25.5848	12.2107	102	21.0157	23.3866	11.2709	47	11.5681	12.8329	6.50161	72	19.6505	21.9618	10.6873
CD630_10770		NC_009089	1269612..1270376	4915679	100	14.8411	16.4994	13.582	57	10.9899	12.0988	9.7886	99	13.2803	14.7704	12.2989	82	20.5913	23.0791	19.0159	165	30.1399	33.7548	26.1659	242	30.6986	34.1619	26.7408	85.3333	13.0371	14.4562	11.8898	163	27.1433	30.3319	23.9742
CD630_10780		NC_009089	1270360..1271202	4915680	135	18.1817	20.2132	18.3357	103	18.0215	19.8399	17.6882	143	17.4078	19.361	17.7651	118	26.8897	30.1385	27.3643	259	42.933	48.0823	41.0725	328	37.7582	42.0179	36.2438	127	17.8703	19.8047	17.9297	235	35.8603	40.0795	34.8935
CD630_10790		NC_009089	complement(1271362..1272267)	4915681	3150	394.739	438.845	427.833	2950	480.257	528.716	506.603	3676	416.372	463.091	456.675	2128	451.206	505.72	493.485	3201	493.716	552.93	507.618	5305	568.228	632.332	586.199	3258.67	430.456	476.884	463.704	3544.67	504.383	563.661	529.101
CD630_10800		NC_009089	1272629..1273363	4915682	628	97.0063	107.845	85.2949	522	104.752	115.322	89.643	715	99.8282	111.029	88.8255	359	93.8293	105.166	83.2524	426	80.9919	90.7058	67.5556	611	80.6713	89.7722	67.5151	621.667	100.529	111.399	87.9211	465.333	85.1642	95.2145	72.7744
CD630_10810	moeA	NC_009089	1273574..1274755	4915683	1186	113.919	126.647	161.082	968	120.792	132.98	166.234	1222	106.093	117.998	151.811	610	99.1388	111.117	141.459	920	108.765	121.81	145.895	1347	110.59	123.066	148.843	1125.33	113.601	125.875	159.709	959	106.165	118.664	145.399
CD630_10820	mobB	NC_009089	1274778..1275311	4915684	563	119.7	133.075	76.4666	422	116.561	128.322	72.47	537	103.197	114.776	66.7123	234	84.1794	94.3499	54.2648	404	105.721	118.4	64.0668	586	106.493	118.507	64.7526	507.333	113.153	125.391	71.883	408	98.7977	110.419	61.0281
CD630_10830		NC_009089	1275430..1275705	4915729	358	147.266	163.721	48.6235	322	172.079	189.442	55.297	494	183.676	204.285	61.3704	289	201.15	225.453	67.0193	356	180.244	201.862	56.4549	453	159.277	177.246	50.0562	391.333	167.673	185.816	55.097	366	180.224	201.52	57.8435
CD630_10840		NC_009089	1275960..1277660	4915730	2554	170.469	189.516	346.884	1834	159.029	175.075	314.953	2945	177.671	197.606	365.862	1456	164.433	184.299	337.647	1990	163.481	183.089	315.577	2489	141.999	158.019	275.033	2444.33	169.056	187.399	342.566	1978.33	156.638	175.136	309.419
CD630_10850		NC_009089	1278023..1279210	4915731	4959	473.92	526.874	673.531	3656	453.91	499.711	627.844	5753	496.95	552.71	714.704	1639	265.029	297.05	380.085	1204	141.622	158.607	190.932	1104	90.1816	100.355	121.991	4789.33	474.927	526.432	672.026	1315.67	165.611	185.337	231.003
CD630_10860		NC_009089	1279270..1280433	4915732	6158	600.64	667.753	836.379	4380	555.011	611.012	752.177	7367	649.49	722.365	915.213	2370	391.135	438.392	549.605	1845	221.494	248.06	292.582	1594	132.893	147.885	176.136	5968.33	601.713	667.044	834.59	1936.33	248.507	278.112	339.441
CD630_10870	zupT	NC_009089	1280584..1281387	4915733	6	0.847272	0.941942	0.814919	11	2.01798	2.2216	1.88903	8	1.0211	1.13567	0.993852	80	19.1146	21.424	18.5521	76	13.2092	14.7935	12.0522	104	12.5529	13.969	11.4919	8.33333	1.29545	1.43307	1.2326	86.6667	14.9589	16.7288	14.0321
CD630_10880		NC_009089	1281482..1282042	4915734	39	7.89277	8.77467	5.29698	36	9.46499	10.42	6.18227	61	11.1584	12.4104	7.57812	50	17.1214	19.19	11.595	64	15.9418	17.8538	10.1492	98	16.9523	18.8648	10.8289	45.3333	9.50538	10.535	6.35246	70.6667	16.6718	18.6362	10.8577
CD630_10890	rgbR	NC_009089	1282293..1283006	4915735	65	10.3358	11.4906	8.82829	43	8.88281	9.77911	7.38438	77	11.0669	12.3087	9.56583	39	10.493	11.7607	9.04413	49	9.58997	10.7402	7.77048	92	12.5042	13.9148	10.1659	61.6667	10.0952	11.1928	8.59283	60	10.8624	12.1386	8.99352
CD630_10900		NC_009089	1283000..1284385	13439647	52	4.25959	4.73554	7.06263	71	7.55571	8.3181	12.1928	60	4.44245	4.94091	7.45389	37	5.12826	5.74785	8.58033	57	5.74686	6.43612	9.03913	111	7.77186	8.64864	12.2654	61	5.41925	5.99818	8.90311	68.3333	6.21566	6.9442	9.96163
CD630_10910	int	NC_009089	complement(1284507..1285700)	4915737	2847	270.714	300.962	386.679	2854	352.557	388.131	490.117	3755	322.731	358.942	466.489	2282	367.149	411.508	529.198	3050	356.956	399.768	483.673	3942	320.389	356.533	435.589	3152	315.334	349.345	447.762	3091.33	348.165	389.27	482.82
CD630_10920	xis	NC_009089	complement(1285780..1285983)	4915793	0	0	0	0	0	0	0	0	0	0	0	0	5	4.70838	5.27724	1.1595	4	2.73999	3.06862	0.634325	3	1.42711	1.5881	0.331498	0	0	0	0	4	2.95849	3.31132	0.708442
CD630_10921		NC_009089	complement(1286405..1286662)	4915794	2	0.880112	0.978452	0.27164	0	0	0	0	3	1.19326	1.32715	0.372694	8	5.95664	6.67632	1.85521	4	2.1665	2.42635	0.634325	19	7.14659	7.95283	2.09949	1.66667	0.691125	0.768535	0.214778	10.3333	5.08991	5.68517	1.52967
CD630_10940		NC_009089	complement(1286643..1287083)	4915795	3	0.772343	0.858641	0.40746	4	1.33783	1.47282	0.686919	1	0.2327	0.25881	0.124231	10	4.35605	4.88234	2.31901	15	4.75305	5.32311	2.37872	28	6.16147	6.85658	3.09398	2.66667	0.780958	0.863424	0.406203	17.6667	5.09019	5.68734	2.59724
CD630_10950		NC_009089	complement(1287556..1288329)	4915796	143	20.976	23.3198	19.4222	134	25.5355	28.1121	23.0118	187	24.7933	27.5753	23.2313	109	27.0531	30.3216	25.2772	129	23.2899	26.0832	20.457	228	28.5864	31.8113	25.1939	154.667	23.7683	26.3357	21.8884	155.333	26.3098	29.4054	23.6427
CD630_10960		NC_009089	complement(1288335..1289144)	4915797	126	17.6609	19.6343	17.1133	111	20.2124	22.2519	19.062	136	17.2301	19.1634	16.8955	80	18.973	21.2653	18.5521	139	23.98	26.8561	22.0428	192	23.0028	25.5979	21.2159	124.333	18.3678	20.3499	17.6903	137	21.9853	24.5731	20.6036
CD630_10970		NC_009089	complement(1289137..1290063)	4915798	240	29.394	32.6784	32.5968	187	29.7538	32.756	32.1135	250	27.6755	30.7808	31.0579	179	37.0941	41.5758	41.5102	248	37.3845	41.8682	39.3281	367	38.4195	42.7538	40.5533	225.667	28.9411	32.0717	31.9227	264.667	37.6327	42.0659	40.4639
CD630_10980		NC_009089	complement(1290200..1291117)	4915799	306	37.8448	42.0734	41.5609	310	49.808	54.8337	53.2362	397	44.3795	49.3591	49.3199	344	71.9858	80.6831	79.7739	534	81.2864	91.0356	84.6823	798	84.3578	93.8746	88.1785	337.667	44.0108	48.7554	48.039	558.667	79.21	88.5311	84.2116
CD630_10990		NC_009089	complement(1291124..1291816)	4915800	105	17.2022	19.1243	14.2611	88	18.7297	20.6195	15.1122	99	14.6601	16.305	12.2989	133	36.868	41.3224	30.8428	171	34.4812	38.6167	27.1174	283	39.6295	44.1003	31.2713	97.3333	16.864	18.6829	13.8907	195.667	36.9929	41.3465	29.7438
CD630_10991		NC_009089	complement(1291809..1292030)	4915801	39	19.9452	22.1738	5.29698	34	22.5895	24.8688	5.83881	36	16.6412	18.5084	4.47233	38	32.8823	36.8551	8.81223	62	39.0264	43.7071	9.83203	87	38.0305	42.3208	9.61345	36.3333	19.7253	21.8503	5.20271	62.3333	36.6464	40.961	9.41924
CD630_11000		NC_009089	1292159..1292512	4915802	1	0.320719	0.356554	0.13582	1	0.416655	0.458697	0.17173	2	0.579777	0.644831	0.248463	2	1.08532	1.21645	0.463801	0	0	0	0	1	0.274133	0.30506	0.110499	1.33333	0.43905	0.486694	0.185338	1	0.453151	0.507169	0.191434
CD630_11010		NC_009089	1292761..1293090	4915803	0	0	0	0	0	0	0	0	1	0.310971	0.345864	0.124231	0	0	0	0	1	0.423453	0.474241	0.158581	3	0.882211	0.981737	0.331498	0.333333	0.103657	0.115288	0.0414105	1.33333	0.435221	0.485326	0.16336
CD630_11020		NC_009089	1293051..1294400	4915804	4	0.336398	0.373986	0.54328	3	0.327769	0.360841	0.51519	1	0.0760152	0.0845445	0.124231	15	2.13446	2.39235	3.47851	4	0.414043	0.463702	0.634325	4	0.287535	0.319974	0.441998	2.66667	0.246728	0.273124	0.394234	7.66667	0.945347	1.05867	1.51828
CD630_11030		NC_009089	1294493..1294723	4915805	189	92.8918	103.271	25.67	164	104.716	115.282	28.1637	200	88.849	98.8183	24.8463	175	145.532	163.115	40.5826	226	136.715	153.112	35.8393	248	104.185	115.938	27.4038	184.333	95.4855	105.79	26.2267	216.333	128.81	144.055	34.6086
CD630_11040		NC_009089	1295107..1295526	4915807	368	99.4778	110.593	49.9817	432	151.71	167.018	74.1873	473	115.57	128.538	58.7615	287	131.27	147.129	66.5555	414	137.743	154.264	65.6526	742	171.443	190.784	81.9905	424.333	122.253	135.383	60.9768	481	146.819	164.059	71.3996
CD630_11041		NC_009089	complement(1295704..1296069)	4915995	9	2.79183	3.10378	1.22238	10	4.02995	4.43657	1.7173	12	3.36461	3.74213	1.49078	5	2.62434	2.94141	1.1595	12	4.58162	5.13113	1.90297	12	3.18175	3.54069	1.32599	10.3333	3.39546	3.76083	1.47682	9.66667	3.46257	3.87108	1.46282
CD630_11042		NC_009089	complement(1296066..1296272)	4915996	0	0	0	0	0	0	0	0	0	0	0	0	0	0	0	0	1	0.67507	0.756036	0.158581	1	0.468808	0.521696	0.110499	0	0	0	0	0.666667	0.381293	0.425911	0.0896935
CD630_11050		NC_009089	complement(1296275..1300306)	4915997	7	0.197108	0.219132	0.950739	6	0.219488	0.241635	1.03038	11	0.279967	0.31138	1.36655	24	1.14346	1.28161	5.56562	16	0.554522	0.62103	2.5373	36	0.866457	0.964206	3.97798	8	0.232188	0.257383	1.11589	25.3333	0.854814	0.955617	4.02696
CD630_11060	topB	NC_009089	complement(1300439..1302529)	4915998	8	0.434374	0.482909	1.08656	6	0.423231	0.465936	1.03038	5	0.245386	0.27292	0.621157	10	0.918707	1.0297	2.31901	9	0.601461	0.673599	1.42723	10	0.4641	0.516457	1.10499	6.33333	0.367664	0.407255	0.912699	9.66667	0.661423	0.73992	1.61708
CD630_11061		NC_009089	complement(1302546..1302734)	4915999	0	0	0	0	0	0	0	0	0	0	0	0	0	0	0	0	0	0	0	0	0	0	0	0	0	0	0	0	0	0	0	0
CD630_11070		NC_009089	complement(1302731..1303465)	4916000	2	0.308937	0.343457	0.27164	2	0.40135	0.441847	0.34346	2	0.27924	0.310572	0.248463	4	1.04545	1.17176	0.927603	0	0	0	0	2	0.264063	0.293853	0.220999	2	0.329842	0.365292	0.287854	2	0.436505	0.488539	0.382867
CD630_11071		NC_009089	complement(1303449..1303706)	4916001	0	0	0	0	0	0	0	0	0	0	0	0	0	0	0	0	0	0	0	0	0	0	0	0	0	0	0	0	0	0	0	0
CD630_11080		NC_009089	complement(1303738..1305678)	4916002	1	0.0584928	0.0650285	0.13582	2	0.151979	0.167314	0.34346	4	0.21148	0.235209	0.496926	8	0.791764	0.887424	1.85521	8	0.575949	0.645026	1.26865	11	0.549962	0.612005	1.21549	2.33333	0.140651	0.155851	0.325402	9	0.639225	0.714818	1.44645
CD630_11090		NC_009089	complement(1305705..1306664)	4916003	0	0	0	0	0	0	0	0	3	0.320689	0.356672	0.372694	2	0.400212	0.448565	0.463801	0	0	0	0	3	0.30326	0.337472	0.331498	1	0.106896	0.118891	0.124231	1.66667	0.234491	0.262012	0.2651
CD630_11100		NC_009089	complement(1306661..1309090)	4916004	5	0.23361	0.259713	0.679099	0	0	0	0	5	0.211153	0.234846	0.621157	11	0.869596	0.97466	2.55091	6	0.345036	0.386418	0.951487	5	0.199677	0.222204	0.552497	3.33333	0.148254	0.164853	0.433419	7.33333	0.471437	0.527761	1.35163
CD630_11110		NC_009089	complement(1309038..1309442)	4916005	0	0	0	0	0	0	0	0	0	0	0	0	0	0	0	0	0	0	0	0	1	0.239613	0.266645	0.110499	0	0	0	0	0.333333	0.079871	0.0888816	0.0368331
CD630_11120		NC_009089	complement(1309464..1310333)	4916006	3	0.391498	0.435242	0.40746	0	0	0	0	4	0.471819	0.524759	0.496926	8	1.76645	1.97987	1.85521	7	1.12434	1.25919	1.11007	2	0.223088	0.248255	0.220999	2.33333	0.287772	0.32	0.301462	5.66667	1.03796	1.16244	1.06209
CD630_11130		NC_009089	complement(1310350..1310565)	4916007	0	0	0	0	0	0	0	0	1	0.475095	0.528403	0.124231	0	0	0	0	0	0	0	0	1	0.449274	0.499959	0.110499	0.333333	0.158365	0.176134	0.0414105	0.333333	0.149758	0.166653	0.0368331
CD630_11150		NC_009089	complement(1310925..1312712)	4916009	3	0.190494	0.211779	0.40746	1	0.0824922	0.0908158	0.17173	3	0.172182	0.191502	0.372694	20	2.14879	2.4084	4.63801	9	0.703387	0.787749	1.42723	10	0.542747	0.603977	1.10499	2.33333	0.148389	0.164699	0.317295	13	1.13164	1.26671	2.39008
CD630_11160		NC_009089	complement(1312709..1313185)	4916010	0	0	0	0	2	0.618432	0.680833	0.34346	0	0	0	0	3	1.20819	1.35416	0.695702	2	0.58591	0.656182	0.317162	1	0.203445	0.226396	0.110499	0.666667	0.206144	0.226944	0.114487	2	0.665847	0.745579	0.374455
CD630_11170		NC_009089	complement(1313268..1313486)	4916011	0	0	0	0	1	0.673498	0.741455	0.17173	0	0	0	0	0	0	0	0	0	0	0	0	0	0	0	0	0.333333	0.224499	0.247152	0.0572433	0	0	0	0
CD630_11180		NC_009089	complement(1313507..1314481)	4916012	2	0.232891	0.258913	0.27164	0	0	0	0	0	0	0	0	7	1.37919	1.54582	1.62331	4	0.57329	0.642049	0.634325	3	0.298595	0.33228	0.331498	0.666667	0.0776304	0.0863045	0.0905466	4.66667	0.750359	0.840051	0.863043
CD630_11190		NC_009089	1315171..1315860	4916013	4	0.658171	0.731712	0.54328	2	0.427525	0.470663	0.34346	7	1.04108	1.15789	0.86962	6	1.67045	1.87227	1.3914	6	1.21513	1.36086	0.951487	6	0.843854	0.939053	0.662996	4.33333	0.708925	0.786756	0.585453	6	1.24314	1.39073	1.00196
CD630_11200	pflD	NC_009089	1316081..1318453	4916014	542	25.9316	28.8291	73.6144	337	20.9465	23.0601	57.873	544	23.5253	26.165	67.5819	578	46.7909	52.4441	134.039	1011	59.535	66.6755	160.326	1384	56.5983	62.9834	152.931	474.333	23.4678	26.018	66.3564	991	54.3081	60.701	149.098
CD630_11210	pflC	NC_009089	1318468..1319370	4916015	249	31.3068	34.8049	33.8192	164	26.7878	29.4907	28.1637	256	29.0929	32.3572	31.8033	174	37.0163	41.4886	40.3507	356	55.0911	61.6986	56.4549	525	56.4205	62.7855	58.0122	223	29.0625	32.2176	31.262	351.667	49.5093	55.3242	51.6059
CD630_11220		NC_009089	1319390..1319941	4916016	290	59.6467	66.3114	39.3878	253	67.6023	74.4235	43.4476	366	68.0419	75.6765	45.4687	249	86.6546	97.1241	57.7433	380	96.1975	107.735	60.2608	642	112.865	125.598	70.9406	303	65.097	72.1372	42.768	423.667	98.5725	110.153	62.9816
CD630_11230		NC_009089	1320105..1320977	4916017	350	45.5178	50.6038	47.537	309	52.2065	57.4742	53.0645	431	50.6638	56.3485	53.5438	189	41.589	46.6138	43.8292	363	58.1048	65.0737	57.565	524	58.2482	64.8194	57.9017	363.333	49.4627	54.8088	51.3818	358.667	52.6473	58.8356	53.0986
CD630_11240		NC_009089	1321141..1322121	4916018	1077	124.645	138.572	146.278	965	145.09	159.73	165.719	1223	127.936	142.291	151.935	795	155.679	174.488	184.361	1143	162.816	182.343	181.258	1966	194.482	216.423	217.242	1088.33	132.557	146.864	154.644	1301.33	170.992	191.085	194.287
CD630_11241		NC_009089	1322622..1322843	4915967	131	66.9955	74.4813	17.7924	184	122.249	134.584	31.5983	180	83.2059	92.542	22.3617	91	78.7444	88.2582	21.103	153	96.307	107.858	24.2629	234	102.289	113.828	25.8569	165	90.8168	100.536	23.9175	159.333	92.4467	103.315	23.7409
CD630_11250		NC_009089	1323349..1324218	4916560	34041	4442.33	4938.7	4623.44	29650	5026.73	5533.94	5091.79	40501	4777.28	5313.32	5031.5	38698	8544.77	9577.15	8974.1	58089	9330.26	10449.3	9211.82	88353	9855.24	10967.1	9762.95	34730.7	4748.78	5261.98	4915.58	61713.3	9243.43	10331.2	9316.29
CD630_11260		NC_009089	1324444..1325310	4916561	503	65.8683	73.2282	68.3174	376	63.966	70.4203	64.5704	551	65.2179	72.5357	68.4516	454	100.593	112.747	105.283	483	77.848	87.1848	76.5947	693	77.5674	86.3181	76.5761	476.667	65.0174	72.0614	67.1131	543.333	85.3362	95.4165	86.1512
CD630_11261		NC_009089	1325502..1325699	4916562	41	23.5097	26.1365	5.56862	20	14.8986	16.4019	3.4346	49	25.396	28.2456	6.08734	17	16.4936	18.4863	3.94231	38	26.8187	30.0352	6.02608	59	28.9169	32.1792	6.51946	36.6667	21.2681	23.5947	5.03019	38	24.0764	26.9002	5.49595
CD630_11270		NC_009089	1325702..1326145	4916563	110	28.1279	31.2708	14.9402	77	25.5793	28.1603	13.2232	113	26.1174	29.0479	14.0382	61	26.3924	29.5811	14.1459	79	24.8636	27.8456	12.5279	112	24.4794	27.241	12.3759	100	26.6082	29.493	14.0672	84	25.2451	28.2226	13.0166
CD630_11280	polA	NC_009089	1326574..1329222	4916565	1475	63.2176	70.2812	200.334	952	53.0073	58.3558	163.487	1553	60.1622	66.9127	192.932	685	49.6752	55.677	158.852	1269	66.942	74.9709	201.239	1858	68.0658	75.7446	205.308	1326.67	58.7957	65.1832	185.584	1270.67	61.561	68.7975	188.466
CD630_11290	coaE	NC_009089	1329231..1329833	4916566	299	56.2965	62.5868	40.6101	216	52.8344	58.1655	37.0936	281	47.8215	53.1873	34.9091	158	50.3351	56.4166	36.6403	243	56.3129	63.0669	38.5352	375	60.3503	67.1586	41.4373	265.333	52.3175	57.9799	37.5376	258.667	55.6661	62.214	38.8709
CD630_11300		NC_009089	1329826..1330380	4916567	242	49.5051	55.0366	32.8684	161	42.7871	47.1044	27.6485	260	48.0745	53.4687	32.3002	129	44.6507	50.0453	29.9152	205	51.6155	57.8061	32.5091	335	58.5756	65.1838	37.0173	221	46.7889	51.8699	30.939	223	51.6139	57.6784	33.1472
CD630_11310		NC_009089	1330380..1332095	4916568	1186	78.4684	87.2362	161.082	869	74.6935	82.2302	149.233	1253	74.9322	83.3399	155.662	628	70.303	78.7969	145.634	1007	82.0033	91.8385	159.691	1587	89.748	99.8729	175.363	1102.67	76.0314	84.2688	155.326	1074	80.6848	90.1694	160.229
CD630_11320		NC_009089	1332168..1332380	4916569	436	232.399	258.366	59.2175	367	254.136	279.779	63.0248	514	247.638	275.425	63.855	230	207.434	232.496	53.3372	411	269.638	301.978	65.1769	528	240.558	267.696	58.3437	439	244.725	271.19	62.0324	389.667	239.21	267.39	58.9526
CD630_11330		NC_009089	1332581..1333180	4916570	261	49.3875	54.9058	35.449	276	67.8482	74.6942	47.3974	299	51.1393	56.8773	37.1452	155	49.6263	55.6221	35.9446	252	58.6906	65.7298	39.9625	387	62.5929	69.6543	42.7633	278.667	56.125	62.1591	39.9972	264.667	56.9699	63.6687	39.5568
CD630_11340	gloA	NC_009089	1333408..1333779	4916285	627	191.36	212.742	85.1591	458	181.595	199.918	78.6523	769	212.138	235.941	95.534	256	132.199	148.171	59.3666	429	161.151	180.479	68.0313	616	160.695	178.824	68.0676	618	195.031	216.2	86.4485	433.667	151.349	169.158	65.1552
CD630_11350		NC_009089	1333890..1335185	4916286	9024	790.536	878.867	1225.64	6470	736.342	810.64	1111.09	9998	791.667	880.496	1242.07	4134	612.769	686.803	958.678	5383	580.415	650.028	853.642	7809	584.73	650.696	862.89	8497.33	772.848	856.668	1192.93	5775.33	592.638	662.509	891.737
CD630_11360		NC_009089	1335296..1336240	4916287	379	45.5339	50.6217	51.4757	366	57.1254	62.8895	62.8531	550	59.7263	66.4278	68.3273	276	56.1059	62.8846	64.0046	328	48.5022	54.3194	52.0146	523	53.7075	59.7665	57.7912	431.667	54.1285	59.9797	60.8854	375.667	52.7719	58.9902	57.9368
CD630_11370	rnfC	NC_009089	1336456..1337793	4916288	4363	370.217	411.584	592.582	3054	336.661	370.631	524.463	4787	367.149	408.344	594.696	2714	389.659	436.738	629.379	3472	362.613	406.103	550.594	4928	357.421	397.743	544.541	4068	358.009	396.853	570.58	3704.67	369.898	413.528	574.838
CD630_11380	rnfD	NC_009089	1337816..1338793	4916289	1783	206.986	230.113	242.167	1304	196.661	216.505	223.936	1949	204.507	227.453	242.127	1050	206.244	231.162	243.496	1211	173.031	193.784	192.042	1875	186.049	207.038	207.186	1678.67	202.718	224.69	236.077	1378.67	188.442	210.662	214.241
CD630_11390	rnfG	NC_009089	1338793..1339362	4916290	1453	289.413	321.751	197.346	1019	263.681	290.287	174.993	1679	302.281	336.198	208.585	806	271.639	304.458	186.912	1039	254.718	285.268	164.766	1511	257.25	286.271	166.965	1383.67	285.125	316.079	193.641	1118.67	261.202	291.999	172.881
CD630_11400	rnfE	NC_009089	1339375..1339968	4916291	696	133.03	147.894	94.5306	521	129.369	142.423	89.4712	755	130.435	145.071	93.7948	355	114.808	128.679	82.3248	442	103.981	116.452	70.0929	731	119.425	132.898	80.775	657.333	130.945	145.129	92.5989	509.333	112.738	126.01	77.7309
CD630_11410	rnfA	NC_009089	1339983..1340558	4916292	744	146.649	163.035	101.05	578	148.008	162.942	99.2598	797	141.994	157.927	99.0125	324	108.057	121.113	75.1358	521	126.396	141.556	82.6208	807	135.962	151.3	89.173	706.333	145.55	161.301	99.7741	550.667	123.472	137.99	82.3099
CD630_11420	rnfB	NC_009089	1340568..1341545	4916293	2788	323.654	359.818	378.666	1935	291.825	321.271	332.297	3043	319.299	355.126	378.036	1552	304.849	341.68	359.91	2037	291.053	325.961	323.03	3016	299.266	333.028	333.266	2588.67	311.593	345.405	363	2201.67	298.389	333.556	338.735
CD630_11430		NC_009089	1341765..1342349	4916295	4031	782.32	869.733	547.49	2963	747.061	822.441	508.836	4639	813.772	905.082	576.31	1506	494.539	554.289	349.243	1733	413.963	463.613	274.821	2432	403.434	448.948	268.734	3877.67	781.051	865.752	544.212	1890.33	437.312	488.95	297.599
CD630_11440	radC	NC_009089	1342346..1343053	4916296	3845	616.582	685.476	522.227	2885	601.025	661.67	495.441	4322	626.449	696.74	536.929	1287	349.202	391.392	298.456	1677	330.993	370.691	265.941	2281	312.649	347.92	252.049	3684	614.686	681.295	518.199	1748.33	330.948	370.001	272.149
CD630_11450	mreB2	NC_009089	1343123..1344184	4916297	8578	917.042	1019.51	1165.06	5763	800.395	881.156	989.679	9042	873.724	971.76	1123.3	3116	563.643	631.742	722.603	3818	502.378	562.632	605.463	5005	457.346	508.941	553.049	7794.33	863.72	957.475	1092.68	3979.67	507.789	567.772	627.038
CD630_11460	mreC	NC_009089	1344188..1345087	4914582	2664	336.062	373.612	361.824	1946	318.919	351.099	334.186	3001	342.183	380.577	372.819	1041	222.198	249.043	241.409	1502	233.21	261.18	238.189	1857	200.233	222.822	205.197	2537	332.388	368.429	356.276	1466.67	218.547	244.348	228.265
CD630_11470		NC_009089	1345102..1345590	4914583	1102	255.859	284.447	149.674	869	262.115	288.562	149.233	1259	264.211	293.857	156.407	356	139.853	156.75	82.5567	524	149.741	167.701	83.0965	836	165.906	184.623	92.3775	1076.67	260.728	288.956	151.771	572	151.834	169.691	86.0102
CD630_11480		NC_009089	1345602..1348580	4914584	13630	519.461	577.503	1851.22	8965	443.874	488.662	1539.56	13606	468.699	521.29	1690.29	5889	379.754	425.636	1365.66	8292	388.963	435.614	1314.95	10580	344.652	383.533	1169.08	12067	477.345	529.152	1693.69	8253.67	371.123	414.928	1283.23
CD630_11490	minC	NC_009089	1348678..1349361	4914585	3220	534.475	594.195	437.34	2427	523.352	576.159	416.788	3331	499.75	555.825	413.815	1498	420.714	471.544	347.387	2234	456.401	511.14	354.27	3096	439.248	488.802	342.106	2992.67	519.192	575.393	422.648	2276	438.788	490.495	347.921
CD630_11500	minD	NC_009089	1349385..1350182	4914586	4871	693.015	770.45	661.579	3491	645.249	710.356	599.509	5114	657.646	731.437	635.32	2425	583.768	654.298	562.359	3633	636.183	712.484	576.125	5105	620.809	690.845	564.099	4492	665.303	737.414	632.136	3721	613.587	685.876	567.528
CD630_11510	minE	NC_009089	1350200..1350484	4914587	1157	460.91	512.41	157.144	897	464.224	511.065	154.042	1320	475.295	528.626	163.986	658	443.519	497.105	152.591	900	441.283	494.209	142.723	1258	428.352	476.676	139.008	1124.67	466.81	517.367	158.39	938.667	437.718	489.33	144.774
CD630_11520	mrdB	NC_009089	1350569..1351699	4914588	2470	247.949	275.654	335.475	1795	234.09	257.71	308.255	2770	251.334	279.535	344.121	1271	215.881	241.963	294.746	1763	217.826	243.951	279.579	2492	213.821	237.943	275.364	2345	244.458	270.966	329.284	1842	215.843	241.286	283.23
CD630_11530	mgsA	NC_009089	1351740..1352153	4914589	835	228.989	254.575	113.41	661	235.495	259.257	113.513	978	242.423	269.623	121.498	451	209.27	234.554	104.587	729	246.063	275.575	115.606	990	232.06	258.24	109.394	824.667	235.635	261.152	116.14	723.333	229.131	256.123	109.862
CD630_11540		NC_009089	1352637..1352966	4914590	23	7.91301	8.79717	3.12386	23	10.28	11.3173	3.94979	31	9.64012	10.7218	3.85118	34	19.7923	22.1836	7.88463	94	39.8046	44.5786	14.9066	105	30.8774	34.3608	11.6024	25.6667	9.27772	10.2788	3.64161	77.6667	30.1581	33.7077	11.4646
CD630_11550		NC_009089	1352970..1353761	4914591	108	15.482	17.2119	14.6685	80	14.8986	16.4019	13.7384	107	13.8641	15.4198	13.2928	132	32.017	35.8852	30.6109	248	43.7568	49.0049	39.3281	374	45.826	50.9958	41.3268	98.3333	14.7482	16.3445	13.8999	251.333	40.5332	45.2953	37.0886
CD630_11560		NC_009089	1354325..1355407	4914592	7682	805.329	895.313	1043.37	5890	802.171	883.112	1011.49	9020	854.698	950.599	1120.57	2668	473.248	530.425	618.711	3115	401.929	450.135	493.98	3947	353.675	393.574	436.141	7530.67	820.733	909.675	1058.48	3243.33	409.617	458.045	516.278
CD630_11570	norV	NC_009089	complement(1355619..1356812)	4914593	12910	1227.58	1364.74	1753.43	13009	1607.01	1769.17	2234.03	16374	1407.29	1565.2	2034.17	20720	3333.62	3736.39	4804.98	26412	3091.12	3461.86	4188.45	40019	3252.57	3619.51	4422.07	14097.7	1413.96	1566.37	2007.21	29050.3	3225.77	3605.92	4471.83
CD630_11580		NC_009089	1357131..1358975	4914594	2400	147.687	164.189	325.968	1669	133.426	146.889	286.617	2666	148.285	164.924	331.201	1654	172.215	193.022	383.564	2421	183.366	205.358	383.925	3284	172.732	192.218	362.88	2245	143.133	158.667	314.595	2453	176.104	196.866	376.79
CD630_11590		NC_009089	1358977..1359678	4914595	986	159.466	177.284	133.918	641	134.679	148.269	110.079	898	131.272	146.002	111.56	647	177.051	198.442	150.04	1000	199.059	222.934	158.581	1507	208.325	231.827	166.523	841.667	141.806	157.185	118.519	1051.33	194.812	217.734	158.381
CD630_11600	rng	NC_009089	1359696..1361117	4914988	1587	126.708	140.866	215.546	1053	109.222	120.242	180.832	1561	112.652	125.292	193.925	996	134.552	150.809	230.973	1544	151.728	169.926	244.849	2269	154.846	172.315	250.723	1400.33	116.194	128.8	196.768	1603	147.042	164.35	242.182
CD630_11610	rplU	NC_009089	1361218..1361529	4914989	4954	1802.72	2004.15	672.852	5048	2386.41	2627.2	866.892	6404	2106.35	2342.7	795.579	2705	1665.5	1866.72	627.292	3430	1536.24	1720.49	543.933	5252	1633.56	1817.85	580.343	5468.67	2098.5	2324.68	778.441	3795.67	1611.77	1801.69	583.856
CD630_11620		NC_009089	1361544..1361861	4914990	6451	2303.18	2560.53	876.174	6899	3199.92	3522.8	1184.76	8197	2645.22	2942.03	1018.33	3425	2069.02	2319	794.26	4773	2097.41	2348.97	756.908	7063	2155.4	2398.56	780.457	7182.33	2716.11	3008.45	1026.42	5087	2107.28	2355.51	777.208
CD630_11630	rpmA	NC_009089	1361875..1362165	4914991	9489	3702.16	4115.82	1288.79	9516	4823.27	5309.95	1634.18	12433	4384.47	4876.43	1544.57	4409	2910.57	3262.23	1022.45	6510	3126.13	3501.07	1032.36	9524	3176.08	3534.39	1052.4	10479.3	4303.3	4767.4	1489.18	6814.33	3070.93	3432.56	1035.74
CD630_11640	obgE	NC_009089	1362276..1363553	4914992	2525	224.315	249.379	342.945	1601	184.774	203.418	274.939	2634	211.504	235.236	327.226	1233	185.338	207.73	285.934	1800	196.816	220.422	285.446	2246	170.547	189.787	248.182	2253.33	206.864	229.344	315.037	1759.67	184.234	205.98	273.187
CD630_11650		NC_009089	1363605..1363973	4914993	544	167.379	186.081	73.886	416	166.283	183.061	71.4396	585	162.691	180.946	72.6754	290	150.974	169.215	67.2512	504	190.864	213.755	79.9249	664	174.625	194.325	73.3716	515	165.451	183.363	72.667	486	172.154	192.432	73.5159
CD630_11660	hom1	NC_009089	1364274..1365479	4914995	524	49.3301	54.842	71.1696	366	44.7625	49.2791	62.8531	480	40.844	45.4269	59.6311	350	55.7509	62.4867	81.1653	517	59.9049	67.0897	81.9865	722	58.0972	64.6514	79.7806	456.667	44.9788	49.8493	64.5513	529.667	57.9177	64.7426	80.9774
CD630_11670		NC_009089	complement(1365680..1366252)	4914996	88	17.4364	19.3846	11.9521	77	19.8206	21.8205	13.2232	110	19.7003	21.9108	13.6655	45	15.0865	16.9093	10.4355	44	10.7304	12.0174	6.97757	54	9.14544	10.1772	5.96697	91.6667	18.9857	21.0386	12.9469	47.6667	11.6541	13.0346	7.79336
CD630_11680		NC_009089	complement(1366526..1367785)	4914997	14	1.26149	1.40245	1.90148	19	2.22415	2.44857	3.26287	15	1.22167	1.35875	1.86347	10	1.52462	1.70882	2.31901	21	2.32899	2.60832	3.3302	32	2.46459	2.74263	3.53598	16	1.5691	1.73659	2.34261	21	2.10607	2.35326	3.06173
CD630_11690		NC_009089	1367910..1368623	4914998	149	23.6928	26.3401	20.2372	109	22.5169	24.7889	18.7186	178	25.5833	28.4538	22.1132	90	24.2145	27.1401	20.8711	132	25.8342	28.9327	20.9327	192	26.0957	29.0396	21.2159	145.333	23.931	26.5276	20.3563	138	25.3815	28.3708	21.0066
CD630_11700		NC_009089	1368741..1370015	4914999	25	2.22617	2.47491	3.3955	18	2.0823	2.2924	3.09114	21	1.69022	1.87987	2.60886	39	5.87605	6.58599	9.04413	81	8.87757	9.94232	12.8451	89	6.774	7.5382	9.83444	21.3333	1.99956	2.21573	3.03183	69.6667	7.17587	8.02217	10.5745
CD630_11710	etfB	NC_009089	1370023..1370820	4915000	23	3.2723	3.63793	3.12386	14	2.58765	2.84875	2.40422	26	3.34353	3.71869	3.23002	28	6.74041	7.55478	6.49322	36	6.30404	7.06013	5.70892	57	6.93166	7.71365	6.29846	21	3.06782	3.40179	2.91936	40.3333	6.6587	7.44285	6.16687
CD630_11720	etfA	NC_009089	1370834..1372054	4915001	125	11.6231	12.9218	16.9775	96	11.5967	12.7669	16.4861	111	9.32914	10.3759	13.7897	111	17.4638	19.5738	25.741	208	23.8049	26.66	32.9849	276	21.9361	24.4108	30.4978	110.667	10.8497	12.0215	15.7511	198.333	21.0683	23.5482	29.7412
CD630_11730		NC_009089	1372065..1373456	4916375	148	12.0712	13.42	20.1013	91	9.64234	10.6153	15.6274	136	10.0261	11.1511	16.8955	116	16.0085	17.9426	26.9005	174	17.4674	19.5624	27.5931	280	19.5202	21.7223	30.9398	125	10.5799	11.7288	17.5414	190	17.6654	19.7425	28.4778
CD630_11740		NC_009089	complement(1373718..1374998)	4916376	193	17.1055	19.0168	26.2132	185	21.3011	23.4505	31.77	199	15.9418	17.7306	24.7221	112	16.7958	18.825	25.9729	131	14.2903	16.0042	20.7741	194	14.6966	16.3546	21.4369	192.333	18.1162	20.066	27.5684	145.667	15.2609	17.0613	22.728
CD630_11750	ackA	NC_009089	1375461..1376657	4916377	7143	677.508	753.209	970.161	5520	680.182	748.814	947.949	8246	706.942	786.264	1024.41	3815	612.254	686.226	884.701	5134	599.351	671.235	814.156	7948	644.361	717.054	878.249	6969.67	688.21	762.762	980.841	5632.33	618.655	691.505	859.035
CD630_11760		NC_009089	1376750..1377274	4916378	5515	1192.65	1325.91	749.047	5272	1481.14	1630.59	905.36	6210	1213.85	1350.06	771.478	2302	842.32	944.089	533.836	4106	1092.9	1223.97	651.134	6201	1146.22	1275.53	685.207	5665.67	1295.88	1435.52	808.628	4203	1027.15	1147.86	623.392
CD630_11761	rpmF	NC_009089	1377299..1377475	4916379	984	631.175	701.699	133.647	948	789.979	869.689	162.8	1149	666.164	740.911	142.742	626	679.411	761.496	145.17	714	563.695	631.303	113.227	1022	560.329	623.542	112.93	1027	695.772	770.766	146.396	787.333	601.145	672.114	123.776
CD630_11770	fapR	NC_009089	1377682..1378239	4916380	5633	1146.13	1274.19	765.073	4007	1059.17	1166.04	688.121	6140	1129.19	1255.9	762.781	2535	872.72	978.162	587.868	3659	916.321	1026.22	580.248	4704	818.085	910.376	519.789	5260	1111.5	1232.04	738.659	3632.67	869.042	971.586	562.635
CD630_11780	plsX	NC_009089	1378250..1379272	4916381	8862	983.521	1093.42	1203.64	6507	938.178	1032.84	1117.45	9715	974.544	1083.89	1206.91	3945	740.803	830.306	914.848	5936	810.844	908.095	941.338	7840	743.714	827.615	866.315	8361.33	965.415	1070.05	1176	5907	765.12	855.339	907.5
CD630_11790	fabH	NC_009089	1379298..1380284	4916382	8513	979.249	1088.67	1156.23	5732	856.583	943.014	984.355	9185	954.985	1062.14	1141.07	4182	813.951	912.292	969.809	5055	715.687	801.525	801.628	6477	636.828	708.671	715.704	7810	930.272	1031.27	1093.89	5238	722.155	807.496	829.047
CD630_11800	fabK	NC_009089	1380393..1381322	4916383	9674	1181	1312.96	1313.92	6529	1035.49	1139.97	1121.22	9697	1070.01	1190.07	1204.67	4719	974.761	1092.53	1094.34	6196	930.996	1042.66	982.569	7681	801.494	891.913	848.746	8633.33	1095.5	1214.33	1213.27	6198.67	902.417	1009.03	975.218
CD630_11810	fabD	NC_009089	1381338..1382288	4916384	9321	1112.78	1237.12	1265.98	6477	1004.55	1105.92	1112.29	9604	1036.35	1152.63	1193.12	4634	936.067	1049.16	1074.63	6160	905.148	1013.71	976.86	7720	787.775	876.647	853.055	8467.33	1051.23	1165.22	1190.46	6171.33	876.33	979.839	968.181
CD630_11820	fabG	NC_009089	1382288..1383037	4916385	6637	1004.7	1116.97	901.437	4572	899.136	989.86	785.149	6921	946.983	1053.24	859.806	3270	837.564	938.757	758.315	4290	799.31	895.177	680.313	5644	730.283	812.669	623.658	6043.33	950.274	1053.35	848.797	4401.33	789.052	882.201	687.429
CD630_11830	acpP	NC_009089	1383091..1383315	4916386	1936	976.901	1086.06	262.947	1336	875.799	964.168	229.431	2128	970.563	1079.46	264.365	817	697.543	781.819	189.463	1196	742.793	831.882	189.663	1467	632.722	704.102	162.103	1800	941.087	1043.23	252.248	1160	691.019	772.601	180.41
CD630_11840	fabF	NC_009089	1383344..1384582	4916387	16161	1480.9	1646.36	2194.99	11437	1361.51	1498.89	1964.07	17736	1468.99	1633.82	2203.37	8325	1290.76	1446.7	1930.57	10613	1196.98	1340.54	1683.02	13445	1053.06	1171.86	1485.66	15111.3	1437.13	1593.02	2120.81	10794.3	1180.27	1319.7	1699.75
CD630_11850		NC_009089	1384808..1386526	4916388	763	50.3937	56.0245	103.631	562	48.2215	53.0871	96.5122	742	44.2958	49.266	92.1798	597	66.716	74.7765	138.445	1141	92.7532	103.878	180.941	1759	99.3014	110.504	194.368	689	47.637	52.7925	97.4408	1165.67	86.2569	96.3861	171.251
CD630_11860		NC_009089	1386557..1388557	4916181	1299	73.7038	81.9391	176.43	873	64.3498	70.8429	149.92	1226	62.875	69.9298	152.308	884	84.8665	95.12	205	1704	118.999	133.271	270.222	2544	123.377	137.296	281.11	1132.67	66.9762	74.2373	159.553	1710.67	109.081	121.896	252.111
CD630_11870		NC_009089	1388905..1389153	4916182	0	0	0	0	0	0	0	0	0	0	0	0	0	0	0	0	1	0.561203	0.628512	0.158581	4	1.55893	1.7348	0.441998	0	0	0	0	1.66667	0.70671	0.787769	0.200193
CD630_11880		NC_009089	1389188..1389913	4916183	5	0.781918	0.869286	0.679099	2	0.406325	0.447324	0.34346	1	0.141351	0.157211	0.124231	5	1.32301	1.48286	1.1595	8	1.53983	1.72451	1.26865	12	1.60402	1.78498	1.32599	2.66667	0.443198	0.491274	0.382264	8.33333	1.48895	1.66412	1.25138
CD630_11890		NC_009089	1389920..1391248	4916184	33	2.81914	3.13414	4.48206	42	4.66127	5.1316	7.21265	45	3.47474	3.86462	5.59042	22	3.18001	3.56422	5.10182	34	3.57498	4.00375	5.39176	54	3.94307	4.3879	5.96697	40	3.65172	4.04345	5.76171	36.6667	3.56602	3.98529	5.48685
CD630_11900		NC_009089	1391454..1391993	4916185	532	111.852	124.35	72.2562	324	88.4976	97.4272	55.6405	589	111.932	124.492	73.1724	170	60.4765	67.7832	39.4231	260	67.282	75.3516	41.2311	345	61.9998	68.9943	38.1223	481.667	104.094	115.423	67.023	258.333	63.2528	70.7097	39.5922
CD630_11910	fbp	NC_009089	1392082..1394067	4916186	2995	171.216	190.347	406.781	2293	170.296	187.479	393.777	3454	178.475	198.501	429.096	1364	131.937	147.877	316.313	2018	141.991	159.021	320.017	3037	148.399	165.14	335.587	2914	173.329	192.109	409.884	2139.67	140.776	157.346	323.972
CD630_11920	spoIIIAA	NC_009089	1394291..1395259	4916187	6	0.703	0.78155	0.814919	5	0.761073	0.837867	0.858649	2	0.211807	0.235573	0.248463	11	2.18072	2.44419	2.55091	11	1.58631	1.77657	1.74439	8	0.801182	0.891567	0.883995	4.33333	0.558627	0.61833	0.640677	10	1.52274	1.70411	1.72643
CD630_11930	spoIIIAB	NC_009089	1395249..1395770	4916188	1	0.217499	0.241801	0.13582	3	0.847678	0.933211	0.51519	3	0.589773	0.655949	0.372694	5	1.84005	2.06237	1.1595	3	0.803101	0.899422	0.475743	7	1.30135	1.44816	0.773496	2.33333	0.55165	0.61032	0.341235	5	1.31483	1.46998	0.802914
CD630_11940	spoIIIAC	NC_009089	1395787..1395984	4916189	0	0	0	0	0	0	0	0	0	0	0	0	1	0.970211	1.08743	0.231901	1	0.705755	0.790401	0.158581	1	0.490117	0.54541	0.110499	0	0	0	0	1	0.722028	0.807747	0.166994
CD630_11950	spoIIIAD	NC_009089	1396000..1396386	4916190	2	0.586741	0.652301	0.27164	0	0	0	0	1	0.265169	0.294923	0.124231	1	0.496387	0.55636	0.231901	4	1.44434	1.61757	0.634325	3	0.752273	0.83714	0.331498	1	0.28397	0.315741	0.131957	2.66667	0.897665	1.00369	0.399241
CD630_11960	spoIIIAE	NC_009089	1396465..1397676	4916191	10	0.936753	1.04142	1.3582	1	0.121696	0.133976	0.17173	10	0.846704	0.941709	1.24231	6	0.950999	1.0659	1.3914	16	1.84475	2.066	2.5373	11	0.880755	0.980117	1.21549	7	0.635051	0.705702	0.924081	11	1.2255	1.37067	1.71473
CD630_11970	spoiIIIAF	NC_009089	1397736..1398353	4916192	2	0.367425	0.40848	0.27164	3	0.716	0.788246	0.51519	3	0.498158	0.554054	0.372694	5	1.55422	1.742	1.1595	5	1.13058	1.26618	0.792906	3	0.471084	0.524229	0.331498	2.66667	0.527195	0.583593	0.386508	4.33333	1.05196	1.17747	0.761303
CD630_11980	spoIIIAG	NC_009089	1398365..1398919	4913258	5	1.02283	1.13712	0.679099	0	0	0	0	8	1.47922	1.64519	0.993852	7	2.4229	2.71564	1.62331	5	1.25891	1.4099	0.792906	11	1.92338	2.14036	1.21549	4.33333	0.834016	0.927437	0.55765	7.66667	1.8684	2.08864	1.21057
CD630_11990	spoIIIAH	NC_009089	1398946..1399635	4913259	13	2.13905	2.37806	1.76566	4	0.855049	0.941325	0.686919	11	1.63598	1.81954	1.36655	10	2.78408	3.12045	2.31901	11	2.22773	2.49492	1.74439	8	1.12514	1.25207	0.883995	9.33333	1.54336	1.71298	1.27304	9.66667	2.04565	2.28915	1.64913
CD630_12000		NC_009089	1399745..1400107	4913260	1416	442.878	492.363	192.321	1189	483.121	531.868	204.187	1673	472.959	526.028	207.839	746	394.788	442.486	172.998	1309	503.909	564.346	207.583	1735	463.829	516.156	191.716	1426	466.319	516.753	201.449	1263.33	454.175	507.663	190.766
CD630_12010	nusB	NC_009089	1400189..1400698	4913261	348	77.4706	86.1268	47.2653	255	73.748	81.1893	43.7911	359	72.2368	80.3422	44.5991	198	74.5807	83.5914	45.9163	375	102.75	115.073	59.4679	469	89.2417	99.3095	51.8242	320.667	74.4851	82.5528	45.2185	347.333	88.8573	99.3247	52.4028
CD630_12020	gcp	NC_009089	1400682..1401752	4913262	381	40.389	44.9019	51.7474	265	36.4953	40.1777	45.5084	363	34.7818	38.6844	45.096	204	36.5908	41.0117	47.3078	344	44.8837	50.2669	54.5519	426	38.5998	42.9544	47.0727	336.333	37.222	41.2547	47.4506	324.667	40.0248	44.7443	49.6441
CD630_12030	xseA	NC_009089	1401749..1402954	4913263	779	73.3361	81.5304	105.804	569	69.5897	76.6115	97.7143	899	76.4974	85.0808	111.684	449	71.5205	80.1615	104.123	656	76.0109	85.1274	104.029	931	74.9148	83.3663	102.875	749	73.1411	81.0742	105.067	678.667	74.1487	82.8851	103.676
CD630_12040	xseB	NC_009089	1402956..1403171	4913264	136	71.4846	79.472	18.4715	119	81.2594	89.4586	20.4359	192	91.2183	101.453	23.8524	64	56.919	63.7959	14.8416	112	72.4575	81.1479	17.7611	163	73.2317	81.4933	18.0114	149	81.3208	90.128	20.9199	113	67.5361	75.479	16.8714
CD630_12050	ispA	NC_009089	1403174..1404061	4913265	959	122.612	136.312	130.251	677	112.449	123.795	116.261	1007	116.373	129.43	125.101	549	118.766	133.115	127.314	717	112.83	126.363	113.703	1185	129.5	144.11	130.942	881	117.145	129.846	123.871	817	120.365	134.529	123.986
CD630_12060		NC_009089	1404091..1404528	4913266	499	129.346	143.799	67.7741	320	107.76	118.633	54.9535	525	123.004	136.806	65.2215	329	144.296	161.729	76.2953	440	140.378	157.214	69.7757	640	141.798	157.795	70.7196	448	120.037	133.079	62.6497	469.667	142.157	158.913	72.2636
CD630_12070	dxs	NC_009089	1404562..1406427	4913267	2719	165.434	183.919	369.294	1814	143.386	157.854	311.518	2694	148.156	164.78	334.68	1563	160.908	180.349	362.461	2278	170.593	191.053	361.248	3317	172.504	191.965	366.526	2409	152.325	168.851	338.497	2386	168.002	187.789	363.412
CD630_12080		NC_009089	1406560..1407372	4913268	1206	168.416	187.235	163.799	828	150.217	165.375	142.192	1293	163.208	181.521	160.631	620	146.498	164.198	143.778	1046	179.788	201.351	165.876	1420	169.497	188.619	156.909	1109	160.614	178.043	155.541	1028.67	165.261	184.723	155.521
CD630_12090	recN	NC_009089	1407392..1409071	4913269	1913	129.281	143.726	259.823	1356	119.05	131.063	232.866	1992	121.679	135.332	247.469	1097	125.438	140.593	254.395	1718	142.9	160.039	272.442	2524	145.796	162.244	278.9	1753.67	123.337	136.707	246.719	1779.67	138.045	154.292	268.579
CD630_12100		NC_009089	1409285..1410151	4913270	272	35.6186	39.5985	36.943	204	34.7049	38.2067	35.0329	340	40.2434	44.7589	42.2387	112	24.8159	27.8141	25.9729	204	32.8799	36.8234	32.3506	284	31.7881	35.3742	31.3818	272	36.8557	40.8547	38.0715	200	29.828	33.3373	29.9018
CD630_12110		NC_009089	complement(1410244..1410723)	4913271	377	89.1718	99.1355	51.2041	316	97.1015	106.899	54.2666	398	85.0896	94.637	49.4441	162	64.8343	72.6676	37.5679	171	49.7822	55.7529	27.1174	301	60.8542	67.7194	33.2603	363.667	90.4543	100.224	51.6383	211.333	58.4902	65.38	32.6485
CD630_12120	bltD	NC_009089	complement(1410796..1411236)	4913272	286	73.63	81.8571	38.8445	267	89.3003	98.3109	45.8519	319	74.2312	82.5603	39.6298	131	57.0642	63.9587	30.379	157	49.7485	55.7152	24.8972	245	53.9129	59.995	27.0723	290.667	79.0539	87.5761	41.4421	177.667	53.5752	59.8897	27.4495
CD630_12130	spoIVB	NC_009089	1411397..1412455	4914855	65	6.96859	7.74723	8.82829	45	6.26754	6.89994	7.72784	93	9.01201	10.0232	11.5535	55	9.97696	11.1824	12.7545	102	13.4593	15.0736	16.1753	107	9.80512	10.9113	11.8234	67.6667	7.41604	8.22346	9.36989	88	11.0805	12.3891	13.5844
CD630_12140	spo0A	NC_009089	1412597..1413421	4914856	9455	1301.17	1446.56	1284.18	7671	1371.44	1509.83	1317.34	11093	1379.84	1534.67	1378.1	3619	842.686	944.499	839.249	4717	798.971	894.797	748.027	6744	793.284	882.778	745.208	9406.33	1350.82	1497.02	1326.54	5026.67	811.647	907.358	777.495
CD630_12150		NC_009089	1413834..1414955	4914857	1743	176.373	196.08	236.734	1254	164.848	181.482	215.349	1919	175.516	195.21	238.4	712	121.904	136.632	165.113	873	108.728	121.768	138.441	1213	104.914	116.75	134.036	1638.67	172.246	190.924	230.161	932.667	111.849	125.05	145.863
CD630_12160		NC_009089	1414973..1415848	4914858	1117	144.769	160.945	151.711	779	131.164	144.398	133.778	1148	134.485	149.574	142.618	359	78.7266	88.2383	83.2524	526	83.9075	93.9711	83.4137	748	82.8634	92.2116	82.6535	1014.67	136.806	151.639	142.702	544.333	81.8325	91.4737	83.1065
CD630_12170		NC_009089	1415872..1416564	4914859	876	143.515	159.551	118.978	659	140.26	154.412	113.17	979	144.972	161.238	121.623	258	71.5184	80.1592	59.8304	388	78.238	87.6216	61.5295	544	76.1782	84.7722	60.1117	838	142.916	158.401	117.924	396.667	75.3115	84.1843	60.4905
CD630_12180		NC_009089	1416572..1417396	4914860	1140	156.884	174.413	154.835	785	140.345	154.506	134.808	1161	144.415	160.619	144.233	374	87.0861	97.6078	86.7309	521	88.2476	98.8318	82.6208	757	89.0445	99.09	83.648	1028.67	147.215	163.179	144.625	550.667	88.1261	98.5099	84.3332
CD630_12190		NC_009089	1417401..1418468	4914861	2021	214.844	238.849	274.492	1359	187.685	206.622	233.381	1951	187.465	208.5	242.376	727	130.766	146.565	168.592	899	117.627	131.735	142.564	1248	113.399	126.192	137.903	1777	196.664	217.99	250.083	958	120.597	134.831	149.687
CD630_12200	nudF	NC_009089	1418470..1419006	4914862	825	174.424	193.914	112.051	566	155.461	171.148	97.1991	801	153.071	170.246	99.5094	292	104.458	117.078	67.715	392	102.007	114.242	62.1638	572	103.368	115.03	63.2056	730.667	160.986	178.436	102.92	418.667	103.278	115.45	64.3615
CD630_12210		NC_009089	1419074..1419679	4914863	321	60.1395	66.8593	43.5982	237	57.6841	63.5045	40.7	343	58.0839	64.6012	42.6114	85	26.945	30.2004	19.7116	133	30.6689	34.3472	21.0913	201	32.1876	35.8188	22.2104	300.333	58.6358	64.9883	42.3032	139.667	29.9338	33.4555	21.0044
CD630_12220		NC_009089	1419691..1420605	4914864	966	119.863	133.256	131.202	769	123.961	136.469	132.06	1106	124.042	137.96	137.4	290	60.8847	68.2407	67.2512	531	81.0947	90.821	84.2066	703	74.5589	82.9702	77.6811	947	122.622	135.895	133.554	508	72.1794	80.6773	76.3796
CD630_12230	drm	NC_009089	1420647..1421819	4914865	2453	237.425	263.954	333.166	1808	227.343	250.282	310.488	2582	225.888	251.233	320.766	916	150.013	168.137	212.421	1282	152.725	171.042	203.301	1853	153.3	170.595	204.755	2281	230.219	255.157	321.473	1350.33	152.013	169.925	206.826
CD630_12240	pupG	NC_009089	1421866..1422678	4914866	1514	211.428	235.052	205.631	1136	206.095	226.891	195.085	1805	227.835	253.4	224.238	700	165.401	185.385	162.331	860	147.818	165.547	136.38	1183	141.208	157.138	130.721	1485	215.12	238.448	208.318	914.333	151.476	169.357	143.144
CD630_12250	pdp	NC_009089	1422867..1424207	4914867	585	49.5284	55.0625	79.4546	420	46.1956	50.8568	72.1265	611	46.757	52.0034	75.9054	317	45.4111	50.8976	73.5125	477	49.706	55.6676	75.6432	726	52.5379	58.465	80.2225	538.667	47.4937	52.6409	75.8289	506.667	49.2183	55.0101	76.4594
CD630_12260		NC_009089	1424420..1425499	4914868	790	83.0483	92.3278	107.298	659	89.9999	99.081	113.17	858	81.5264	90.674	106.591	413	73.4611	82.3366	95.775	580	75.0453	84.046	91.9771	904	81.2288	90.3925	99.8914	769	84.8582	94.0276	109.019	632.333	76.5784	85.5917	95.8812
CD630_12270		NC_009089	1425671..1426345	4914155	339	57.0195	63.3906	46.0429	273	59.6539	65.6731	46.8822	410	62.3325	69.3265	50.9349	181	51.5117	57.7353	41.974	235	48.6501	54.485	37.2666	364	52.3315	58.2352	40.2218	340.667	59.6687	66.1301	47.9534	260	50.8311	56.8185	39.8208
CD630_12280		NC_009089	1426332..1427579	4914156	1735	157.838	175.475	235.647	1365	161.324	177.602	234.411	2000	164.456	182.909	248.463	997	153.466	172.008	231.205	1436	160.79	180.075	227.723	1928	149.919	166.832	213.043	1700	161.206	178.662	239.507	1453.67	154.725	172.972	223.99
CD630_12290		NC_009089	1427651..1429315	4914157	145	9.88738	10.9922	19.6939	153	13.5537	14.9213	26.2747	189	11.6488	12.9559	23.4798	112	12.9222	14.4834	25.9729	176	14.7713	16.5429	27.9103	239	13.9299	15.5014	26.4094	162.333	11.6966	12.9564	23.1494	175.667	13.8745	15.5092	26.7642
CD630_12300	sigK	NC_009089	complement(1429412..1444739)	22203852	2297	17.0139	18.9149	311.978	2236	21.5163	23.6873	383.988	2883	19.3016	21.4673	358.159	1310	16.4179	18.4015	303.79	1855	16.9113	18.9396	294.168	2527	15.9987	17.8036	279.232	2472	19.2772	21.3565	351.375	1897.33	16.4426	18.3816	292.397
CD630_12310		NC_009089	complement(1429719..1431236)	4914159	626	46.8199	52.0513	85.0232	388	37.6999	41.5039	66.6312	650	43.9416	48.8721	80.7505	314	39.7365	44.5374	72.8168	382	35.165	39.3826	60.578	554	35.4163	39.4118	61.2167	554.667	42.8205	47.4758	77.4683	416.667	36.7726	41.1106	64.8705
CD630_12320		NC_009089	complement(1431361..1432182)	4914160	74	10.2209	11.3629	10.0507	86	15.4315	16.9885	14.7688	90	11.2358	12.4965	11.1808	55	12.8535	14.4065	12.7545	114	19.3799	21.7043	18.0783	218	25.7365	28.64	24.0889	83.3333	12.296	13.616	12.0001	129	19.3233	21.5836	18.3072
CD630_12330		NC_009089	1432373..1433800	4914161	0	0	0	0	0	0	0	0	0	0	0	0	0	0	0	0	0	0	0	0	0	0	0	0	0	0	0	0	0	0	0	0
CD630_12331		NC_009089	1433950..1434102	4914162	2	1.48411	1.64994	0.27164	11	10.6043	11.6743	1.88903	0	0	0	0	0	0	0	0	0	0	0	0	0	0	0	0	4.33333	4.02947	4.44141	0.720223	0	0	0	0
CD630_12333		NC_009089	1436823..1436978	13439656	0	0	0	0	0	0	0	0	0	0	0	0	0	0	0	0	0	0	0	0	0	0	0	0	0	0	0	0	0	0	0	0
CD630_12334		NC_009089	1437003..1437104	13439657	0	0	0	0	0	0	0	0	0	0	0	0	0	0	0	0	0	0	0	0	0	0	0	0	0	0	0	0	0	0	0	0
CD630_12340		NC_009089	1437224..1437475	4914163	0	0	0	0	0	0	0	0	0	0	0	0	0	0	0	0	0	0	0	0	0	0	0	0	0	0	0	0	0	0	0	0
CD630_12341		NC_009089	1437796..1437909	13439658	0	0	0	0	0	0	0	0	0	0	0	0	0	0	0	0	0	0	0	0	0	0	0	0	0	0	0	0	0	0	0	0
CD630_12350		NC_009089	complement(1438696..1439079)	4914164	0	0	0	0	0	0	0	0	0	0	0	0	0	0	0	0	0	0	0	0	39	9.85595	10.9678	4.30948	0	0	0	0	13	3.28532	3.65595	1.43649
CD630_12360		NC_009089	1439206..1439948	13439659	0	0	0	0	0	0	0	0	0	0	0	0	11	2.84404	3.18765	2.55091	9	1.69267	1.89569	1.42723	0	0	0	0	0	0	0	0	6.66667	1.51224	1.69445	1.32605
CD630_12371		NC_009089	complement(1440754..1440873)	13439660	0	0	0	0	0	0	0	0	0	0	0	0	0	0	0	0	0	0	0	0	0	0	0	0	0	0	0	0	0	0	0	0
CD630_12380		NC_009089	complement(1440934..1441251)	4914167	0	0	0	0	0	0	0	0	0	0	0	0	0	0	0	0	0	0	0	0	0	0	0	0	0	0	0	0	0	0	0	0
CD630_12382		NC_009089	complement(1441694..1441876)	13439662	0	0	0	0	0	0	0	0	0	0	0	0	0	0	0	0	0	0	0	0	0	0	0	0	0	0	0	0	0	0	0	0
CD630_12390		NC_009089	1442312..1442701	4914168	0	0	0	0	0	0	0	0	0	0	0	0	0	0	0	0	0	0	0	0	0	0	0	0	0	0	0	0	0	0	0	0
CD630_12400	vanZ	NC_009089	1443026..1443535	4914169	32	7.12373	7.9197	4.34624	18	5.20574	5.73101	3.09114	61	12.2742	13.6515	7.57812	0	0	0	0	0	0	0	0	0	0	0	0	37	8.20123	9.10072	5.00516	0	0	0	0
CD630_12401		NC_009089	complement(1443637..1443831)	4915180	0	0	0	0	0	0	0	0	0	0	0	0	0	0	0	0	0	0	0	0	0	0	0	0	0	0	0	0	0	0	0	0
CD630_12420		NC_009089	1445294..1445668	4915181	2	0.605517	0.673175	0.27164	6	2.35994	2.59806	1.03038	3	0.820965	0.913081	0.372694	2	1.02454	1.14833	0.463801	2	0.745278	0.834664	0.317162	4	1.03513	1.1519	0.441998	3.66667	1.26214	1.39477	0.558238	2.66667	0.934983	1.04497	0.407654
CD630_12430		NC_009089	1445652..1446386	4915182	16	2.4715	2.74765	2.17312	13	2.60877	2.872	2.23249	11	1.53582	1.70814	1.36655	9	2.35227	2.63647	2.08711	6	1.14073	1.27755	0.951487	20	2.64063	2.93853	2.20999	13.3333	2.20536	2.4426	1.92405	11.6667	2.04454	2.28418	1.74953
CD630_12440		NC_009089	1446406..1446825	4915183	16	4.32512	4.80839	2.17312	9	3.16063	3.47954	1.54557	13	3.17635	3.53275	1.61501	4	1.82954	2.05058	0.927603	12	3.99256	4.47141	1.90297	8	1.84844	2.05697	0.883995	12.6667	3.55403	3.94023	1.7779	8	2.55685	2.85966	1.23819
CD630_12450		NC_009089	1446815..1447339	4915184	25	5.4064	6.01049	3.3955	24	6.74268	7.42302	4.12152	24	4.69123	5.2176	2.98156	10	3.65908	4.10117	2.31901	13	3.46022	3.87522	2.06156	20	3.69688	4.11395	2.20999	24.3333	5.61343	6.21704	3.49952	14.3333	3.60539	4.03011	2.19685
CD630_12460	efp	NC_009089	1447651..1448208	4915185	5916	1203.71	1338.21	803.51	4707	1244.2	1369.74	808.332	6725	1236.78	1375.55	835.457	3004	1034.18	1159.13	696.63	3948	988.695	1107.28	626.078	5254	913.737	1016.82	580.564	5782.67	1228.23	1361.17	815.767	4068.67	978.871	1094.41	634.424
CD630_12470		NC_009089	1448300..1448755	4915186	1561	388.656	432.083	212.015	1270	410.789	452.239	218.097	1975	444.464	494.335	245.357	616	259.506	290.859	142.851	703	215.432	241.27	111.483	875	186.212	207.22	96.687	1602	414.637	459.552	225.156	731.333	220.383	246.45	117.007
CD630_12480	rnc	NC_009089	1448918..1449628	4915187	757	120.88	134.386	102.816	533	110.57	121.727	91.532	884	127.59	141.906	109.821	367	99.158	111.138	85.1076	550	108.097	121.061	87.2196	761	103.868	115.585	84.09	724.667	119.68	132.673	101.389	559.333	103.707	115.928	85.4724
CD630_12490		NC_009089	1449682..1450752	4915188	1079	114.383	127.163	146.55	807	111.138	122.353	138.586	1230	117.856	131.08	152.805	543	97.3961	109.163	125.922	756	98.6397	110.47	119.887	1068	96.7714	107.689	118.013	1038.67	114.459	126.865	145.98	789	97.6024	109.107	121.274
CD630_12500	smc	NC_009089	1450780..1454334	4913728	3535	112.896	125.51	480.123	2320	96.2562	105.969	398.413	3377	97.4823	108.42	419.53	1318	71.2208	79.8257	305.645	1940	76.2573	85.4034	307.647	2804	76.5427	85.1778	309.84	3077.33	102.211	113.3	432.689	2020.67	74.6736	83.4689	307.711
CD630_12510	ftsY	NC_009089	1454361..1455641	4913729	2174	192.681	214.21	295.272	1322	152.217	167.576	227.027	2058	164.866	183.365	255.668	993	148.913	166.904	230.277	1526	166.466	186.431	241.995	2163	163.86	182.346	239.01	1851.33	169.921	188.383	259.323	1560.67	159.746	178.56	237.094
CD630_12511		NC_009089	1455744..1456112	4913730	764	235.069	261.334	103.766	555	221.844	244.228	95.3101	805	223.874	248.994	100.006	318	165.551	185.553	73.7444	691	261.68	293.065	109.58	1054	277.191	308.462	116.466	708	226.929	251.519	99.6943	687.667	234.808	262.36	99.9301
CD630_12520	ffh	NC_009089	1456109..1457461	4913731	6262	525.464	584.177	850.504	4302	468.978	516.299	738.782	6510	493.762	549.164	808.747	2748	390.167	437.306	637.263	4418	456.297	511.023	700.612	6102	437.663	487.037	674.267	5691.33	496.068	549.88	799.344	4422.67	428.042	478.456	670.714
CD630_12530	rpsP	NC_009089	1457499..1457771	4913732	1315	546.878	607.984	178.603	1233	666.163	733.38	211.743	1481	556.707	619.172	183.987	477	335.65	376.203	110.617	895	458.12	513.066	141.93	1493	530.716	590.589	164.976	1343	589.916	653.512	191.444	955	441.496	493.286	139.174
CD630_12540		NC_009089	1457836..1458063	4913733	990	492.978	548.062	134.462	866	560.226	616.754	148.718	1276	574.315	638.756	158.519	603	508.059	569.442	139.836	713	436.992	489.404	113.068	996	423.926	471.751	110.057	1044	542.507	601.191	147.233	770.667	456.326	510.199	120.987
CD630_12550	rimM	NC_009089	1458171..1458686	4913734	463	101.873	113.256	62.8846	316	90.327	99.4412	54.2666	496	98.643	109.711	61.6188	221	82.2761	92.2167	51.2501	462	125.116	140.122	73.2645	673	126.57	140.849	74.3661	425	96.9477	107.469	59.59	452	111.321	124.396	66.2935
CD630_12560	trmD	NC_009089	1458695..1459390	4913735	545	88.9027	98.8363	74.0218	389	82.4367	90.7547	66.8029	667	98.3447	109.379	82.8624	343	94.6708	106.109	79.542	624	125.284	140.31	98.9546	1082	150.863	167.883	119.56	533.667	89.8947	99.6568	74.5624	683	123.606	138.1	99.3523
CD630_12570	rplS	NC_009089	1459575..1459925	4913736	5629	1820.76	2024.2	764.53	5603	2354.47	2592.04	962.202	6834	1998.03	2222.22	848.998	2255	1234.16	1383.27	522.936	3434	1367.14	1531.11	544.568	5044	1394.55	1551.87	557.359	6022	2057.75	2279.49	858.577	3577.67	1331.95	1488.75	541.621
CD630_12580		NC_009089	1460273..1461142	4913737	867	113.143	125.785	117.756	655	111.046	122.251	112.483	970	114.416	127.254	120.505	433	95.6093	107.161	100.413	742	119.18	133.474	117.667	1077	120.133	133.686	119.008	830.667	112.868	125.097	116.914	750.667	111.641	124.773	112.363
CD630_12590	brnQ-1	NC_009089	1461531..1462823	4913738	28	2.4586	2.73331	3.80296	19	2.16738	2.38607	3.26287	18	1.42859	1.58889	2.23617	19	2.82284	3.16389	4.40611	30	3.24222	3.63108	4.75743	49	3.67759	4.09247	5.41447	21.6667	2.01819	2.23609	3.10066	32.6667	3.24755	3.62915	4.85934
CD630_12600	brnQ-2	NC_009089	1463942..1465234	4913739	2792	245.157	272.55	379.209	2125	242.405	266.864	364.926	3212	254.924	283.528	399.032	1559	231.622	259.606	361.533	2345	253.433	283.829	371.873	3673	275.669	306.768	405.864	2709.67	247.495	274.314	381.056	2525.67	253.575	283.401	379.757
CD630_12610		NC_009089	1465808..1467997	4913740	2831	146.765	163.164	384.506	1942	130.793	143.991	333.499	2813	131.814	146.604	349.463	2360	207.014	232.025	547.286	3452	220.265	246.683	547.422	4820	213.584	237.679	532.607	2528.67	136.457	151.253	355.823	3544	213.621	238.796	542.438
CD630_12620	rnhB	NC_009089	1468065..1468832	4913741	903	133.492	148.407	122.645	617	118.496	130.453	105.957	837	111.84	124.389	103.982	794	198.605	222.6	184.129	1162	211.429	236.787	184.271	1573	198.762	221.185	173.816	785.667	121.276	134.416	110.861	1176.33	202.932	226.857	180.739
CD630_12630		NC_009089	1468890..1469906	4915856	2307	257.546	286.323	313.336	1621	235.094	258.816	278.374	2432	245.401	272.937	302.131	1817	343.214	384.681	421.364	2465	338.7	379.323	390.903	3323	317.084	352.856	367.189	2120	246.014	272.692	297.947	2535	332.999	372.287	393.152
CD630_12640		NC_009089	1469972..1470220	4915857	630	287.256	319.353	85.5665	501	296.769	326.714	86.0366	728	300.031	333.696	90.4405	456	351.801	394.305	105.747	724	406.311	455.043	114.813	1059	412.726	459.287	117.019	619.667	294.685	326.587	87.3479	746.333	390.279	436.212	112.526
CD630_12650		NC_009089	complement(1470396..1470893)	4915858	252	57.4512	63.8705	34.2266	271	80.2639	88.3627	46.5388	282	58.1104	64.6307	35.0333	204	78.6923	88.1998	47.3078	250	70.1504	78.564	39.6453	382	74.4388	82.8365	42.2108	268.333	65.2752	72.288	38.5996	278.667	74.4271	83.2001	43.0546
CD630_12660		NC_009089	complement(1471137..1472201)	4915859	43	4.58402	5.09622	5.84025	27	3.73934	4.11664	4.63671	52	5.01058	5.57279	6.46004	18	3.24679	3.63906	4.17421	29	3.80511	4.26149	4.59885	41	3.73594	4.1574	4.53047	40.6667	4.44465	4.92855	5.64567	29.3333	3.59595	4.01932	4.43451
CD630_12670		NC_009089	complement(1472204..1473301)	4915860	41	4.23945	4.71314	5.56862	32	4.29861	4.73235	5.49535	43	4.01884	4.46977	5.34195	12	2.09947	2.35313	2.78281	31	3.94529	4.41847	4.91602	46	4.06556	4.52422	5.08297	38.6667	4.18563	4.63842	5.46864	29.6667	3.37011	3.76527	4.2606
CD630_12680		NC_009089	complement(1473315..1474250)	4915861	40	4.8519	5.39403	5.4328	25	3.93953	4.33704	4.29325	24	2.6313	2.92654	2.98156	15	3.07855	3.4505	3.47851	23	3.43377	3.84561	3.64737	36	3.73243	4.1535	3.97798	29.6667	3.80758	4.2192	4.23587	24.6667	3.41492	3.81654	3.70129
CD630_12690		NC_009089	complement(1474379..1475026)	4915862	61	10.6877	11.8818	8.28501	58	13.2018	14.5339	9.96033	76	12.0357	13.3862	9.44159	23	6.81843	7.64222	5.33372	48	10.3511	11.5926	7.6119	79	11.8309	13.1656	8.72945	65	11.9751	13.2673	9.22898	50	9.6668	10.8001	7.22502
CD630_12700		NC_009089	complement(1475019..1476182)	4915863	49	4.77937	5.3134	6.65517	64	8.10975	8.92803	10.9907	71	6.2595	6.96185	8.82044	30	4.95108	5.54926	6.95702	50	6.00256	6.72248	7.92906	72	6.00267	6.67986	7.95596	61.3333	6.38287	7.06776	8.82211	50.6667	5.6521	6.3172	7.61401
CD630_12710		NC_009089	1476366..1476710	4915864	0	0	0	0	0	0	0	0	3	0.892353	0.992479	0.372694	1	0.556817	0.624091	0.231901	2	0.810084	0.907243	0.317162	2	0.562569	0.626035	0.220999	1	0.297451	0.330826	0.124231	1.66667	0.643157	0.719123	0.256687
CD630_12720		NC_009089	1476741..1478342	4915865	32	2.26785	2.52125	4.34624	20	1.8414	2.0272	3.4346	28	1.79362	1.99487	3.47848	16	1.91862	2.15043	3.71041	29	2.52962	2.83301	4.59885	55	3.3317	3.70756	6.07747	26.6667	1.96762	2.18111	3.7531	33.3333	2.59331	2.897	4.79558
CD630_12730		NC_009089	1478352..1479461	4915866	755	77.2239	85.8525	102.544	533	70.8247	77.971	91.532	790	73.0363	81.2313	98.1429	388	67.1491	75.262	89.9775	695	87.4946	97.9884	110.214	968	84.6287	94.176	106.963	692.667	73.6949	81.6849	97.4063	683.667	79.7574	89.1421	102.385
CD630_12740	topA	NC_009089	1479494..1481581	4915867	6063	329.674	366.51	823.476	4229	298.736	328.879	726.245	6186	304.028	338.142	768.496	3265	300.389	336.682	757.156	5951	398.271	446.038	943.716	7919	368.049	409.57	875.045	5492.67	310.813	344.51	772.739	5711.67	355.57	397.43	858.639
CD630_12750	codY	NC_009089	1481746..1482531	4915868	4920	710.674	790.081	668.234	4030	756.245	832.552	692.071	5564	726.439	807.949	691.224	3206	783.56	878.229	743.474	5037	895.506	1002.91	798.773	7135	880.92	980.301	788.413	4838	731.119	810.194	683.843	5126	853.329	953.813	776.887
CD630_12760	rarA	NC_009089	1482638..1483903	4915869	495	44.3914	49.3515	67.2308	311	36.2332	39.8892	53.408	493	39.962	44.446	61.2461	499	75.7178	84.866	115.718	1028	113.469	127.079	163.021	1465	112.297	124.966	161.882	433	40.1956	44.5622	60.6283	997.333	100.495	112.304	146.874
CD630_12770		NC_009089	1483934..1484704	4915870	357	52.5704	58.4444	48.4877	258	49.3566	54.3368	44.3063	315	41.9267	46.6311	39.1329	264	65.778	73.7253	61.2218	628	113.822	127.473	99.589	840	105.728	117.656	92.8195	310	47.9513	53.1374	43.9756	577.333	95.1092	106.285	84.5434
CD630_12780	iscR	NC_009089	1484813..1485259	4913509	9661	2453.82	2728	1312.16	8085	2667.8	2936.98	1388.44	10678	2451.42	2726.48	1326.54	5578	2397.19	2686.82	1293.54	9421	2945.16	3298.39	1493.99	14585	3166.39	3523.6	1611.63	9474.67	2524.34	2797.15	1342.38	9861.33	2836.25	3169.6	1466.39
CD630_12790	iscS2	NC_009089	1485277..1486470	4913510	50219	4775.2	5308.76	6820.74	40813	5041.67	5550.38	7008.81	55474	4767.82	5302.79	6891.62	36069	5803.11	6504.24	8364.43	52148	6103.13	6835.12	8269.69	80746	6562.69	7303.06	8922.38	48835.3	4861.56	5387.31	6907.06	56321	6156.31	6880.81	8518.83
CD630_12800		NC_009089	1486524..1486964	4913511	16562	4263.85	4740.27	2249.45	14302	4783.42	5266.08	2456.08	18731	4358.7	4847.77	2326.98	13209	5753.9	6449.09	3063.18	17083	5413.08	6062.31	2709.04	26713	5878.27	6541.42	2951.77	16531.7	4468.66	4951.37	2344.17	19001.7	5681.75	6350.94	2908
CD630_12810	mnmA	NC_009089	1487247..1488332	4913512	2423	253.309	281.613	329.092	2049	278.287	306.366	351.874	2889	272.993	303.625	358.905	1232	217.928	244.257	285.702	1913	246.153	275.675	303.366	2904	259.497	288.772	320.89	2453.67	268.196	297.201	346.624	2016.33	241.192	269.568	303.319
CD630_12820	alaS	NC_009089	1488781..1491420	4913514	4180	179.763	199.849	567.727	2839	158.614	174.619	487.541	4407	171.306	190.528	547.488	1717	124.939	140.034	398.174	2307	122.113	136.759	365.847	3102	114.026	126.89	342.769	3808.67	169.894	188.332	534.252	2375.33	120.359	134.561	368.93
CD630_12830		NC_009089	1491445..1491702	4913515	646	284.276	316.04	87.7396	416	237.823	261.82	71.4396	633	251.778	280.029	78.6385	203	151.15	169.412	47.0759	331	179.278	200.78	52.4904	442	166.252	185.008	48.8407	565	257.959	285.963	79.2726	325.333	165.56	185.067	49.469
CD630_12840		NC_009089	1491712..1493883	4913516	5780	302.131	335.89	785.039	4103	278.626	306.74	704.608	6417	303.184	337.203	797.194	2363	208.995	234.245	547.981	3142	202.146	226.391	498.262	4539	202.799	225.678	501.557	5433.33	294.647	326.611	762.28	3348	204.647	228.771	515.933
CD630_12850		NC_009089	1494089..1494514	4913517	227	60.4984	67.2582	30.8311	172	59.5524	65.5613	29.5375	252	60.7051	67.5165	31.3063	87	39.232	43.972	20.1754	111	36.411	40.778	17.6025	180	41.0042	45.63	19.8899	217	60.252	66.7787	30.5583	126	38.8824	43.46	19.2226
CD630_12860		NC_009089	1494592..1494879	4913518	449	177.003	196.781	60.9831	570	291.919	321.374	97.886	694	247.287	275.034	86.2167	290	193.436	216.807	67.2512	350	169.822	190.19	55.5034	558	188.021	209.233	61.6587	571	238.737	264.396	81.6953	399.333	183.76	205.41	61.4711
CD630_12870	fur	NC_009089	1495161..1495619	4913519	2825	698.769	776.846	383.691	3831	1231.06	1355.28	657.897	4506	1007.43	1120.46	559.787	3192	1335.92	1497.33	740.227	3962	1206.2	1350.87	628.299	5796	1225.41	1363.65	640.454	3720.67	979.085	1084.2	533.792	4316.67	1255.85	1403.95	669.66
CD630_12880		NC_009089	complement(1495736..1496473)	4913520	269	41.3831	46.0071	36.5355	271	54.1618	59.6268	46.5388	326	45.331	50.4174	40.4995	131	34.0994	38.2192	30.379	96	18.1775	20.3577	15.2238	120	15.7794	17.5595	13.2599	288.667	46.9587	52.0171	41.1913	115.667	22.6854	25.3788	19.6209
CD630_12890		NC_009089	1496690..1498366	4913521	7105	481.015	534.762	965	6218	546.887	602.069	1067.82	8435	516.163	574.078	1047.89	4386	502.42	563.122	1017.12	5812	484.297	542.382	921.674	8733	505.354	562.365	964.991	7252.67	514.688	570.303	1026.9	6310.33	497.357	555.956	967.927
CD630_12900		NC_009089	1498573..1498773	4913522	2	1.1297	1.25592	0.27164	0	0	0	0	2	1.0211	1.13567	0.248463	1	0.95573	1.0712	0.231901	1	0.695222	0.778604	0.158581	0	0	0	0	1.33333	0.716932	0.797199	0.173368	0.666667	0.550317	0.616602	0.130161
CD630_12910	dacF	NC_009089	1498827..1499990	4913742	26	2.53599	2.81935	3.53132	19	2.40758	2.65051	3.26287	18	1.58692	1.76498	2.23617	24	3.96086	4.43941	5.56562	31	3.72159	4.16794	4.91602	44	3.6683	4.08214	4.86197	21	2.17683	2.41161	3.01012	33	3.78358	4.22983	5.11454
CD630_12920		NC_009089	complement(1500201..1500623)	4913743	119	31.9399	35.5088	16.1626	88	30.6848	33.7809	15.1122	139	33.7217	37.5054	17.2682	124	56.3135	63.1173	28.7557	200	66.0707	73.995	31.7162	250	57.3542	63.8245	27.6248	115.333	32.1155	35.5984	16.181	191.333	59.9128	66.9789	29.3656
CD630_12930		NC_009089	complement(1500644..1501480)	4913744	294	39.8795	44.3354	39.931	280	49.3416	54.3202	48.0844	310	38.0076	42.2723	38.5118	255	58.5256	65.5966	59.1347	354	59.1013	66.1897	56.1377	587	68.0578	75.7357	64.8631	294.667	42.4096	46.976	42.1757	398.667	61.8949	69.174	60.0452
CD630_12940		NC_009089	1501778..1502374	4913745	377	71.696	79.707	51.2041	305	75.3539	82.9573	52.3776	423	72.7111	80.8696	52.5499	161	51.8063	58.0655	37.336	207	48.4524	54.2636	32.8263	259	42.1008	46.8504	28.6193	368.333	73.2536	81.1779	52.0439	209	47.4532	53.0599	32.9272
CD630_12950	scpA	NC_009089	1502404..1503123	4913746	545	85.9393	95.5417	74.0218	433	88.7025	97.6527	74.359	608	86.6574	96.3807	75.5328	163	43.4897	48.7441	37.7998	286	55.5076	62.1651	45.3542	433	58.3607	64.9446	47.8462	528.667	87.0997	96.5251	74.6379	294	52.4527	58.6179	43.6668
CD630_12960	scpB	NC_009089	1503125..1503664	4914011	683	143.6	159.645	92.765	519	141.76	156.064	89.1278	718	136.447	151.757	89.1982	316	112.415	125.997	73.2806	409	105.84	118.534	64.8597	641	115.194	128.189	70.8301	640	140.602	155.822	90.3637	455.333	111.15	124.24	69.6568
CD630_12970		NC_009089	1503826..1504455	4914012	2	0.360427	0.400699	0.27164	7	1.63884	1.80421	1.20211	3	0.488669	0.5435	0.372694	0	0	0	0	5	1.10904	1.24206	0.792906	6	0.924221	1.02849	0.662996	4	0.829314	0.916136	0.615481	3.66667	0.677755	0.756849	0.485301
CD630_12980		NC_009089	1504439..1504837	4914013	17	4.83731	5.37781	2.30894	17	6.28429	6.91839	2.91941	24	6.17267	6.86527	2.98156	18	8.66624	9.71329	4.17421	31	10.857	12.1591	4.91602	33	8.02613	8.93159	3.64648	19.3333	5.76476	6.38715	2.73663	27.3333	9.18311	10.268	4.24557
CD630_12990		NC_009089	1505085..1505525	4914014	178	45.8257	50.9461	24.1759	108	36.1215	39.7662	18.5468	177	41.1879	45.8093	21.989	51	22.2158	24.8999	11.8269	121	38.3412	42.9398	19.1883	158	34.7683	38.6907	17.4589	154.333	41.045	45.5072	21.5706	110	31.7751	35.5101	16.1581
CD630_13000	pepA	NC_009089	1505541..1506992	4914015	998	78.0354	86.7547	135.548	688	69.8879	76.9397	118.15	1061	74.9865	83.4004	131.81	570	75.4118	84.523	132.183	675	64.9616	72.7528	107.042	1048	70.0422	77.944	115.803	915.667	74.3033	82.3649	128.503	764.333	70.1385	78.4066	118.343
CD630_13010		NC_009089	complement(1507083..1507751)	4914016	12	2.03649	2.26404	1.62984	12	2.64567	2.91262	2.06076	17	2.6077	2.90029	2.11194	8	2.29718	2.57472	1.85521	11	2.29766	2.57323	1.74439	21	3.0462	3.38985	2.32049	13.6667	2.42995	2.69232	1.93418	13.3333	2.54701	2.84594	1.97336
CD630_13011		NC_009089	1508020..1508160	4914017	0	0	0	0	3	3.13821	3.45486	0.51519	0	0	0	0	2	2.72485	3.05406	0.463801	1	0.991061	1.10993	0.158581	3	2.06475	2.29768	0.331498	1	1.04607	1.15162	0.17173	2	1.92689	2.15389	0.31796
CD630_13020		NC_009089	complement(1508335..1508655)	4914018	620	219.288	243.79	84.2083	581	266.963	293.9	99.775	761	243.284	270.582	94.5402	310	185.519	207.933	71.8892	485	211.133	236.456	76.9119	822	248.503	276.538	90.8305	654	243.178	269.424	92.8412	539	215.052	240.309	79.8772
CD630_13030	npdA	NC_009089	complement(1508775..1509512)	4914019	565	86.92	96.6321	76.7382	517	103.327	113.753	88.7843	595	82.7361	92.0195	73.9177	370	96.3112	107.947	85.8033	491	92.9703	104.121	77.8633	845	111.113	123.648	93.372	559	90.9944	100.802	79.8134	568.667	100.132	111.906	85.6795
CD630_13040	acd	NC_009089	1509727..1511550	4914020	5699	354.733	394.369	774.038	4120	333.16	366.776	707.527	6391	359.566	399.911	793.963	4278	450.554	504.99	992.071	5825	446.262	499.786	923.735	7743	411.955	458.429	855.597	5403.33	349.153	387.019	758.509	5948.67	436.257	487.735	923.801
CD630_13050	dnaF	NC_009089	1511765..1516063	4914021	3206	84.6689	94.1294	435.439	2140	73.4221	80.8305	367.502	3231	77.1266	85.7805	401.392	3526	157.56	176.596	817.682	4861	158.007	176.958	770.863	6737	152.077	169.234	744.434	2859	78.4058	86.9135	401.444	5041.33	155.882	174.263	777.66
CD630_13060		NC_009089	1516267..1516728	4914022	632	155.311	172.665	85.8382	409	130.575	143.751	70.2375	653	145.046	161.321	81.1232	163	67.7762	75.9648	37.7998	265	80.1536	89.767	42.024	319	67.006	74.5653	35.2493	564.667	143.644	159.246	79.0663	249	71.6453	80.099	38.3577
CD630_13070	nusA	NC_009089	1516758..1517912	4914023	4346	427.204	474.938	590.273	2754	351.692	387.178	472.944	4353	386.76	430.156	540.78	2716	451.73	506.308	629.842	3956	478.623	536.028	627.347	5260	441.946	491.804	581.227	3817.67	388.552	430.757	534.666	3977.33	457.433	511.38	612.805
CD630_13071		NC_009089	1517919..1518200	4914024	676	272.161	302.571	91.8142	415	217.06	238.961	71.2679	597	217.25	241.626	74.1662	370	252.048	282.501	85.8033	666	330.023	369.605	105.615	792	272.547	303.294	87.5155	562.667	235.49	261.053	79.0828	609.333	284.873	318.467	92.9779
CD630_13080		NC_009089	1518190..1518501	4914467	426	155.018	172.339	57.8593	276	130.477	143.643	47.3974	322	105.91	117.793	40.0025	183	112.675	126.288	42.4378	355	158.999	178.068	56.2963	604	187.866	209.06	66.7416	341.333	130.468	144.592	48.4197	380.667	153.18	171.139	55.1586
CD630_13090	infB	NC_009089	1518523..1520463	4914468	11525	674.129	749.453	1565.32	6622	503.204	553.978	1137.19	11191	591.668	658.056	1390.27	7513	743.565	833.402	1742.27	11511	828.718	928.112	1825.43	14378	718.85	799.946	1588.76	9779.33	589.667	653.829	1364.26	11134	763.711	853.82	1718.82
CD630_13100	rbfA	NC_009089	1520506..1520886	4914469	1528	455.33	506.206	207.533	976	377.838	415.962	167.608	1347	362.808	403.517	167.34	940	473.952	531.214	217.987	1584	580.964	650.643	251.193	2205	561.628	624.988	243.651	1283.67	398.658	441.895	180.827	1576.33	538.848	602.282	237.61
CD630_13110		NC_009089	1520876..1523734	4914470	14858	590.03	655.957	2018.01	16367	844.375	929.574	2810.7	19370	695.264	773.276	2406.36	14197	953.924	1069.18	3292.29	19482	952.223	1066.43	3089.48	28901	980.989	1091.66	3193.54	16865	709.89	786.269	2411.69	20860	962.378	1075.75	3191.77
CD630_13120	tlpB	NC_009089	1522193..1523311	4914472	0	0	0	0	0	0	0	0	0	0	0	0	0	0	0	0	0	0	0	0	0	0	0	0	0	0	0	0	0	0	0	0
CD630_13140	truB	NC_009089	1523747..1524652	4914473	2804	351.38	390.642	380.839	1984	322.993	355.584	340.712	2741	310.467	345.303	340.519	1939	411.132	460.804	449.656	3266	503.741	564.158	517.926	4717	505.246	562.245	521.226	2509.67	328.28	363.843	354.023	3307.33	473.373	529.069	496.269
CD630_13150	ribC	NC_009089	1524783..1525712	4914474	1775	216.692	240.904	241.08	1534	243.289	267.837	263.434	2085	230.069	255.884	259.023	658	135.917	152.339	152.591	906	136.133	152.461	143.675	1487	155.165	172.67	164.313	1798	230.017	254.875	254.512	1017	142.405	159.156	153.526
CD630_13151		NC_009089	1525712..1525810	4914475	0	0	0	0	0	0	0	0	0	0	0	0	0	0	0	0	0	0	0	0	0	0	0	0	0	0	0	0	0	0	0	0
CD630_13160	rpsO	NC_009089	1525816..1526073	4914476	1323	582.194	647.246	179.69	1730	989.024	1088.82	297.093	2064	820.965	913.081	256.414	584	434.835	487.371	135.43	1044	565.458	633.277	165.559	1532	576.241	641.249	169.285	1705.67	797.394	883.048	244.399	1053.33	525.511	587.299	156.758
CD630_13170		NC_009089	1526313..1527158	4914477	477	64.0141	71.1668	64.7861	322	56.1391	61.8037	55.297	494	59.9227	66.6463	61.3704	285	64.7151	72.534	66.0917	414	68.3832	76.5848	65.6526	549	62.9749	70.0793	60.6642	431	60.0253	66.5389	60.4845	416	65.3577	73.066	64.1362
CD630_13180	pnp	NC_009089	1527283..1529394	4914478	15703	844.144	938.465	2132.78	10742	750.19	825.886	1844.72	17446	847.689	942.803	2167.34	6712	610.505	684.266	1556.52	8454	559.355	626.442	1340.65	10712	492.2	547.728	1183.67	14630.3	814.008	902.385	2048.28	8626	554.02	619.479	1360.28
CD630_13190		NC_009089	1529662..1530405	4914479	41	6.2566	6.95569	5.56862	37	7.33515	8.07528	6.354	45	6.20689	6.90333	5.59042	24	6.19683	6.94553	5.56562	46	8.63981	9.67604	7.29473	46	5.99998	6.67687	5.08297	41	6.59955	7.31143	5.83768	38.6667	6.94554	7.76615	5.98111
CD630_13200		NC_009089	1530563..1531810	4914480	3502	318.588	354.185	475.641	2418	285.774	314.609	415.243	3589	295.116	328.23	445.867	1393	214.421	240.327	323.038	1703	190.686	213.557	270.064	1905	148.131	164.842	210.501	3169.67	299.826	332.341	445.584	1667	184.413	206.242	267.868
CD630_13210		NC_009089	1531845..1532090	4914608	623	287.528	319.655	84.6158	381	228.439	251.489	65.4291	598	249.46	277.45	74.2904	236	184.293	206.559	54.7286	291	165.302	185.127	46.1471	415	163.711	182.18	45.8572	534	255.142	282.865	74.7784	314	171.102	191.289	48.911
CD630_13220	dapG	NC_009089	1532100..1533323	4914609	3898	361.566	401.966	529.426	2646	318.852	351.024	454.397	4225	354.225	393.971	524.878	1869	293.332	328.772	433.422	2015	230.045	257.636	319.541	2445	193.849	215.717	270.171	3589.67	344.881	382.321	502.9	2109.67	239.075	267.375	341.045
CD630_13230	tepA	NC_009089	1533436..1534170	4914610	2511	387.871	431.21	341.044	1868	374.861	412.685	320.791	2759	385.211	428.434	342.755	1107	289.329	324.285	256.714	1307	248.489	278.292	207.266	1561	206.101	229.352	172.49	2379.33	382.647	424.109	334.863	1325	247.973	277.31	212.156
CD630_13240	ftsK	NC_009089	1534293..1536704	4914611	2207	103.885	115.493	299.754	1342	82.0645	90.345	230.461	2153	91.6012	101.879	267.47	1291	102.821	115.243	299.384	2210	128.037	143.393	350.464	3105	124.925	139.018	343.101	1900.67	92.5169	102.572	265.895	2202	118.594	132.552	330.983
CD630_13250		NC_009089	1536707..1537765	4914612	1053	112.891	125.505	143.018	763	106.27	116.992	131.03	994	96.3219	107.13	123.486	495	89.7926	100.641	114.791	903	119.155	133.446	143.199	1403	128.566	143.07	155.031	936.667	105.161	116.542	132.511	933.667	112.505	125.719	137.673
CD630_13260	rimO	NC_009089	1537759..1539093	4914613	2327	197.899	220.011	316.053	1553	171.582	188.894	266.696	2279	175.185	194.842	283.124	1141	164.186	184.023	264.599	1903	199.194	223.085	301.78	2725	198.084	220.431	301.111	2053	181.555	201.249	288.624	1923	187.155	209.18	289.163
CD630_13270	pgsA	NC_009089	1539080..1539622	4914614	521	108.935	121.106	70.7622	424	115.172	126.793	72.8134	543	102.621	114.135	67.4577	273	96.5815	108.25	63.3089	542	139.482	156.211	85.951	708	126.532	140.806	78.2336	496	108.909	120.678	70.3444	507.667	120.865	135.089	75.8312
CD630_13280	recA	NC_009089	1539910..1540956	4914615	2358	255.696	284.267	320.263	1532	215.82	237.597	263.09	2437	238.86	265.661	302.752	2356	432.275	484.502	546.358	3370	449.782	503.728	534.418	4336	401.891	447.23	479.125	2109	236.792	262.508	295.369	3354	427.983	478.486	519.967
CD630_13290		NC_009089	1541132..1542673	4914616	14755	1086.38	1207.77	2004.02	11154	1066.91	1174.56	1915.47	15916	1059.21	1178.06	1977.27	10743	1338.36	1500.06	2491.31	17112	1550.73	1736.72	2713.64	24783	1559.68	1735.63	2738.51	13941.7	1070.83	1186.8	1965.59	17546	1482.92	1657.47	2647.82
CD630_13300		NC_009089	1543308..1545089	4914617	1408	89.7062	99.7296	191.234	1138	94.1922	103.696	195.429	1564	90.0665	100.172	194.298	946	101.98	114.301	219.378	1479	115.979	129.889	234.542	2382	129.718	144.352	263.21	1370	91.3217	101.199	193.654	1602.33	115.892	129.514	239.043
CD630_13310	sip3	NC_009089	complement(1545171..1545701)	4914618	1096	234.339	260.522	148.859	943	261.937	288.367	161.941	1274	246.212	273.838	158.271	585	211.638	237.207	135.662	766	201.583	225.76	121.473	1053	192.442	214.152	116.356	1104.33	247.496	274.243	156.357	801.333	201.887	225.706	124.497
CD630_13320	uppP1	NC_009089	complement(1545741..1546565)	4914619	779	107.204	119.183	105.804	616	110.13	121.243	105.786	869	108.094	120.222	107.957	452	105.248	117.964	104.819	498	84.3519	94.4688	78.9734	724	85.1628	94.7704	80.0016	754.667	108.476	120.216	106.515	558	91.5877	102.401	87.9314
CD630_13330		NC_009089	1546822..1547730	4914620	434	54.2068	60.2636	58.9458	341	55.3313	60.9143	58.5599	519	58.5919	65.1662	64.4761	197	41.6326	46.6626	45.6844	346	53.1902	59.5696	54.8691	526	56.1548	62.4899	58.1227	431.333	56.0433	62.1147	60.6606	356.333	50.3259	56.2407	52.8921
CD630_13340	purB	NC_009089	1547874..1549319	4914363	2114	165.983	184.53	287.123	1707	174.119	191.688	293.143	2472	175.434	195.119	307.1	1177	156.365	175.257	272.947	1702	164.479	184.206	269.905	2645	177.51	197.536	292.271	2097.67	171.845	190.445	295.789	1841.33	166.118	185.666	278.374
CD630_13350		NC_009089	1549630..1550082	4914364	638	159.901	177.767	86.6531	602	196.01	215.788	103.381	774	175.338	195.012	96.1552	245	103.896	116.449	56.8157	342	105.499	118.152	54.2348	416	89.117	99.1706	45.9677	671.333	177.083	196.189	95.3965	334.333	99.5039	111.257	52.3394
CD630_13360		NC_009089	1550494..1552071	4914365	258	18.5627	20.6368	35.0415	196	18.3202	20.1687	33.659	295	19.1845	21.337	36.6483	131	15.9476	17.8744	30.379	139	12.3091	13.7854	22.0428	178	10.9466	12.1815	19.6689	249.667	18.6891	20.7142	35.1163	149.333	13.0678	14.6138	24.0302
CD630_13370		NC_009089	1552219..1552971	4914366	248	37.3925	41.5706	33.6833	214	41.9179	46.1474	36.7502	217	29.5733	32.8915	26.9582	122	31.1241	34.8844	28.2919	162	30.0635	33.6692	25.6901	265	34.152	38.0048	29.2823	226.333	36.2945	40.2032	32.4639	183	31.7798	35.5195	27.7548
CD630_13380		NC_009089	1553110..1554450	4914367	1180	99.9035	111.066	160.267	865	95.141	104.741	148.546	1256	96.1159	106.901	156.035	728	104.288	116.888	168.824	839	87.4284	97.9143	133.05	1150	83.2213	92.6098	127.074	1100.33	97.0535	107.569	154.95	905.667	91.6458	102.471	142.983
CD630_13390	aspB	NC_009089	complement(1554562..1555758)	4914368	8033	761.923	847.057	1091.04	5884	725.035	798.192	1010.46	8634	740.206	823.26	1072.61	4131	662.968	743.067	957.982	6435	751.231	841.332	1020.47	10409	843.879	939.08	1150.19	7517	742.388	822.837	1058.04	6991.67	752.693	841.16	1042.88
CD630_13400		NC_009089	1556143..1557093	4914369	669	79.8681	88.7922	90.8635	455	70.5685	77.689	78.1371	723	78.0175	86.7715	89.8194	319	64.4379	72.2232	73.9763	471	69.2085	77.5092	74.6917	710	72.4508	80.6243	78.4546	615.667	76.1514	84.4176	86.2733	500	68.6991	76.7856	75.7075
CD630_13410	exoA	NC_009089	1557253..1558005	4914370	943	142.182	158.069	128.078	728	142.599	156.988	125.019	1023	139.417	155.06	127.089	603	153.834	172.421	139.836	763	141.595	158.578	120.997	1172	151.042	168.082	129.505	898	141.399	156.705	126.729	846	148.824	166.36	130.113
CD630_13420		NC_009089	complement(1558097..1558873)	4914371	231	33.7535	37.525	31.3744	176	33.4097	36.7807	30.2245	228	30.1126	33.4914	28.3248	111	27.4431	30.7588	25.741	151	27.1566	30.4137	23.9458	178	22.2313	24.7393	19.6689	211.667	32.4252	35.9324	29.9745	146.667	25.6103	28.6372	23.1185
CD630_13430	glnA	NC_009089	1559188..1561086	4914372	2235	133.623	148.553	303.557	1508	117.127	128.945	258.969	2361	127.587	141.903	293.311	946	95.6968	107.259	219.378	1181	86.9049	97.328	187.284	1532	78.2887	87.1208	169.285	2034.67	126.112	139.8	285.279	1219.67	86.9635	97.2359	191.982
CD630_13440		NC_009089	complement(1561214..1562335)	4914373	403	40.7793	45.3358	54.7354	302	39.7004	43.7062	51.8624	466	42.6214	47.4037	57.8919	166	28.4215	31.8553	38.4955	277	34.499	38.6367	43.927	374	32.3477	35.997	41.3268	390.333	41.0337	45.4819	54.8299	272.333	31.7561	35.4963	41.2498
CD630_13450		NC_009089	1562534..1562866	4914374	80	27.2755	30.3232	10.8656	56	24.8041	27.3069	9.61687	78	24.0373	26.7343	9.69006	29	16.7296	18.7508	6.72512	71	29.7943	33.3678	11.2593	63	18.3595	20.4307	6.96146	71.3333	25.3723	28.1215	10.0575	54.3333	21.6278	24.1831	8.31528
CD630_13460		NC_009089	1562853..1563935	4914375	331	34.6998	38.577	44.9564	187	25.4679	28.0377	32.1135	299	28.332	31.511	37.1452	128	22.7045	25.4477	29.6833	179	23.0964	25.8665	28.386	248	22.2223	24.7293	27.4038	272.333	29.4999	32.7086	38.0717	185	22.6744	25.3478	28.4911
CD630_13470		NC_009089	1563928..1564998	4914376	387	41.025	45.609	52.5623	254	34.9804	38.51	43.6194	371	35.5483	39.537	46.0899	152	27.2637	30.5577	35.2489	243	31.7056	35.5083	38.5352	337	30.5355	33.9804	37.2383	337.333	37.1846	41.2187	47.4239	244	29.835	33.3488	37.0075
CD630_13480		NC_009089	1565100..1565636	4914406	886	187.321	208.252	120.336	842	231.269	254.605	144.597	912	174.283	193.838	113.299	305	109.108	122.29	70.7297	495	128.81	144.259	78.4977	692	125.054	139.162	76.4656	880	197.625	218.898	126.077	497.333	120.991	135.237	75.231
CD630_13490		NC_009089	1565752..1566459	4914407	11	1.76395	1.96105	1.49402	11	2.2916	2.52283	1.88903	13	1.88428	2.0957	1.61501	11	2.98463	3.34523	2.55091	12	2.36847	2.65253	1.90297	28	3.83787	4.27083	3.09398	11.6667	1.97994	2.19319	1.66602	17	3.06366	3.42287	2.51595
CD630_13500		NC_009089	1566461..1567177	4914408	27	4.27536	4.75307	3.66714	11	2.26284	2.49116	1.88903	29	4.15062	4.61634	3.60271	12	3.21509	3.60354	2.78281	14	2.72853	3.05578	2.22014	19	2.57158	2.86169	2.09949	22.3333	3.56294	3.95352	3.05296	15	2.8384	3.17367	2.36748
CD630_13510		NC_009089	1567179..1567937	4914409	48	7.18004	7.98231	6.51935	38	7.38452	8.12963	6.52573	54	7.30107	8.12028	6.7085	17	4.30267	4.82252	3.94231	24	4.41864	4.9486	3.80595	35	4.47498	4.97983	3.86748	46.6667	7.28854	8.07741	6.58453	25.3333	4.39877	4.91698	3.87191
CD630_13520		NC_009089	1568072..1569460	4914410	288	23.5406	26.1709	39.1161	253	26.8657	29.5765	43.4476	320	23.6419	26.2946	39.7541	83	11.4791	12.866	19.2478	138	13.8834	15.5485	21.8842	209	14.6019	16.2492	23.0944	287	24.6827	27.3474	40.7726	143.333	13.3215	14.8879	21.4088
CD630_13530		NC_009089	complement(1569536..1570357)	4914411	1099	151.794	168.754	149.266	1127	202.224	222.629	193.54	1353	168.912	187.865	168.085	1657	387.242	434.028	384.26	2876	488.918	547.558	456.079	4935	582.614	648.341	545.314	1193	174.31	193.083	170.297	3156	486.258	543.309	461.884
CD630_13540		NC_009089	1570608..1571762	4914412	17	1.67107	1.85779	2.30894	13	1.66013	1.82764	2.23249	18	1.59928	1.77873	2.23617	11	1.82954	2.05058	2.55091	22	2.66171	2.98094	3.48879	24	2.01648	2.24397	2.65199	16	1.64349	1.82138	2.2592	19	2.16924	2.42517	2.89723
CD630_13550	cspB	NC_009089	1571945..1572145	4914413	1690	954.593	1061.26	229.536	1627	1193.91	1314.38	279.404	1828	933.286	1038	227.095	1027	981.535	1100.12	238.162	1055	733.459	821.427	167.303	1154	557.154	620.009	127.516	1715	1027.26	1137.88	245.345	1078.67	757.382	847.186	177.66
CD630_13560		NC_009089	1572566..1572994	4914414	746	197.428	219.488	101.322	714	245.483	270.253	122.615	910	217.68	242.105	113.051	433	193.893	217.319	100.413	780	254.072	284.544	123.693	1217	275.295	306.352	134.478	790	220.197	243.948	112.329	810	241.087	269.405	119.528
CD630_13570		NC_009089	complement(1573137..1573892)	4914415	1483	222.714	247.599	201.421	1210	236.072	259.892	207.793	1786	242.434	269.637	221.877	737	187.274	209.9	170.911	984	181.883	203.698	156.044	1390	178.426	198.555	153.594	1493	233.74	259.042	210.364	1037	182.528	204.051	160.183
CD630_13580		NC_009089	complement(1574013..1574429)	4914416	89	24.2316	26.9391	12.088	71	25.1132	27.6472	12.1928	90	22.1483	24.6335	11.1808	30	13.8203	15.49	6.95702	57	19.1011	21.392	9.03913	91	21.1773	23.5664	10.0554	83.3333	23.831	26.4066	11.8205	59.3333	18.0329	20.1495	8.68386
CD630_13590		NC_009089	complement(1574593..1575099)	4914417	92	20.6019	22.9039	12.4954	81	23.5645	25.9421	13.9101	83	16.7998	18.6848	10.3112	63	23.8706	26.7547	14.6097	94	25.9083	29.0157	14.9066	127	24.3087	27.051	14.0334	85.3333	20.3221	22.5103	12.2389	94.6667	24.6959	27.6071	14.5166
CD630_13600		NC_009089	complement(1575181..1575501)	4914675	158	55.883	62.1271	21.4595	119	54.6792	60.1964	20.4359	149	47.6339	52.9786	18.5105	123	73.6091	82.5025	28.5238	151	65.7342	73.6181	23.9458	203	61.37	68.2934	22.4314	142	52.732	58.4341	20.1353	159	66.9044	74.8047	24.967
CD630_13601		NC_009089	1575670..1575867	4914676	1	0.573406	0.637476	0.13582	1	0.744929	0.820094	0.17173	0	0	0	0	0	0	0	0	2	1.41151	1.5808	0.317162	2	0.980235	1.09082	0.220999	0.666667	0.439445	0.485857	0.102517	1.33333	0.797248	0.890541	0.179387
CD630_13610		NC_009089	1575972..1576412	4914677	0	0	0	0	3	1.00337	1.10462	0.51519	8	1.8616	2.07048	0.993852	1	0.435605	0.488234	0.231901	2	0.633739	0.709748	0.317162	2	0.440105	0.489755	0.220999	3.66667	0.954991	1.05836	0.503014	1.66667	0.50315	0.562579	0.256687
CD630_13620		NC_009089	1576661..1577104	4914678	3	0.767125	0.85284	0.40746	3	0.996595	1.09715	0.51519	5	1.15564	1.28531	0.621157	6	2.59597	2.90961	1.3914	3	0.944186	1.05743	0.475743	4	0.874263	0.972893	0.441998	3.66667	0.973119	1.07843	0.514602	4.33333	1.47147	1.64664	0.769715
CD630_13630		NC_009089	1577109..1578173	4914679	23	2.45192	2.72588	3.12386	18	2.49289	2.74443	3.09114	24	2.31258	2.57206	2.98156	3	0.541132	0.606511	0.695702	8	1.04969	1.17558	1.26865	12	1.09344	1.2168	1.32599	21.6667	2.41913	2.68079	3.06552	7.66667	0.894754	0.999631	1.09678
CD630_13640		NC_009089	1578187..1578615	4914680	16	4.23438	4.70752	2.17312	9	3.09432	3.40654	1.54557	19	4.54497	5.05493	2.3604	1	0.44779	0.501891	0.231901	6	1.9544	2.1888	0.951487	9	2.03587	2.26555	0.994494	14.6667	3.95789	4.38967	2.02636	5.33333	1.47935	1.65208	0.725961
CD630_13650		NC_009089	1578741..1579187	4914681	6	1.52395	1.69423	0.814919	6	1.97981	2.17958	1.03038	8	1.83661	2.04269	0.993852	3	1.28927	1.44504	0.695702	14	4.37663	4.90155	2.22014	4	0.868396	0.966363	0.441998	6.66667	1.78012	1.97217	0.946383	7	2.1781	2.43765	1.11928
CD630_13651		NC_009089	1579214..1579381	4914682	0	0	0	0	1	0.877952	0.96654	0.17173	0	0	0	0	0	0	0	0	0	0	0	0	0	0	0	0	0.333333	0.292651	0.32218	0.0572433	0	0	0	0
CD630_13660		NC_009089	1579381..1581834	4914683	26	1.20289	1.3373	3.53132	13	0.781356	0.860197	2.23249	25	1.04544	1.16275	3.10579	19	1.48734	1.66704	4.40611	18	1.02498	1.14792	2.85446	15	0.593174	0.660092	1.65749	21.3333	1.0099	1.12008	2.95653	17.3333	1.03517	1.15835	2.97269
CD630_13670		NC_009089	1581834..1582256	4914684	8	2.14722	2.38714	1.08656	7	2.44083	2.68712	1.20211	11	2.66862	2.96805	1.36655	6	2.72485	3.05406	1.3914	5	1.65177	1.84988	0.792906	9	2.06475	2.29768	0.994494	8.66667	2.41889	2.68077	1.2184	6.66667	2.14712	2.40054	1.0596
CD630_13680		NC_009089	1582538..1584067	4914685	37	2.7456	3.05239	5.02534	30	2.89208	3.18389	5.1519	56	3.75605	4.17749	6.95696	30	3.7667	4.22179	6.95702	42	3.83599	4.29606	6.66041	34	2.15652	2.3998	3.75698	41	3.13124	3.47126	5.7114	35.3333	3.25307	3.63922	5.79147
CD630_13690		NC_009089	1584083..1584409	4914686	2	0.6944	0.77199	0.27164	0	0	0	0	1	0.313824	0.349037	0.124231	2	1.17493	1.31689	0.463801	0	0	0	0	0	0	0	0	1	0.336075	0.373676	0.131957	0.666667	0.391645	0.438963	0.1546
CD630_13700		NC_009089	1584409..1584837	4914687	5	1.32325	1.4711	0.679099	2	0.687627	0.75701	0.34346	10	2.39209	2.66049	1.24231	3	1.34337	1.50567	0.695702	4	1.30293	1.4592	0.634325	4	0.904832	1.00691	0.441998	5.66667	1.46765	1.62953	0.754958	3.66667	1.18371	1.32393	0.590675
CD630_13710		NC_009089	1584830..1585882	4914688	17	1.83294	2.03774	2.30894	10	1.40072	1.54206	1.7173	10	0.974554	1.0839	1.24231	10	1.82433	2.04474	2.31901	9	1.19435	1.3376	1.42723	5	0.460794	0.512778	0.552497	12.3333	1.40274	1.55457	1.75618	8	1.15983	1.29837	1.43291
CD630_13720		NC_009089	1585879..1586577	4914689	5	0.81212	0.902863	0.679099	5	1.05505	1.16151	0.858649	7	1.02767	1.14298	0.86962	7	1.92377	2.15619	1.62331	4	0.799654	0.895562	0.634325	7	0.971821	1.08146	0.773496	5.66667	0.964948	1.06912	0.802456	6	1.23175	1.37774	1.01038
CD630_13730		NC_009089	1586578..1587564	4914806	10	1.1503	1.27883	1.3582	11	1.64383	1.80969	1.88903	15	1.55958	1.73458	1.86347	6	1.16779	1.30888	1.3914	7	0.991061	1.10993	1.11007	20	1.96643	2.18827	2.20999	12	1.45124	1.6077	1.70357	11	1.37509	1.53569	1.57049
CD630_13740		NC_009089	1587586..1592817	4914807	282	6.1194	6.80316	38.3012	208	5.86376	6.45542	35.7198	261	5.11926	5.69367	32.4244	254	9.32604	10.4528	58.9028	331	8.84056	9.90086	52.4904	477	8.8474	9.84552	52.7082	250.333	5.70081	6.31741	35.4818	354	9.00467	10.0664	54.7005
CD630_13760		NC_009089	1593450..1593710	4914809	0	0	0	0	1	0.565119	0.62214	0.17173	1	0.393182	0.437299	0.124231	1	0.736022	0.824948	0.231901	2	1.0708	1.19923	0.317162	1	0.371813	0.413759	0.110499	0.666667	0.319434	0.353147	0.0986538	1.33333	0.726212	0.812645	0.219854
CD630_13770		NC_009089	complement(1593918..1594373)	4914810	1203	299.522	332.989	163.391	1407	455.103	501.024	241.624	1545	347.695	386.708	191.938	436	183.676	205.868	101.109	533	163.336	182.926	84.5238	828	176.21	196.089	91.4935	1385	367.44	406.907	198.984	599	174.407	194.961	92.3753
CD630_13780		NC_009089	complement(1594601..1595020)	4914811	936	253.02	281.291	127.127	1328	466.368	513.426	228.057	1325	323.743	360.069	164.607	322	147.278	165.072	74.672	543	180.663	202.331	86.1096	904	208.874	232.438	99.8914	1196.33	347.71	384.929	173.264	589.667	178.938	199.947	86.891
CD630_13781		NC_009089	1595319..1595528	4914812	1	0.54064	0.601049	0.13582	0	0	0	0	3	1.46601	1.6305	0.372694	1	0.91477	1.02529	0.231901	4	2.66171	2.98094	0.634325	10	4.62111	5.14243	1.10499	1.33333	0.668883	0.74385	0.169505	5	2.73253	3.04956	0.657073
CD630_13782		NC_009089	1595548..1595769	4914813	14	7.15983	7.95984	1.90148	19	12.6235	13.8973	3.26287	19	8.78284	9.76832	2.3604	13	11.2492	12.6083	3.01471	12	7.55349	8.45943	1.90297	24	10.4912	11.6747	2.65199	17.3333	9.52207	10.5418	2.50825	16.3333	9.76462	10.9142	2.52322
CD630_13790		NC_009089	complement(1595986..1596384)	4914814	189	53.7795	59.7886	25.67	192	70.9755	78.1371	32.9721	228	58.6403	65.2201	28.3248	120	57.775	64.7553	27.8281	154	53.9346	60.4033	24.4215	237	57.6422	64.1451	26.1884	203	61.1318	67.7152	28.989	170.333	56.4506	63.1012	26.146
CD630_13800		NC_009089	complement(1596805..1599297)	4914815	273	12.4328	13.822	37.0788	218	12.8978	14.1992	37.4371	311	12.8018	14.2383	38.636	360	27.7403	31.0919	83.4843	653	36.6025	40.9924	103.553	977	38.031	42.3214	107.958	267.333	12.7108	14.0865	37.7173	663.333	34.1246	38.1352	98.3319
CD630_13810		NC_009089	complement(1599311..1599853)	4914816	31	6.48171	7.20595	4.21042	16	4.34611	4.78464	2.74768	37	6.99256	7.77716	4.59657	18	6.36801	7.13739	4.17421	33	8.49246	9.51102	5.23318	63	11.2592	12.5294	6.96146	28	5.94013	6.58925	3.85155	38	8.70654	9.72592	5.45628
CD630_13820	glpK2	NC_009089	1600097..1601611	4914817	667	49.9851	55.5703	90.5919	495	48.1918	53.0544	85.0063	727	49.2443	54.7698	90.3163	525	66.5699	74.6128	121.748	847	78.125	87.4951	134.318	1160	74.3037	82.6862	128.179	629.667	49.1404	54.4648	88.6381	844	72.9995	81.598	128.082
CD630_13830		NC_009089	complement(1601725..1602354)	4914818	488	87.9441	97.7706	66.2801	581	136.024	149.749	99.775	637	103.761	115.403	79.1355	252	76.8407	86.1245	58.439	431	95.5996	107.065	68.3485	573	88.2631	98.2205	63.3161	568.667	109.243	120.974	81.7302	418.667	86.9011	97.1368	63.3679
CD630_13840		NC_009089	1602942..1603733	4914819	209	29.9605	33.3081	28.3864	121	22.5341	24.8078	20.7793	211	27.3396	30.4072	26.2128	88	21.3446	23.9235	20.4073	105	18.5261	20.748	16.651	117	14.3359	15.9532	12.9284	180.333	26.6114	29.5077	25.1262	103.333	18.0689	20.2082	16.6622
CD630_13850		NC_009089	1603762..1604982	4914841	287	26.6866	29.6685	38.9803	171	20.6567	22.741	29.3658	299	25.1299	27.9495	37.1452	156	24.5437	27.5091	36.1765	251	28.7261	32.1715	39.8039	323	25.6716	28.5677	35.6913	252.333	24.1577	26.7863	35.1638	243.333	26.3138	29.4161	37.2239
CD630_13860		NC_009089	1605002..1605697	4914842	168	27.4049	30.467	22.8177	119	25.2184	27.763	20.4359	206	30.3733	33.7814	25.5917	117	32.293	36.1946	27.1324	166	33.3287	37.326	26.3245	260	36.2518	40.3415	28.7298	164.333	27.6655	30.6704	22.9484	181	33.9578	37.954	27.3956
CD630_13870		NC_009089	1605727..1606713	4914843	449	51.6484	57.4194	60.9831	264	39.4518	43.4326	45.3367	507	52.7139	58.6287	62.9854	363	70.6514	79.1874	84.18	650	92.027	103.064	103.078	923	90.7507	100.989	101.991	406.667	47.938	53.1602	56.4351	645.333	84.4764	94.4135	96.4162
CD630_13880		NC_009089	complement(1606932..1607497)	4914844	188	37.7111	41.9248	25.5341	138	35.9619	39.5906	23.6987	251	45.5084	50.6147	31.1821	72	24.437	27.3894	16.6969	115	28.3923	31.7976	18.2368	185	31.7191	35.2974	20.4424	192.333	39.7271	44.0433	26.805	124	28.1828	31.4948	18.4587
CD630_13890		NC_009089	1607849..1608916	4914845	10	1.06306	1.18184	1.3582	5	0.690524	0.7602	0.858649	13	1.24913	1.38928	1.61501	34	6.1156	6.85448	7.88463	50	6.54211	7.32675	7.92906	80	7.26916	8.08922	8.83995	9.33333	1.0009	1.11044	1.27729	54.6667	6.64229	7.42348	8.21788
CD630_13900		NC_009089	1608935..1610095	4914846	28	2.73813	3.04407	3.80296	23	2.92197	3.2168	3.94979	19	1.67941	1.86784	2.3604	28	4.63294	5.19269	6.49322	52	6.25879	7.00945	8.24622	70	5.85101	6.51109	7.73496	23.3333	2.4465	2.70957	3.37105	50	5.58092	6.23774	7.49147
CD630_13910		NC_009089	1610489..1612204	4914847	97	6.41774	7.13483	13.1745	84	7.22008	7.9486	14.4253	121	7.23607	8.04799	15.032	117	13.0978	14.6803	27.1324	265	21.5798	24.168	42.024	381	21.5463	23.977	42.1003	100.667	6.95796	7.71047	14.2106	254.333	18.7413	20.9418	37.0856
CD630_13920		NC_009089	complement(1612363..1612707)	4914848	190	62.5262	69.5126	25.8058	212	90.6352	99.7805	36.4067	201	59.7876	66.4961	24.9705	111	61.8066	69.2741	25.741	119	48.2	53.981	18.8712	212	59.6324	66.3597	23.4259	201	70.983	78.5964	29.061	147.333	56.5463	63.2049	22.6793
CD630_13930		NC_009089	1612999..1613889	4914849	145	18.4764	20.5409	19.6939	115	19.0371	20.958	19.7489	192	22.1135	24.5948	23.8524	134	28.8907	32.3813	31.0747	243	38.1108	42.6817	38.5352	355	38.6648	43.0268	39.2273	150.667	19.8757	22.0312	21.0984	244	35.2221	39.3632	36.2791
CD630_13940		NC_009089	1614107..1615393	4914850	1078	95.0972	105.723	146.414	879	100.737	110.902	150.951	1249	99.5906	110.765	155.165	536	80.0051	89.6712	124.299	869	94.354	105.671	137.807	1340	101.04	112.438	148.069	1068.67	98.4751	109.13	150.843	915	91.7996	102.593	136.725
CD630_13950		NC_009089	complement(1615482..1615925)	4914851	29	7.41554	8.24412	3.93878	25	8.30496	9.14294	4.29325	25	5.77819	6.42653	3.10579	15	6.48992	7.27403	3.47851	18	5.66512	6.34457	2.85446	17	3.71562	4.13479	1.87849	26.3333	7.16623	7.93786	3.77927	16.6667	5.29022	5.9178	2.73715
CD630_13960		NC_009089	complement(1615949..1616743)	4914852	1340	191.366	212.749	181.999	1185	219.853	242.036	203.5	1536	198.271	220.518	190.82	732	176.879	198.249	169.751	737	129.545	145.082	116.874	889	108.518	120.76	98.2339	1353.67	203.163	225.101	192.106	786	138.314	154.697	128.287
CD630_13970		NC_009089	complement(1617309..1617785)	4914853	40	9.52071	10.5845	5.4328	39	12.0594	13.2762	6.69746	44	9.46605	10.5282	5.46619	23	9.26277	10.3819	5.33372	29	8.49569	9.51464	4.59885	34	6.91713	7.69748	3.75698	41	10.3487	11.463	5.86548	28.6667	8.2252	9.198	4.56318
CD630_13980		NC_009089	complement(1617886..1619064)	4914854	18	1.73335	1.92703	2.44476	20	2.50205	2.75451	3.4346	45	3.91682	4.3563	5.59042	47	7.658	8.58323	10.8993	58	6.87438	7.69887	9.19771	66	5.43245	6.0453	7.29296	27.6667	2.71741	3.01261	3.82326	57	6.65494	7.44247	9.13
CD630_13990		NC_009089	1619218..1620081	4914959	151	19.8422	22.0593	20.5088	108	18.437	20.2973	18.5468	142	16.8659	18.7583	17.6409	111	24.6797	27.6615	25.741	115	18.5996	20.8304	18.2368	210	23.5869	26.2478	23.2049	133.667	18.3817	20.3717	18.8988	145.333	22.2887	24.9132	22.3942
[truncated: 2,394 more rows]

## Sheet: CD196
Table S1: RNA-sequencing results for individual genes from C. difficile 630 and CD196 grown anaerobically or in 1.5% oxygen
[truncated: 3,601 more rows]
