# Supplementary material for: Clostridioides difficile strain-dependent and strain-independent adaptations to a microaerobic environment
Source: Microb Genom. 2021 Dec 15;7(12):000738. doi: 10.1099/mgen.0.000738 (PMC8767335; doi:10.1099/mgen.0.000738)
Supplement: Supplementary material 3 [file mgen-7-0738-s003.xlsx]

## Sheet: 630
Table S2: Relative changes in transcripts of C. difficile 630 and CD196 grown in 1.5% oxygen
C. difficile strains 630 and CD196 were grown to mid-exponential phase in BHIS broth under anaerobic and microaerobic (1.5% oxygen) conditions. RNA-sequencing was performed and transcripts with significantly different abundances under microaerobic conditions relative to anaerobic (fold changes ≥ 3) are shown here.
Gene annotation	Locus tag	Max group mean	Log₂ fold change	Fold change	FDR p-value	Gene producs	SigB regulon	PerR regulon
fldX	CD630_19990	332.516	8.53887	371.924	0	flavodoxin
	CD630_16480	7.67264	7.01795	129.602	1.26923e-07	iron family ABC transporter permease
feoA1	CD630_14780	143.346	6.37864	83.2073	0	ferrous iron transport protein
	CD630_12350	3.28532	6.30785	79.2232	0.0219156	hypothetical protein
	CD630_12360	1.51224	6.14499	70.766	0.0234114	pseudogene
	CD630_05920	14.372	5.83072	56.9143	9.03576e-09	hypothetical protein
	CD630_14850	43.2695	5.6757	51.1158	0	hypothetical protein
	CD630_16470	19.8502	5.62375	49.308	0	iron family ABC transporter permease
	CD630_19981	116.496	5.58968	48.1574	0	pseudogene
feoA4	CD630_14770	126.706	5.27353	38.6805	0	ferrous iron transport protein
fhuD	CD630_28780	10.5977	5.22655	37.4411	0	ferrichrome-specific ABC transportersubstrate-binding protein
feoB1	CD630_14790	177.475	5.20782	36.9582	0	ferrous iron transport protein
	CD630_14800	58.0823	5.11144	34.5698	0	hypothetical protein
	CD630_24990	160.388	4.98194	31.602	0	hypothetical protein
	CD630_25320	871.247	4.46874	22.1425	0	alanine--glyoxylate transaminase
	CD630_05910	17.8575	4.43947	21.6976	0	ATPase
	CD630_16500	12.5199	4.3582	20.5092	0	iron family ABC transporter substrate-binding protein
	CD630_25310	825.535	4.32716	20.0727	0	membrane protein
feoA5	CD630_17451	116.045	3.92531	15.1927	0	ferrous iron transport protein
	CD630_25300	475.042	3.76922	13.6348	0	AraC family transcriptional regulator
	CD630_24090	34.1143	3.72238	13.1992	0	hypothetical protein
	CD630_09160	1.2224	3.57065	11.8815	0.0185624	bacteriophage resistance protein
zupT	CD630_10870	14.9589	3.51652	11.444	0	zinc transporter
trxA_2	CD630_30330	69.3154	3.35189	10.2099	0	thioredoxin
	CD630_25290	54.5535	3.32471	10.0193	0	hypothetical protein
	CD630_16490	11.5927	3.29774	9.83375	0	iron family ABC transporter ATP-binding protein
	CD630_33850	1.10638	3.25761	9.56396	0.0321243	antirestriction protein
	CD630_18570	0.449193	3.19874	9.18156	0.00654591	cell wall hydrolase
	CD630_33380	2.31498	3.0501	8.28268	4.8601e-12	ATPase
	CD630_03920	1322.08	3.01638	8.09137	0	radical SAM family protein
	CD630_03930	764.433	2.98294	7.90594	0	membrane protein
	CD630_11180	0.750359	2.83294	7.12527	0.0252308	conjugative transposon protein
	CD630_10940	5.09019	2.7774	6.85614	1.76386e-05	RNA polymerase sigma factor
	CD630_18782	5.71233	2.76319	6.78898	0.00608891	conjugative transposon protein
rbr_1	CD630_08250	1691.54	2.75281	6.7403	0	rubrerythrin		PerR
	CD630_11150	1.13164	2.73825	6.67259	0.000675095	conjugative transfer protein
	CD630_29010	2.87711	2.69555	6.478	0.00336987	hypothetical protein
gapB	CD630_17670	24.545	2.65238	6.28702	0	glyceraldehyde-3-phosphate dehydrogenase
	CD630_29020	2.02012	2.64639	6.261	0.0400891	hypothetical protein
	CD630_13890	6.64229	2.64298	6.24619	2.87142e-14	chloromuconate cycloisomerase
	CD630_10921	5.08991	2.63597	6.21594	0.00264558	conjugative transposon protein
	CD630_23240	7.02019	2.63162	6.19722	1.18921e-12	sugar-phosphate dehydrogenase
	CD630_31140	9.21683	2.59066	6.02373	0	membrane protein
	CD630_02870	4.06133	2.54419	5.83279	8.37111e-05	PTS system mannose/fructose/sorbose transportersubunit IIB
buk1	CD630_24260	6.81923	2.51847	5.72974	1.74934e-11	butyrate kinase
	CD630_31130	19.5849	2.50197	5.66457	0	aminobenzoyl-glutamate utilization protein B
rbo	CD630_08270	1568.85	2.4965	5.64313	0	rubredoxin oxidoreductase		PerR
fhuB	CD630_28770	3.34364	2.49298	5.62939	5.21353e-08	ferrichrome-specific ABC transporter permease
	CD630_09290	1.42306	2.49294	5.62923	0.000907503	hypothetical protein
	CD630_34170	21.411	2.43343	5.40175	0	sugar family ABC transporter ATP-binding protein
perR	CD630_08260	1509.56	2.43336	5.4015	0	ferric-uptake regulator		PerR
srlM	CD630_07630	5.35803	2.4121	5.3225	0.000162112	sorbitol operon activator protein
	CD630_22010	6.85779	2.39901	5.27441	1.63048e-15	major facilitator superfamily transporter
	CD630_05820	767.798	2.3882	5.23503	0	pyruvate phosphate dikinase
	CD630_31120	23.4346	2.38807	5.23456	0	peptidase
	CD630_31080	2.66709	2.37469	5.18626	0.000496289	membrane protein
spoVAD	CD630_07740	2.4051	2.36529	5.15256	2.28024e-05	stage V sporulation protein AD
feoA3	CD630_32730	119.631	2.3412	5.06725	0	ferrous iron transport protein
	CD630_18580	0.590488	2.33019	5.02873	0.0209215	cell surface protein
grdC	CD630_23490	16.1646	2.32504	5.01079	0	glycine reductase complex component C subunit beta
	CD630_22990	0.941669	2.32191	4.99994	0.0144032	hypothetical protein
hisC	CD630_22000	7.60583	2.30612	4.9455	0	histidinol-phosphate aminotransferase
	CD630_09270	1.58532	2.30247	4.93302	0.000797281	DNA modification methylase
	CD630_21501	41.344	2.24937	4.75475	8.38628e-07	hypothetical protein
	CD630_23250	7.74772	2.24587	4.74322	2.12245e-10	PTS system fructose/mannitol family transporter subunit IIC
	CD630_06271	5.56706	2.20257	4.60298	0.00929301	ferredoxin
	CD630_33400	8.00291	2.15813	4.46335	4.70145e-07	antirestriction protein
cdd3	CD630_06660	1.4882	2.1536	4.44937	0.0104071	lantibiotic/multidru g family ABC transporter permease
	CD630_02900	9.88017	2.14853	4.43375	2.76013e-09	hypothetical protein
	CD630_08150	13.3428	2.14178	4.41307	0	major facilitator superfamily transporter
	CD630_05810	305.8	2.14139	4.41188	0	TetR family transcriptional regulator
	CD630_09630	2.23501	2.13665	4.39739	0.038974	hypothetical protein
	CD630_21980	10.1454	2.13261	4.38509	1.33238e-09	ferredoxin/flavodoxin oxidoreductase subunit beta
	CD630_02790	42.8555	2.12634	4.3661	0	hypothetical protein
	CD630_34460	28.2582	2.12367	4.35802	0	exoaminopeptidase
	CD630_15460	203.259	2.11665	4.33685	0	channel-forming hemolysin
	CD630_00511	8.84496	2.1008	4.28946	0.00555708	hypothetical protein	SigB
glpK1	CD630_07410	5.62818	2.09095	4.26029	2.82152e-13	glycerol kinase
rbr_2	CD630_28450	83.8622	2.0763	4.21724	0	rubrerythrin
	CD630_21991	4.23329	2.0753	4.21433	0.0234	4Fe-4S ferredoxin
	CD630_30930	12.151	2.06718	4.19068	4.23487e-14	gamma-glutamyl-gamma-aminobutyrate hydrolase
	CD630_08280	257.866	2.06048	4.17125	0	oxidative stress glutamate synthase		PerR
	CD630_23270	2.52848	2.04866	4.13722	0.00806079	PTS system fructose/mannitol family transporter subunit IIA
	CD630_04900	5.72746	2.04719	4.13301	3.43868e-09	sugar-phosphate dehydrogenase
grdX	CD630_23570	13.5748	2.04357	4.12265	2.25319e-08	glycine reductase complex component
grdE	CD630_23540	16.8779	2.04233	4.1191	1.28087e-13	glycine reductase complex component B subunits alpha and beta
	CD630_34420	55.4879	2.02661	4.07446	0	M24 family peptidase
trxA2	CD630_23550	15.9351	2.02163	4.06042	1.37629e-07	thioredoxin 2
	CD630_21990	11.9506	2.01722	4.04802	3.18684e-15	ferredoxin/flavodoxi n oxidoreductase subunit alpha
	CD630_34430	38.7928	2.01447	4.04031	0	PTS system lactose/cellobiose-family transporter subunit IIC
	CD630_07980	2.36838	2.00436	4.01212	2.10875e-06	membrane protein
	CD630_34440	33.3759	2.00117	4.00324	4.76752e-14	PTS system lactose/cellobiose-family transporter subunit IIB
	CD630_11080	0.639225	1.99842	3.99563	0.00986267	conjugative transposon protein
	CD630_14160	2.52285	1.99665	3.99074	0.0114837	membrane protein
	CD630_04090	1.94399	1.98144	3.94887	0.00289483	replication initiation protein
	CD630_10090	176.62	1.97556	3.93281	0	GntR family transcriptional regulator
	CD630_03730	1.5407	1.97185	3.92272	0.000242311	membrane protein
	CD630_09640	3.67497	1.96329	3.8995	8.98635e-07	baseplate assembly protein
	CD630_34480	58.3862	1.94325	3.84571	0	tagatose-bisphosphate aldolase
	CD630_34450	21.49	1.94279	3.84449	8.18234e-08	PTS system lactose/cellobiose-family transportersubunit IIA
grdD	CD630_23480	15.7157	1.94069	3.83889	0	glycine reductase complex component C subunit alpha
	CD630_21500	11.6145	1.92213	3.78981	8.24302e-09	endonuclease/exonuclease/phosphatase
	CD630_29040	6.7615	1.91781	3.7785	1.64919e-08	cell wall hydrolase
	CD630_29090	2.02177	1.91623	3.77436	0.0225024	hypothetical protein
	CD630_09170	1.60334	1.91556	3.7726	0.00400068	CD630_09170
nagA	CD630_10100	179.118	1.91325	3.76657	0	N-acetylglucosamine-6-phosphate deacetylase
	CD630_28470	305.037	1.90318	3.74036	0	hypothetical protein
	CD630_09590	7.05143	1.8928	3.71354	0	tail tape measure protein
	CD630_02880	3.92506	1.89201	3.71151	1.4637e-05	PTS system mannose/fructose/sorbose transporter subunit IIC
	CD630_31010	2.10199	1.89058	3.70784	2.58596e-05	PTS system glucose-like transporter subunit IIBC
fhuG	CD630_28760	12.3405	1.86895	3.65268	0	ferrichrome-specific ABC transporter permease
	CD630_18560	0.656713	1.86791	3.65003	0.016585	hydrolase
	CD630_28930	5.74361	1.86205	3.63524	0.00289193	hypothetical protein
	CD630_28460	127.178	1.85649	3.62126	0	hypothetical protein
	CD630_02840	2.71851	1.85027	3.60568	0.0313297	PTS system mannose/fructose/sorbose transporter subunit IIA
	CD630_08760	58.7118	1.84792	3.59982	0	sugar family ABC transporter substrate-binding protein
	CD630_11020	0.945347	1.84731	3.59828	0.0492372	endonuclease relaxase
	CD630_24710	105.172	1.8444	3.59103	0	hypothetical protein
	CD630_24240	3.0275	1.83606	3.57034	4.48005e-06	pyridoxal phosphate-dependent transferase
etfB	CD630_08040	4.53966	1.83131	3.5586	2.28441e-06	electron transfer flavoprotein subunit beta
dpaA	CD630_29680	13.828	1.82977	3.5548	2.48308e-14	dipicolinate synthase subunit A
gpr	CD630_24700	4.55617	1.8278	3.54996	1.38425e-07	germination protease
	CD630_04880	10.8745	1.82356	3.53953	4.05523e-06	small multidrug resistance SugE-like protein
	CD630_11700	7.17587	1.81177	3.51072	1.00096e-11	hypothetical protein
	CD630_17930	20.3869	1.80792	3.50136	2.93713e-10	hypothetical protein
srlA	CD630_07640	5.4947	1.80175	3.48643	5.83546e-06	PTS system glucitol/sorbitol-specifictransporter subunit IIC
srlEa	CD630_07650	41.0717	1.80168	3.48625	0	pseudogene
	CD630_34410	49.2449	1.80078	3.48408	0	pyridoxal phosphate-dependent transferase
	CD630_06700	23.9474	1.79572	3.47189	1.98273e-11	beta-lactams repressor
	CD630_33700	480.502	1.79176	3.46238	0	recombinase
	CD630_11050	0.854814	1.77096	3.41282	2.99639e-05	antirestriction protein
	CD630_09610	2.22597	1.76621	3.4016	3.27744e-07	cell wall hydrolase
	CD630_05821	5.90869	1.76002	3.38703	0.0496545	hypothetical protein
	CD630_04210	0.878401	1.75975	3.38639	0.0185451	type IA DNA topoisomerase
grdA	CD630_23520	12.103	1.74853	3.36017	3.99721e-07	glycine/sarcosine/betaine reductase complex protein A
	CD630_29030	2.81142	1.7453	3.35265	2.99241e-08	tail protein
uxaA	CD630_28720	13.6274	1.74133	3.34343	1.59562e-13	D-galactate dehydratase/altronate hydrolase
	CD630_26140	188.373	1.73991	3.34015	0	hypothetical protein
	CD630_03720	1.28218	1.73812	3.33599	0.0351012	cell wall hydrolase
nagB	CD630_10110	178.012	1.71904	3.29217	0	glucosamine-6-phosphate deaminase
trxB3	CD630_23560	24.3455	1.71472	3.28232	2.24007e-13	thioredoxin reductase
srlB	CD630_07670	42.9787	1.70845	3.26811	3.2909e-14	PTS system sorbitol-specific transporter subunitIIA
	CD630_11880	1.48895	1.70503	3.26035	0.0259439	gamma-glutamyl-gamma-aminobutyrate hydrolase
kdgT1	CD630_28700	9.97441	1.69893	3.2466	1.33277e-10	2-keto-3-deoxygluconate permease
ptb	CD630_24250	4.00965	1.68131	3.2072	0.000402618	phosphate butyryltransferase
	CD630_11540	30.1581	1.6772	3.19807	1.01666e-09	PadR family transcriptional regulator
abgT	CD630_28350	1.22706	1.66695	3.17543	0.00484202	aminobenzoyl-glutamate transport protein
	CD630_18470	1.25343	1.66653	3.17449	0.0494227	conjugative transposon protein
	CD630_06280	6.39327	1.6655	3.17224	2.71318e-05	membrane protein
cdd4	CD630_06670	1.58367	1.65999	3.16015	0.0090133	lantibiotic/multidrug family ABC transporter ATP-binding protein
	CD630_24280	4.92995	1.64594	3.12953	1.67653e-05	flavodoxin/ferredoxin oxidoreductase subunit beta
	CD630_29050	6.82961	1.63958	3.11576	2.87142e-14	tail tape measure protein
	CD630_33880	2.82825	1.62565	3.08581	4.74272e-05	replication initiation factor
	CD630_33370	2.80389	1.61167	3.05605	0.000277922	membrane protein
argM	CD630_20310	1.66955	1.60965	3.05178	0.00215508	acetylornithine aminotransferase
	CD630_31770	7.28382	1.60833	3.04898	1.27146e-13	xanthine dehydrogenase
	CD630_34160	11.8139	1.60613	3.04434	6.52652e-12	sugar family ABC transporter permease
argF	CD630_20300	4.05415	1.5994	3.03018	2.74857e-05	ornithine carbamoyl transferase
cdd2	CD630_06650	1.54278	1.59863	3.02856	0.0319285	lantibiotic/multidru g family ABC transporter permease
	CD630_18780	3.77451	1.58938	3.00921	0.010955	hypothetical protein
	CD630_15670	2.42546	1.58574	3.00162	0.0088113	manganese catalase
	CD630_02260	289.393	-1.60649	-3.04509	0	lytic transglycosylase
	CD630_23910	2.81639	-1.62104	-3.07597	0.016369	membrane protein
	CD630_36410	20.7557	-1.63192	-3.09925	2.35336e-14	hypothetical protein
	CD630_10010	5.02418	-1.63628	-3.10863	1.33788e-05	nitrate/sulfonate/taurine ATP-binding protein
	CD630_30270	1231.27	-1.6802	-3.20473	0	PTS system glucose-like transporter subunit IIA
	CD630_22840	15.6128	-1.7186	-3.29116	6.61394e-09	hypothetical protein
pgmB	CD630_31280	5.4074	-1.75528	-3.37592	3.1174e-06	beta-phosphoglucomutase
	CD630_36320	21.4956	-1.78239	-3.43996	9.37957e-12	isochorismatase
fliN	CD630_02280	151.932	-1.78387	-3.44348	0	flagellar motor switch protein
	CD630_30280	1222.39	-1.78766	-3.45254	0	phosphosugar isomerase
	CD630_31290	10.5005	-1.81095	-3.50874	0	glycosyl hydrolase/phosphorylase
	CD630_06200	10.7894	-1.8213	-3.534	8.58446e-05	hypothetical protein
	CD630_36330	18.7984	-1.84126	-3.58322	0	membrane protein
	CD630_26691	241.622	-1.87858	-3.67713	0	Na(+)/H(+) antiporter
	CD630_26700	238.355	-1.89192	-3.71129	0	ABC transporter ATP-binding protein
	CD630_36430	10.9656	-1.89637	-3.72276	7.73279e-15	dihydroorotase
nadA	CD630_23720	22.1619	-1.90068	-3.73388	0	quinolinate synthetase
flgL	CD630_02320	624.757	-1.908	-3.75287	0	flagellar hook-associated protein
malY	CD630_30290	713.777	-1.91224	-3.76393	0	bifunctional cystathionine beta-lyase/maltoseregulon repressor
	CD630_30300	1038.08	-1.91645	-3.77493	0	PTS system glucose-like transporter subunit IIBC
	CD630_06220	6.84516	-1.96328	-3.89948	0.00328074	hypothetical protein
flgK	CD630_02310	398.744	-1.96683	-3.90909	0	flagellar hook-associated protein	SigB
fliW	CD630_02330	272.98	-2.018	-4.05023	0	flagellar assembly factor	SigB
	CD630_26710	188.151	-2.06794	-4.19288	0	ABC transporter ATP-binding protein
fliD	CD630_02370	759.818	-2.08851	-4.25308	0	flagellar hook-associated protein
csrA	CD630_02340	204.514	-2.10121	-4.29069	0	carbon storage regulator	SigB
flgM	CD630_02290	293.415	-2.10321	-4.29663	0	negative regulator of flagellin synthesis	SigB
	CD630_36420	15.966	-2.10727	-4.30874	0	selenocysteine synthase
	CD630_02300	232.934	-2.12997	-4.37707	0	flagellar biosynthesis protein	SigB
fliS1	CD630_02350	459.733	-2.167	-4.49087	0	flagellar protein
	CD630_02380	321.09	-2.17242	-4.50779	0	hypothetical protein
fliS2	CD630_02360	422.383	-2.19223	-4.5701	0	flagellar protein
bglA	CD630_31300	15.8156	-2.40096	-5.28154	0	6-phospho-beta-glucosidase
	CD630_02440	172.027	-2.42186	-5.35861	0	CDP-glycerol:poly(glycerophosphate)glycerophosphotransferase
fliC	CD630_02390	8009.58	-2.45519	-5.48384	0	flagellin C	SigB
	CD630_02400	75.3803	-2.46511	-5.52168	0	glycosyltransferase
	CD630_02430	216.753	-2.48065	-5.5815	0	hypothetical protein	SigB
	CD630_02120	85.9188	-2.57038	-5.93966	0	sulfatase
	CD630_02420	308.488	-2.57399	-5.95454	0	hypothetical protein
ddl	CD630_14080	69.0207	-2.74119	-6.6862	0	D-alanine--D-alanine ligase
	CD630_02410	140.477	-2.76971	-6.81972	0	phosphoserine phosphatase	SigB
	CD630_28590	109.798	-2.77939	-6.86563	0	D-aminoacylase
licC	CD630_02110	50.5844	-3.01714	-8.0956	0	CTP:phosphocholine cytidylyltransferase
	CD630_35270	90.7487	-3.07341	-8.41759	0	iron family ABC transporter ATP-binding protein
	CD630_28610	88.8558	-3.21249	-9.26951	0	membrane protein
	CD630_35260	73.0083	-3.23021	-9.38407	0	iron family ABC transporter permease
	CD630_35250	149.134	-3.23616	-9.42285	0	iron family ABC transporter substrate-binding protein
	CD630_28600	71.2538	-3.36095	-10.2742	0	membrane protein
	CD630_28620	124.216	-3.52254	-11.4919	0	peptidase
	CD630_12331	4.02947	-5.32482	-40.0802	0.0720737	hypothetical protein
vanZ	CD630_12400	8.20123	-8.13466	-281.045	0.00224031	teicoplanin resistance protein

## Sheet: CD196
Table S2: Relative changes in transcripts of C. difficile 630 and CD196 grown in 1.5% oxygen
C. difficile strains 630 and CD196 were grown to mid-exponential phase in BHIS broth under anaerobic and microaerobic (1.5% oxygen) conditions. RNA-sequencing was performed and transcripts with significantly different abundances under microaerobic conditions relative to anaerobic (fold changes ≥ 3) are shown here.
Name	Locus tag	Max group mean	Log₂ fold change	Fold change	FDR p-value	Gene product	SigB regulon	PerR regulon
	CD196_RS10260	173.402	6.80091	111.501	0	flavodoxin
	CD196_RS07450	69.1372	6.05788	66.62	0	DUF3793 family protein
	CD196_RS03225	44.5302	5.85205	57.762	0	hypothetical protein
	CD196_RS08625	51.358	5.48328	44.7332	0	iron chelate uptake ABC transporter family permease subunit
	CD196_RS08630	24.4423	5.41766	42.7443	0	iron chelate uptake ABC transporter family permease subunit
feoA1	CD196_RS07415	259.062	5.16432	35.8604	0	ferrous iron transport protein A
feoB1	CD196_RS07420	248.43	4.99065	31.7933	0	ferrous iron transport protein B
	CD196_RS12720	190.523	4.79376	27.7374	0	DUF2325 domain-containing protein
	CD196_RS08635	31.3662	4.57576	23.8474	0	ATP-binding cassette domain-containing protein
	CD196_RS08640	18.3442	4.12439	17.4408	0	siderophore ABC transporter substrate-binding protein
	CD196_RS14685	29.0926	4.1095	17.2617	0	ABC transporter substrate-binding protein
zupT	CD196_RS05455	21.7685	3.79856	13.9149	0	zinc transporter ZupT
feoA4	CD196_RS07410	236.692	3.78302	13.7658	0	ferrous iron transport protein A
rbr	CD196_RS04460	4026.04	3.764	13.5855	0	rubrerythrin family protein		PerR
	CD196_RS07425	31.8661	3.58342	11.9872	1.19364e-05	FeoB-associated Cys-rich membrane protein
perR	CD196_RS04465	3143.94	3.39907	10.5493	0	transcriptional repressor		PerR
rbo	CD196_RS04470	2355.82	3.37359	10.3646	4.60088e-13	rubredoxin oxidoreductase (desulfoferrodoxin)		PerR
trxA_2	CD196_RS15155	171.675	3.21535	9.28786	8.38752e-11	thioredoxin
	CD196_RS04475	349.924	3.1488	8.86918	2.31727e-11	glutamate synthase		PerR
	CD196_RS14650	11.6573	2.72858	6.62801	0.00415903	UxaA family hydrolase
	CD196_RS03220	39.6511	2.69201	6.46215	1.35288e-11	heavy metal translocating P-type ATPase
	CD196_RS11950	9.70351	2.5787	5.97403	0.00818046	hypothetical protein
	CD196_RS08905	44.7884	2.57761	5.96949	4.32981e-08	riboflavin synthase
	CD196_RS14680	6.76597	2.56105	5.90136	0.000367941	iron ABC transporter permease
	CD196_RS14645	15.9403	2.54631	5.8414	2.32514e-06	2-keto-3-deoxygluconate permease
ribD	CD196_RS08910	96.757	2.45056	5.46627	2.10916e-05	bifunctional diaminohydroxyphosphoribosylaminopyrimidine deaminase/5-amino-6-(5-phosphoribosylamino)uracil reductase
hisA	CD196_RS07800	145.409	2.3272	5.0183	0.000153409	1-(5-phosphoribosyl)-5-[(5-phosphoribosylamino)methylideneamino]imidazole-4-carboxamide isomerase
	CD196_RS08895	26.2808	2.2317	4.69687	3.63478e-09	bifunctional3,4-dihydroxy-2-butanone-4-phosphate synthase/GTP cyclohydrolase II
hisB	CD196_RS07790	98.9008	2.23149	4.69619	8.16041e-06	imidazoleglycerol-ph osphate dehydratase
	CD196_RS14940	60.5725	2.22737	4.68281	1.47057e-07	ABC transporter permease
hisF	CD196_RS07805	159.312	2.15924	4.46679	0.000627961	imidazole glycerol phosphate synthase subunit
hisH	CD196_RS07795	129.557	2.15042	4.43958	5.96373e-05	imidazole glycerol phosphate synthase subunit
	CD196_RS14945	71.395	2.14412	4.42024	1.73533e-06	hypothetical protein
	CD196_RS15040	299.761	2.13492	4.39213	0.00020609	NAD(P)/FAD-dependent oxidoreductase
hisC	CD196_RS07785	87.3342	2.13017	4.37768	0.00202246	histidinol-phosphate transaminase
	CD196_RS07780	74.3721	2.10524	4.30269	0.000367941	ATP phosphoribosyl transferase
	CD196_RS14935	54.1839	2.08797	4.25149	9.18618e-07	ABC transporter ATP-binding protein
	CD196_RS07810	158.914	1.9405	3.8384	0.000367941	bifunctional phosphoribosyl-AMP cyclohydrolase/phosphoribosyl-ATP diphosphatase
	CD196_RS01240	554.138	1.92979	3.81001	0.000286041	ECF transporter S component
	CD196_RS07775	55.7461	1.87806	3.67581	0.000805269	ATP phosphoribosyl transferase regulatory subunit
	CD196_RS15150	8.19415	1.83176	3.55972	0.00339514	aminotransferase class V-fold PLP-dependent enzyme
trxB_2	CD196_RS11945	10.4549	1.81381	3.51571	0.00184156	thioredoxin-disulfide reductase
	CD196_RS14930	65.0285	1.78995	3.45803	4.59992e-05	aliphatic sulfonate ABC transporter substrate-binding protein
	CD196_RS17370	49.6052	1.75846	3.38337	0.000348447	hypothetical protein
	CD196_RS10250	24.617	1.7382	3.33618	0.00272843	MerR family transcriptional regulator
	CD196_RS11935	6.50819	1.7282	3.31314	0.00679993	beta-aspartyl-peptidase
	CD196_RS11820	33.4741	1.69327	3.23389	5.81063e-05	mannitol-1-phosphate 5-dehydrogenase
	CD196_RS08320	4.00296	1.67325	3.18932	0.00242902	sugar ABC transporter ATP-binding protein
	CD196_RS04510	214.397	1.63905	3.1146	0.0111401	MarR family transcriptional regulator
	CD196_RS12075	385.064	1.61854	3.07065	0.000548882	indolepyruvate oxidoreductase subunit beta
	CD196_RS04515	191.892	1.60499	3.04194	0.00824557	GNAT family N-acetyltransferase
feoA3	CD196_RS16605	178.121	1.59618	3.02343	0.000481467	ferrous iron transport protein A
rpsG	CD196_RS00635	5072.39	-1.58666	-3.00353	0.00259024	30S ribosomal protein S7
	CD196_RS02300	42.061	-1.59458	-3.02006	0.0326542	hypothetical protein
	CD196_RS04855	155.738	-1.60195	-3.03554	0.00527725	ABC transporter permease subunit
rplK	CD196_RS00595	3504.86	-1.60631	-3.04472	0.00109878	50S ribosomal protein L11
	CD196_RS11500	54.6584	-1.6069	-3.04596	0.00121576	peptide MFS transporter
	CD196_RS12905	967.387	-1.60718	-3.04656	0.00182343	cation:dicarboxylase symporter familytransporter
rplA	CD196_RS00600	4930.36	-1.61272	-3.05828	0.00201825	50S ribosomal protein L1
rpsR	CD196_RS18695	5778.43	-1.62416	-3.08262	0.000106719	30S ribosomal protein S18
	CD196_RS14565	27.5439	-1.62438	-3.08309	7.86707e-05	amidohydrolase family protein
rpsT	CD196_RS12595	4283.78	-1.62958	-3.09423	0.00459275	30S ribosomal protein S20
	CD196_RS16840	96.7051	-1.63005	-3.09525	0.0058009	flippase-like domain-containing protein
	CD196_RS10980	457.055	-1.63099	-3.09725	0.00168936	M42 family metallopeptidase
	CD196_RS17780	693.359	-1.63127	-3.09786	0.00294826	UDP-N-acetylmuramate--L-alanine ligase
	CD196_RS02860	178.062	-1.63545	-3.10683	0.00725887	AbgT family transporter
	CD196_RS06875	607.289	-1.66297	-3.16667	0.00605377	helix-turn-helix transcriptional regulator
rsgA	CD196_RS17010	14.4371	-1.66515	-3.17147	0.00710568	ribosome small subunit-dependent GTPase A
	CD196_RS13730	121.413	-1.68586	-3.21733	0.00877784	NCS2 family permease
	CD196_RS18230	66.6044	-1.70182	-3.2531	0.000161446	tRNA 2-thiocytidine biosynthesis protein
rpmJ	CD196_RS00780	83.0617	-1.70348	-3.25687	0.00203526	50S ribosomal protein L36
	CD196_RS18490	130.668	-1.72638	-3.30897	0.00101594	alkylphosphonate utilization protein
	CD196_RS04850	211.105	-1.73473	-3.32818	0.00259024	ABC transporter ATP-binding protein
	CD196_RS16890	15.5482	-1.73703	-3.33349	0.000850862	DUF1062 domain-containing protein
	CD196_RS10195	860.927	-1.73746	-3.33448	0.031232	cold-shock protein
	CD196_RS06200	902.062	-1.75753	-3.38118	0.0010149	hypothetical protein
	CD196_RS02825	1591.09	-1.75958	-3.38598	0.00186489	hypothetical protein
rpsO	CD196_RS06555	2100.91	-1.80216	-3.48742	0.00302441	30S ribosomal protein S15
	CD196_RS03615	118.072	-1.81393	-3.516	0.00261796	DUF3795 domain-containing protein
	CD196_RS13260	257.767	-1.83632	-3.57098	0.00331125	TetR/AcrR family transcriptional regulator
rpmB	CD196_RS13005	1297.01	-1.83748	-3.57386	0.0147573	50S ribosomal protein L28
	CD196_RS14570	15.0205	-1.8554	-3.61852	0.000106719	hypothetical protein
	CD196_RS10510	35.7985	-1.97281	-3.92533	0.00505849	hypothetical protein
bclA2	CD196_RS16380	5.61273	-2.07026	-4.19964	0.0257508	collagen-like exosporium glycoprotein
	CD196_RS19260	15.0272	-2.1144	-4.3301	1.05702e-05	DUF5058 family protein
	CD196_RS11715	1300.5	-2.1469	-4.42876	0.00596181	cold-shock protein
	CD196_RS19265	19.3416	-2.1957	-4.58112	4.01379e-08	diguanylate cyclase
rpmH	CD196_RS18795	291.813	-2.23829	-4.71837	7.86707e-05	50S ribosomal protein L34
	CD196_RS15485	3.46485	-2.29086	-4.89349	0.0445745	gamma-glutamyl-gamma-aminobutyrate hydrolase family protein
rplL	CD196_RS00610	6218.47	-2.29348	-4.90236	9.18618e-07	50S ribosomal protein L7/L12
	CD196_RS00605	8829.07	-2.40459	-5.29484	9.18618e-07	50S ribosomal protein L10
	CD196_RS04800	1094.46	-2.46269	-5.51244	0.000269725	cold-shock protein
	CD196_RS09255	985.061	-2.46822	-5.53359	1.70691e-08	hypothetical protein
	CD196_RS10975	331.956	-2.69354	-6.46898	1.53417e-08	DUF819 family protein
	CD196_RS15970	103.201	-2.81664	-7.04518	1.13244e-11	AIM24 family protein
	CD196_RS18375	1.65768	-3.34173	-10.1382	0.037162	ATP-binding protein
	CD196_RS07040	166.285	-3.58526	-12.0024	0	D-alanine--D-alanine ligase
pfkB	CD196_RS11545	295.308	-4.81965	-28.2396	0	1-phosphofructokinas e
	CD196_RS11540	550.539	-5.02842	-32.6367	0	PTS transporter subunit EIIA
