# Supplementary material for: Clostridioides difficile strain-dependent and strain-independent adaptations to a microaerobic environment
Source: Microb Genom. 2021 Dec 15;7(12):000738. doi: 10.1099/mgen.0.000738 (PMC8767335; doi:10.1099/mgen.0.000738)
Supplement: Supplementary material 4 [file mgen-7-0738-s004.xlsx]

## Sheet: anaerobic
Table 2: Cross-comparison of transcript abundance from C. difficile 630 and CD196 grown under anaerobic and microaerobic (1.5% oxygen) conditions
C. difficile strains 630 and CD196 were grown to mid-exponential phase in BHIS broth under anaerobic and microaerobic (1.5% oxygen) conditions. A consensus genome was created to compare transcript abundances between the two strains. Data shown here represent fold changes of CD196 transcript abundances relative to those of 630. Genes in this table represent those found in both genomes, with the ge…
Locus tag	Name	Max group mean	Log₂ fold change	Fold change	FDR p-value	Gene product
CD630_00630	rplJ	11365.5	1.60702	3.04622	0.00151382	50S ribosomal protein L10
CD630_01560		132.583	2.08726	4.24942	0.000268217	membrane protein
CD630_01850	pyrK	206.529	-1.81361	-3.5152	0.00015634	dihydroorotate dehydrogenase electron transfer subunit
CD630_01860	pyrD	261.591	-1.94224	-3.84302	3.66182e-06	dihydroorotate dehydrogenase 1B
CD630_03420		62.2076	2.14897	4.43512	0.00376748	hypothetical protein
CD630_04030	fba	1554.48	1.66601	3.17336	3.17322e-05	fructose-1,6-bisphosphate aldolase
CD630_04540		124.246	-2.09334	-4.26735	1.81994e-06	AraC family transcriptional regulator
CD630_04550		153.965	-2.25088	-4.75971	3.36665e-08	UvrD-family helicase
CD630_04610		137.106	1.77961	3.43334	9.81644e-05	two-component sensor histidine kinase
CD630_04620		114.519	1.91539	3.77217	4.94241e-06	two-component response regulator
CD630_05270		16.9343	-2.5639	-5.91303	6.08383e-06	beta-lactamase-like hydrolase
CD630_05780		48.2764	2.15354	4.44918	1.21897e-07	major facilitator superfamily transporter
CD630_05790		35.3188	2.01876	4.05235	8.40486e-06	TetR family transcriptional regulator
CD630_05800	gapN	1291.08	1.65712	3.15387	0.00245309	glyceraldehyde-3-phosphate dehydrogenase
CD630_05810		92.2787	-2.32098	-4.99672	1.8915e-08	TetR family transcriptional regulator
CD630_05820		182.502	-1.60299	-3.03773	0.00351339	pyruvate phosphate dikinase
CD630_05890		58.3519	2.98887	7.93853	6.58259e-10	hypothetical protein
CD630_05900		75.9038	2.37855	5.20014	5.30361e-06	hypothetical protein
CD630_06090		85.0905	2.85746	7.2474	1.14783e-10	hypothetical protein
CD630_06200		40.4171	1.7118	3.2757	0.00507189	hypothetical protein
CD630_06640	tcdC	35.0594	-1.78192	-3.43882	1.82742e-05	toxin gene expression negative regulator
CD630_06642		148.862	2.05086	4.14354	0.000223259	hypothetical protein
CD630_07080	pepD	1817.98	1.88089	3.68301	3.27252e-05	peptidase D
CD630_07670	srlB	16.0441	-2.94235	-7.68664	0.000296801	PTS system sorbitol-specific transporter subunit IIA
CD630_07870		92.7499	1.90401	3.74252	0.000200913	metal-binding protein
CD630_08320		30.7935	-2.9847	-7.91561	0	Re-citrate synthase
CD630_08920	cspA	2367.77	2.60351	6.07763	9.57934e-05	cold shock protein
CD630_09430		25.377	4.35836	20.5115	8.62643e-13	DNA-binding protein
CD630_09440		23.9083	4.71796	26.3177	0	terminase large subunit
CD630_09450		26.7067	4.50858	22.7624	0	portal protein
CD630_09460		17.3073	3.77631	13.702	1.27842e-11	minor head protein
CD630_09470		27.4304	5.10334	34.3762	5.06311e-11	scaffold protein
CD630_09480		38.2731	5.56115	47.2143	0	major capsid protein
CD630_09490		13.903	3.76576	13.6021	0.000623753	hypothetical protein
CD630_09510		23.9298	3.41852	10.6924	2.3029e-06	hypothetical protein
CD630_09520		14.199	3.9745	15.7196	9.20069e-07	hypothetical protein
CD630_09530		52.6113	3.73069	13.2754	1.57744e-11	hypothetical protein
CD630_09540		30.9284	3.49841	11.3013	1.73935e-13	hypothetical protein
CD630_09550		24.9797	5.12723	34.9501	2.8937e-11	hypothetical protein
CD630_09560		29.2013	4.14496	17.6912	2.03868e-13	XkdN-like phage protein
CD630_09600		16.4214	2.89889	7.45854	9.6156e-08	cell wall hydrolase
CD630_09630		12.5296	4.40241	21.1474	9.98158e-06	hypothetical protein
CD630_09640		15.8631	3.56231	11.813	1.42808e-10	baseplate assembly protein
CD630_09650		12.462	3.94514	15.403	4.46073e-09	hypothetical protein
CD630_09680		11.7159	2.19553	4.58056	0.0143498	hypothetical protein
CD630_10070		56.6064	-1.59242	-3.01555	0.00158168	hypothetical protein
CD630_10220		112.291	-1.64473	-3.12689	0.00010038	membrane protein
CD630_10620	acpP	378.996	1.63554	3.10705	0.0121754	acyl carrier protein
CD630_11900		90.6216	-1.90888	-3.75517	2.18455e-05	acyl-CoA N-acyltransferase
CD630_12390		22.9072	2.70606	6.52539	1.77476e-05	beta-lactams repressor
CD630_12401		14.0621	2.20001	4.59483	0.0481576	hypothetical protein
CD630_12650		197.773	1.75924	3.38519	0.000323771	CarD family transcriptional regulator
CD630_12660		21.0738	2.14376	4.41913	6.94812e-06	multidrug family ABC transporter permease
CD630_12670		12.3181	1.66103	3.16242	0.000685749	multidrug family ABC transporter permease
CD630_12680		15.3818	1.94626	3.85374	7.9957e-05	multidrug family ABC transporter ATP-binding protein
CD630_12690		40.9186	1.94308	3.84525	1.35266e-07	two-component response regulator
CD630_12700		38.1451	2.5238	5.75094	1.602e-08	two-component sensor histidine kinase
CD630_13160	rpsO	3053.19	1.74381	3.34918	0.00183198	30S ribosomal protein S15
CD630_13410	exoA	555.021	1.70448	3.25911	0.00605181	exodeoxyribonuclease
CD630_13610		19.427	4.53481	23.18	2.86626e-10	hypothetical protein
CD630_13620		348.294	7.909	240.351	0	hypothetical protein
CD630_13630		475.163	7.37991	166.562	0	XkdK-like protein
CD630_13640		460.053	6.67784	102.383	0	XkdM-like protein
CD630_13650		510.866	7.78357	220.337	0	XkdN-like protein
CD630_13660		249.811	7.60033	194.056	0	tail protein
CD630_13670		183.367	6.08201	67.7435	0	XkdP-like protein
CD630_13680		291.495	6.2875	78.1135	0	cell wall XkdQ-like hydrolase
CD630_13690		163.54	8.39581	336.815	0	hypothetical protein
CD630_13700		224.436	6.82148	113.102	0	XkdS-like protein
CD630_13710		228.504	7.05482	132.957	0	baseplate assembly protein
CD630_13720		212.189	7.49507	180.402	0	XkdT-like protein
CD630_13730		182.163	6.63711	99.5334	0	tail fiber protein
CD630_13740		165.44	4.94607	30.826	0	beta-lactamase-inhibitor protein II
CD630_13760		50.8411	6.98054	126.285	4.40779e-10	hypothetical protein
CD630_13840		35.3493	-2.84289	-7.17455	5.52987e-11	LamB/YcsF family protein
CD630_13850		33.134	-3.01472	-8.08203	1.92244e-14	hypothetical protein
CD630_13860		35.1267	-3.32918	-10.0504	1.71217e-12	allophanate hydrolase subunit 1
CD630_13870		62.525	-3.1525	-8.89196	1.73935e-13	allophanate hydrolase subunit 2
CD630_14130		25.4222	-1.89269	-3.71328	1.49823e-05	membrane protein
CD630_14630		36.6173	-1.77886	-3.43155	0.00426282	hypothetical protein
CD630_14700		62.1528	1.89138	3.70989	0.0018655	rhodanese-like domain-containing protein
CD630_14750		342.048	2.19008	4.56332	1.51573e-06	hydrolase
CD630_14770	feoA4	22.7122	2.33321	5.03925	0.00616523	ferrous iron transport protein
CD630_14870		14.2884	2.91684	7.55189	3.54191e-05	hypothetical protein
CD630_14980	sigA2	506.491	-1.93921	-3.83495	1.15986e-05	RNA polymerase sigma factor
CD630_15070		28.4884	1.75491	3.37506	7.56004e-06	thioredoxin
CD630_15080		25.988	2.04341	4.12219	5.27932e-07	iron-sulfur binding protein
CD630_15090		34.4204	2.09654	4.27682	3.60637e-07	lipoprotein
CD630_15180	feoA2	35.3583	-1.98674	-3.9634	0.000854313	ferrous iron transport protein
CD630_16570	gcvTPA	355.784	-2.24549	-4.74199	7.51171e-09	bifunctional glycine dehydrogenase/aminomethyltransferase
CD630_16580	gcvPB	596.894	-1.85192	-3.6098	2.57059e-05	glycine dehydrogenase subunit 2
CD630_16630	guaD	55.7889	1.89081	3.70844	1.21265e-06	guanine deaminase
CD630_16650	cysM	106.541	-2.07448	-4.21191	2.33164e-06	O-acetylserine (thiol)-lyase
CD630_16740		88.6172	-1.94278	-3.84445	1.04663e-06	NADPH-dependent FMN reductase
CD630_17451	feoA5	201.798	4.29628	19.6476	1.64369e-13	ferrous iron transport protein
CD630_17620		2008.95	-3.05549	-8.3137	5.55836e-13	hypothetical protein
CD630_17630		35.2068	2.23069	4.69359	0.00121329	membrane protein
CD630_17680		1249.84	2.65248	6.28745	1.30164e-10	membrane protein
CD630_17960		1922.19	-2.55391	-5.87225	1.79892e-11	nitrite and sulfite reductase subunit
CD630_17970		2312.47	-2.66105	-6.32492	1.92244e-14	coenzyme A disulfide reductase
CD630_18070		77.4406	-3.33158	-10.0671	0	NADPH-dependent FMN reductase
CD630_18400		130.825	-1.81992	-3.53062	0.00249372	two-component response regulator
CD630_18410		245.635	-1.99771	-3.99365	0.000120877	two-component sensor histidine kinase
CD630_18420		271.534	-1.66036	-3.16096	0.000746173	hypothetical protein
CD630_18800		54.2785	-2.03192	-4.0895	3.63041e-06	hypothetical protein
CD630_19900		56.571	1.71992	3.29419	3.97535e-06	hypothetical protein
CD630_19902	cspC	2788.84	2.9166	7.55064	1.08968e-06	major cold shock protein
CD630_20200	clpB	251.421	-2.45013	-5.46463	6.99208e-07	chaperone protein
CD630_20210		27.8236	-2.22764	-4.68368	1.88963e-06	hypothetical protein
CD630_20220		75.1733	-2.08606	-4.24586	7.33943e-10	hypothetical protein
CD630_20430		15.6565	2.54805	5.84844	3.39195e-06	hydrolase
CD630_20460		459.373	1.63909	3.1147	0.00406983	hypothetical protein
CD630_20640		44.2651	2.48007	5.57926	0.000138056	hypothetical protein
CD630_21040		40.9338	2.10288	4.29567	7.83676e-09	ABC transporter permease
CD630_21050		78.2428	2.26224	4.79736	1.51592e-08	multidrug family ABC transporter ATP-binding protein
CD630_21640	ldh	631.908	2.89387	7.43261	4.30688e-10	L-lactate dehydrogenase
CD630_22260	sat	264.052	2.0744	4.21168	2.60296e-05	streptogramin A acetyltransferase
CD630_22390		29.3386	-3.08327	-8.47534	3.74629e-14	SSS family Na+/solute symporter
CD630_22400	nanA	16.6631	-2.39107	-5.24545	1.80252e-07	N-acetylneuraminate lyase
CD630_22410	nanE	18.8515	-2.53982	-5.81518	5.63892e-07	N-acetylmannosamine- 6-phosphate 2-epimerase
CD630_22690	fruABC	684.972	6.59319	96.5488	0	PTS system fructose-specific transporter subunit IIABC
CD630_22700	fruK	380.044	6.24131	75.6523	0	1-phosphofructokinase
CD630_23070		41.8869	1.76593	3.40092	0.000982568	membrane protein
CD630_23100	cspD	2894.77	2.82729	7.09739	8.98183e-06	cold shock protein D
CD630_23890		163.24	1.61249	3.0578	0.00541979	beta-lactams signal-transducer
CD630_23960		302.236	1.77807	3.42966	0.000185478	hypothetical protein
CD630_24800		455.606	-1.71902	-3.29213	0.000277325	hydrolase
CD630_25110		39.5715	-1.8647	-3.64192	7.90978e-08	PTS operon transcription antiterminator
CD630_25120		67.7046	-1.68549	-3.2165	2.54476e-05	PTS system glucose-like transporter subunit IIA
CD630_25170		23.9329	-2.53313	-5.78825	0.000385428	beta-lactams repressor
CD630_25410		1217.51	2.57415	5.9552	6.47448e-10	sodium:glutamate/aspartate symporter family protein
CD630_25550		18.1828	2.32659	5.01617	0.00133803	PTS system fructose/mannitol-family transporter subunit IIB
CD630_25560		27.976	2.30739	4.94986	1.14815e-07	PTS system fructose/mannitol-family transporter subunit IIAB
CD630_25621	rpmB	3876.57	1.62081	3.07547	0.00752864	50S ribosomal protein L28
CD630_25640		37.7224	-1.80906	-3.50415	1.00805e-06	MerR family transcriptional regulator
CD630_25930		26.5531	-1.65723	-3.1541	0.000145133	ABC-F type ribosomal protection protein
CD630_26130		1041.23	1.70713	3.26511	1.31765e-05	M24 family peptidase
CD630_26150		335.159	1.69058	3.22786	0.00399235	TetR family transcriptional regulator
CD630_26290	spoIVA	33.5265	-2.85325	-7.22628	1.86604e-08	stage IV sporulation protein A
CD630_26450		4432.8	6.76299	108.609	0	sugar family ABC transporter substrate-binding protein
CD630_26640	murE	594.346	-1.74703	-3.35666	1.25795e-05	UDP-N-acetylmuramoylalanyl-D-glutamate--2,6-diaminopimelate ligase
CD630_26650		162.307	-2.11199	-4.32289	5.30361e-06	AraC family transcriptional regulator
CD630_27040		151.439	1.80088	3.48433	0.000707981	permease
CD630_27960		627.466	-1.642	-3.12098	0.00110837	cell surface protein
CD630_28590		141.277	-1.87393	-3.66529	8.03776e-06	D-aminoacylase
CD630_28600		92.845	-2.08245	-4.23526	5.52816e-07	membrane protein
CD630_28610		120.759	-2.45047	-5.46593	9.72567e-11	membrane protein
CD630_28620		164.422	-2.58895	-6.0166	3.27394e-09	peptidase
CD630_28640		61.8831	4.21547	18.5773	0	hydrolase
CD630_28650		51.8303	4.74308	26.78	0	bacterioferritin
CD630_28880		51.6137	2.4484	5.45812	4.81775e-09	iron family ABC transporter permease
CD630_28960		11.8424	2.28762	4.88248	0.0104495	hypothetical protein
CD630_28990		12.0887	3.86624	14.5832	1.73087e-08	hypothetical protein
CD630_29000		15.7606	3.76894	13.6321	6.88023e-12	tail protein
CD630_29010		11.8449	5.03234	32.7255	1.60932e-05	hypothetical protein
CD630_29040		16.632	2.87887	7.35572	1.63369e-07	cell wall hydrolase
CD630_29080		26.572	4.27836	19.4051	3.00089e-12	hypothetical protein
CD630_29090		23.8826	5.27421	38.6987	1.84847e-11	hypothetical protein
CD630_29100		28.2071	3.41134	10.6393	3.00089e-12	hypothetical protein
CD630_29120		14.9019	3.96604	15.6277	1.08968e-06	hypothetical protein
CD630_29130		24.1683	3.69132	12.9181	5.77189e-06	hypothetical protein
CD630_29140		34.0361	3.20675	9.2327	1.00419e-07	hypothetical protein
CD630_29150		16.7304	5.15691	35.6766	0.000222356	hypothetical protein
CD630_29160		35.9121	4.94616	30.8278	0	major capsid protein
CD630_29170		29.9836	5.2554	38.1975	5.06544e-12	scaffold protein
CD630_29200		17.5649	4.47949	22.308	1.80395e-12	head protein
CD630_29210		26.7721	4.64899	25.0892	0	portal protein
CD630_29220		23.5733	3.9834	15.817	3.39976e-12	terminase large subunit
CD630_29230		25.621	3.93122	15.2551	2.22634e-11	hypothetical protein
CD630_29590	atpK	22.5067	-1.7573	-3.38064	0.00185408	V-type ATP synthase subunit K
CD630_29660	adhE	15739.3	1.59412	3.01909	0.00100613	bifunctional acetaldehyde-CoA/alcoholdehydrogenase
CD630_30120		48.6778	-1.8745	-3.66675	0.000124493	alpha-mannosidase
CD630_30130		47.598	-2.08268	-4.23594	1.92617e-07	PTS system mannose-specfic transporter subunit IIC
CD630_30140		50.6858	-1.96173	-3.89529	1.58593e-05	PTS system mannose-specfic transporter subunit IIB
CD630_30150		40.6473	-1.66032	-3.16086	5.48453e-05	PTS system mannose-specfic transporter subunit IIA
CD630_30160		39.6214	-1.89538	-3.7202	1.2899e-06	PTS operon transcription antiterminator
CD630_30270		1634.72	-5.89377	-59.4569	0	PTS system glucose-like transporter subunit IIA
CD630_30280		1760.19	-6.28165	-77.7975	0	phosphosugar isomerase
CD630_30290	malY	924.842	-6.29299	-78.4113	0	bifunctional cystathionine beta-lyase/maltose regulon repressor
CD630_30300		1342.44	-5.53468	-46.3558	0	PTS system glucose-like transporter subunit IIBC
CD630_30350		49.6538	1.71966	3.29359	2.1543e-05	phenazine biosynthesis protein
CD630_30860	mngA	15.5257	1.79309	3.46556	2.8732e-07	PTS system 2-O-a-mannosyl-D-glycerate specific transporter subunit IIABC
CD630_31160	bglF	53.5679	-1.64592	-3.12946	0.000741305	PTS system beta-glucoside transporter subunit IIABC
CD630_31170	bglG	34.5773	-1.92496	-3.79726	1.54161e-07	PTS operon transcription antiterminator
CD630_31960		63.8043	-2.03024	-4.08473	5.52484e-07	penicillin-binding protein
CD630_31970		68.7981	-2.49721	-5.64593	1.56018e-10	MerR family transcriptional regulator
CD630_32360		245.957	-3.2183	-9.30692	3.97731e-13	membrane protein
CD630_32370	prdF	404.736	-3.12348	-8.71485	1.72074e-10	proline racemase
CD630_32380		291.059	-3.0164	-8.09147	3.26112e-11	proline reductase PrdE-like protein
CD630_32390	prdE	324.939	-3.23074	-9.38752	6.88023e-12	proline reductase
CD630_32400	prdD	334.494	-3.10825	-8.62338	2.15837e-13	proline reductase
CD630_32410	prdB	692.105	-2.84981	-7.20904	6.71212e-11	proline reductase
CD630_32430		686.636	-2.71984	-6.58798	8.0886e-10	hypothetical protein
CD630_32440	prdA	890.31	-3.30343	-9.8726	0	D-proline reductase
CD630_32470	prdC	423.208	-3.41012	-10.6304	0	electron transfer protein
CD630_32520		115.99	2.19433	4.57678	0.0010708	hypothetical protein
CD630_32760		10.3999	2.49637	5.64264	3.78414e-05	PTS system mannose/fructose/sorbose transporter subunit IID
CD630_35260		96.097	-4.32439	-20.0341	0	iron family ABC transporter permease
CD630_35270		59.2579	-4.37017	-20.6801	0	iron family ABC transporter ATP-binding protein
CD630_35300		58.8764	-4.49384	-22.531	0	iron family ABC transporter ATP-binding protein
CD630_35900	carB2	200.362	-2.53329	-5.78891	6.86402e-09	carbamoyl-phosphate synthase large subunit
CD630_35910	carA	144.92	-2.5342	-5.79256	8.88046e-08	carbamoyl-phosphate synthase small subunit
CD630_35920	pyrF	136.78	-2.47873	-5.57407	2.9073e-09	orotidine 5'-phosphate decarboxylase
CD630_36090		817.505	1.8002	3.48268	0.00297544	hypothetical protein
CD630_36190		85.351	-1.78574	-3.44794	1.58593e-05	acyl-CoA N-acyltransferase
CD630_36270	dapA4	11.5927	1.61771	3.06887	0.00450066	dihydrodipicolinate synthase 4
CD630_36350		26.9134	1.67415	3.1913	0.0102979	hypothetical protein
CD630_36360		18.645	1.84508	3.59272	0.00257168	membrane protein
CD630_36361		13.1549	2.17828	4.52612	0.0448439	hypothetical protein
CD630_36370		16.3434	1.59943	3.03023	0.00525964	NADPH-dependent FMN reductase

## Sheet: 1.5% oxygen
Table 2: Cross-comparison of transcript abundance from C. difficile 630 and CD196 grown under anaerobic and microaerobic (1.5% oxygen) conditions
C. difficile strains 630 and CD196 were grown to mid-exponential phase in BHIS broth under anaerobic and microaerobic (1.5% oxygen) conditions. A consensus genome was created to compare transcript abundances between the two strains. Data shown here represent fold changes of CD196 transcript abundances relative to those of 630. Genes in this table represent those found in both genomes, with the ge…
Locus tag	Name	Max group mean	Log₂ fold change	Fold change	FDR p-value	Gene product
CD630_01840	pyrB	325.749	-2.00494	-4.01372	0	aspartate carbamoyltransferase
CD630_01850	pyrK	367.138	-2.34768	-5.09005	0	dihydroorotate dehydrogenase electron transfer subunit
CD630_01860	pyrD	499.477	-2.2466	-4.74564	0	dihydroorotate dehydrogenase 1B
CD630_01870	pyrE	884.442	-2.02505	-4.07007	0	orotate phosphoribosyltransferase
CD630_02260		375.47	1.63504	3.10597	0	lytic transglycosylase
CD630_02270		430.82	1.97823	3.94011	0	hypothetical protein
CD630_02280	fliN	217.979	1.88378	3.69041	0	flagellar motor switch protein
CD630_02290	flgM	250.568	1.6198	3.07332	0	negative regulator of flagellin synthesis
CD630_02340	csrA	281.303	2.26288	4.79949	0	carbon storage regulator
CD630_02350	fliS1	440.913	1.76307	3.3942	0	flagellar protein
CD630_02360	fliS2	311.122	1.85204	3.61011	0	flagellar protein
CD630_02380		219.022	2.13991	4.40736	0	hypothetical protein
CD630_02390	fliC	6856.5	1.98223	3.95102	0	flagellin C
CD630_02400		107.514	2.85968	7.25856	0	glycosyltransferase
CD630_02820		151.141	-2.06996	-4.19874	0	hydrolase
CD630_03380		21.7348	1.58678	3.00379	2.86518e-14	two-component sensor histidine kinase
CD630_03420		25.6994	1.91591	3.77352	7.61177e-09	hypothetical protein
CD630_03860		15.0732	-6.38828	-83.7653	0	cell surface protein
CD630_03880	bglF	114.366	-1.85236	-3.6109	0	PTS system beta-glucoside transporter subunit IIABC
CD630_03920		1748.89	-2.72141	-6.59516	0	radical SAM family protein
CD630_03930		1034.83	-2.53691	-5.80346	0	membrane protein
CD630_04540		141.328	-2.45871	-5.49723	0	AraC family transcriptional regulator
CD630_04550		177.157	-2.70569	-6.52372	0	UvrD-family helicase
CD630_04610		135.118	1.88013	3.68109	0	two-component sensor histidine kinase
CD630_04620		128.056	2.04297	4.12093	0	two-component response regulator
CD630_04690		16.2907	-1.6718	-3.18611	0	PTS system sucrose-specific transporter subunit IIABC
CD630_04700	blaR	100.076	-1.62252	-3.07913	0	beta-lactamase-inducing penicillin-binding protein
CD630_04880		14.4091	-2.12696	-4.36796	5.16836e-08	small multidrug resistance SugE-like protein
CD630_05210		351.229	-1.88121	-3.68383	0	two-component response regulator
CD630_05500		113.219	2.21989	4.65857	0	membrane protein
CD630_05780		28.0998	2.05786	4.16368	0	major facilitator superfamily transporter
CD630_05790		33.6031	2.22575	4.67753	0	TetR family transcriptional regulator
CD630_05810		401.127	-4.63563	-24.8578	0	TetR family transcriptional regulator
CD630_05820		962.967	-4.82226	-28.2908	0	pyruvate phosphate dikinase
CD630_05870		691.871	1.83947	3.57878	0	hypothetical protein
CD630_05880		143.33	1.96884	3.91453	0	hypothetical protein
CD630_05890		118.454	2.89591	7.44314	0	hypothetical protein
CD630_05900		159.456	2.82425	7.08244	0	hypothetical protein
CD630_06090		74.4335	2.52138	5.7413	0	hypothetical protein
CD630_06200		16.4984	1.87365	3.66459	1.21332e-05	hypothetical protein
CD630_06220		20.0476	2.78559	6.89518	4.936e-08	hypothetical protein
CD630_06580	cdu1	92.7138	-1.6121	-3.05697	7.15163e-13	beta-lactams repressor
CD630_06640	tcdC	28.3054	-1.98195	-3.95026	0	toxin gene expression negative regulator
CD630_07170		793.293	1.5993	3.02997	0	bifunctional carbon monoxidedehydrogenase/acetyl-CoA synthase accessory protein
CD630_07190	fchA	613.825	1.63134	3.09801	0	methenyltetrahydrofo late cyclohydrolase
CD630_07200	folD	761.109	1.72186	3.2986	0	bifunctional 5,10-methylene-tetrahydrofolatedehydrogenase/5,10-methenyl-tetrahydrofolatecyclohydrolase
CD630_07210		852.641	1.70758	3.26613	0	hypothetical protein
CD630_07220	metF	715.132	1.78158	3.43802	0	5,10-methylenetetrahydrofolate reductase
CD630_07230		738.661	1.93314	3.81887	0	bifunctional carbon monoxidedehydrogenase/acetyl-CoA synthase dihydrolipoyldehydrogenase subunit
CD630_07240		725.911	1.87126	3.65852	0	bifunctional carbon monoxidedehydrogenase/acetyl-CoA synthase nickel-inserting subunit
CD630_07260		718.005	1.95054	3.86519	0	bifunctional carbon monoxidedehydrogenase/synthase complex subunit gamma
CD630_07270		835.909	1.73806	3.33587	0	bifunctional carbon monoxidedehydrogenase/acetyl-CoA synthase methyltransferase subunit
CD630_07280		881.042	1.67636	3.1962	0	bifunctional carbon monoxidedehydrogenase/acetyl-CoA synthase complex subunitalpha/beta
CD630_07670	srlB	52.8505	-4.30972	-19.8315	0	PTS system sorbitol-specific transporter subunit IIA
CD630_07690		71.6873	1.82419	3.54107	0	oxidoreductase subunit
CD630_08150		16.7802	-1.71109	-3.27407	0	major facilitator superfamily transporter
CD630_08180		244.779	-1.59419	-3.01926	0	6-phospho-beta-glucosidase
CD630_08240		76.5101	-1.81604	-3.52114	0	multidrug family ABC transporter permease
CD630_08290		42.6909	-1.83244	-3.56139	0	metallo-beta-lactamase superfamily protein
CD630_08320		34.7625	-2.00035	-4.00098	0	Re-citrate synthase
CD630_08760		73.0158	-2.58533	-6.00152	0	sugar family ABC transporter substrate-binding protein
CD630_08770		57.6306	-1.86842	-3.65131	0	sugar family ABC transporter ATP-binding protein
CD630_09000	opuCA	507.3	-2.56821	-5.93072	0	glycine betaine/carnitine/choline ABC transporter ATP-binding protein
CD630_09010	opuCC	482.575	-2.79061	-6.91924	0	glycine betaine/carnitine/choline ABC transporter permease
CD630_09020		13.7477	-4.57028	-23.757	0	cation efflux protein
CD630_09430		35.4234	4.48324	22.366	0	DNA-binding protein
CD630_09440		33.6236	4.29164	19.5845	0	terminase large subunit
CD630_09450		35.5898	4.31739	19.9372	0	portal protein
CD630_09460		25.0458	3.79757	13.9054	0	minor head protein
CD630_09470		35.5608	4.72917	26.523	0	scaffold protein
CD630_09480		49.184	4.23558	18.8381	0	major capsid protein
CD630_09490		22.5543	3.85288	14.4488	4.80705e-09	hypothetical protein
CD630_09510		35.1489	2.98288	7.90562	0	hypothetical protein
CD630_09520		20.0043	4.56751	23.7114	3.40817e-13	hypothetical protein
CD630_09530		62.0161	3.64241	12.4875	0	hypothetical protein
CD630_09540		39.7077	2.90212	7.47522	0	hypothetical protein
CD630_09550		33.0238	3.83303	14.2514	0	hypothetical protein
CD630_09560		32.7375	2.88261	7.37483	0	XkdN-like phage protein
CD630_09610		12.2031	2.67447	6.38406	0	cell wall hydrolase
CD630_09620		12.495	2.97911	7.88497	1.39917e-06	hypothetical protein
CD630_09630		15.2846	2.2845	4.87196	4.21869e-10	hypothetical protein
CD630_09640		25.0771	2.58293	5.99157	0	baseplate assembly protein
CD630_09650		17.8814	2.74216	6.69071	3.12678e-14	hypothetical protein
CD630_09660		13.6788	2.23286	4.70065	1.2159e-14	tail fiber protein
CD630_09680		19.1439	2.3604	5.13513	5.48844e-09	hypothetical protein
CD630_09710		12.0281	4.06358	16.7209	4.32951e-06	holin
CD630_09950	serA	3110.95	1.69634	3.24077	0	D-3-phosphoglycerate dehydrogenase
CD630_09960		3028.91	1.68745	3.22087	0	hypothetical protein
CD630_10090		257.247	-2.13236	-4.38433	0	GntR family transcriptional regulator
CD630_10100	nagA	224.207	-2.07727	-4.22008	0	N-acetylglucosamine-6-phosphate deacetylase
CD630_10110	nagB	234.516	-1.85248	-3.6112	0	glucosamine-6-phosphate deaminase
CD630_10180		17.8658	-1.84443	-3.59112	0	multidrug family ABC transporter ATP-binding protein/permease
CD630_10360		346.444	2.05658	4.15998	0	N-acetylmuramoyl-L-alanine amidase
CD630_10600		161.047	1.91053	3.75947	0	pseudouridylate synthase
CD630_10670		53.0967	-1.65785	-3.15547	0	hypothetical protein
CD630_11200	pflD	70.2483	-2.10216	-4.29351	0	formate acetyltransferase
CD630_11540		44.9461	-2.35803	-5.12671	0	PadR family transcriptional regulator
CD630_11550		51.8441	-2.27927	-4.85432	0	hypothetical protein
CD630_11660	hom1	73.9203	-2.07365	-4.2095	0	homoserine dehydrogenase
CD630_12390		22.0264	2.41893	5.34775	2.31535e-12	beta-lactams repressor
CD630_12560	trmD	152.583	-1.71325	-3.27898	0	transfer RNA (guanine-N(1)-)-methyltransferase
CD630_12660		19.569	2.26857	4.81847	0	multidrug family ABC transporter permease
CD630_12670		11.9187	1.66987	3.18185	3.44798e-14	multidrug family ABC transporter permease
CD630_12680		16.101	1.75742	3.38093	0	multidrug family ABC transporter ATP-binding protein
CD630_12690		36.9306	1.71202	3.2762	0	two-component response regulator
CD630_12700		34.5369	2.38076	5.2081	0	two-component sensor histidine kinase
CD630_12760	rarA	125.566	-2.10311	-4.29635	0	replication-associated recombination protein
CD630_12770		121.645	-1.64018	-3.11704	0	acetyltransferase
CD630_12880		154.358	2.3474	5.08906	0	membrane protein
CD630_13410	exoA	1026.52	2.38648	5.22881	0	exodeoxyribonuclease
CD630_13420		107.312	1.72456	3.30479	0	ribonuclease
CD630_13530		653.214	-2.28461	-4.87233	0	phosphomethylpyrimidine kinase
CD630_13601		19.8391	2.17776	4.52452	2.81508e-06	transcriptional regulator
CD630_13610		43.067	6.27478	77.4278	0	hypothetical protein
CD630_13620		563.049	8.4739	355.548	0	hypothetical protein
CD630_13630		770.425	9.27686	620.318	0	XkdK-like protein
CD630_13640		745.331	8.34638	325.469	0	XkdM-like protein
CD630_13650		767.58	8.07708	270.049	0	XkdN-like protein
CD630_13660		404.275	8.36161	328.925	0	tail protein
CD630_13670		288.808	7.03803	131.419	0	XkdP-like protein
CD630_13680		473.064	6.93973	122.763	0	cell wall XkdQ-like hydrolase
CD630_13690		255.06	8.78793	442.009	0	hypothetical protein
CD630_13700		369.231	8.07598	269.844	0	XkdS-like protein
CD630_13710		378.015	8.15585	285.204	0	baseplate assembly protein
CD630_13720		356.592	7.97932	252.357	0	XkdT-like protein
CD630_13730		308.412	7.20926	147.98	0	tail fiber protein
CD630_13740		303.203	5.02747	32.6151	0	beta-lactamase-inhibitor protein II
CD630_13760		74.5231	6.30583	79.1122	0	hypothetical protein
CD630_13840		23.6379	-2.42936	-5.38656	0	LamB/YcsF family protein
CD630_13850		35.581	-3.18475	-9.09295	0	hypothetical protein
CD630_13860		43.9783	-3.45213	-10.9444	0	allophanate hydrolase subunit 1
CD630_13870		107.574	-3.5999	-12.1249	0	allophanate hydrolase subunit 2
CD630_13910		23.4817	-1.75487	-3.37495	0	CocE/NonD family hydrolase
CD630_14130		52.823	-2.4694	-5.53812	0	membrane protein
CD630_14630		83.7772	-3.21916	-9.31247	0	hypothetical protein
CD630_14750		292.228	1.6588	3.15754	0	hydrolase
CD630_15080		42.1405	1.94677	3.85511	0	iron-sulfur binding protein
CD630_15090		43.9766	1.81601	3.52106	0	lipoprotein
CD630_15180	feoA2	54.5204	-2.62955	-6.18834	0	ferrous iron transport protein
CD630_15470	hisZ	67.072	2.10767	4.30994	0	ATP phosphoribosyltransferase regulatory subunit
CD630_15480	hisG	87.7644	1.88735	3.69956	0	ATP phosphoribosyltransferase
CD630_15490	hisC	107.101	1.89237	3.71245	0	histidinol-phosphate aminotransferase
CD630_15500	hisB	113.21	1.87298	3.66289	0	imidazoleglycerol-phosphate dehydratase
CD630_15510	hisH	154.394	2.06058	4.17154	0	imidazole glycerol phosphate synthase subunit
CD630_15520	hisA	186.082	1.70709	3.26501	0	1-(5-phosphoribosyl)-5-[(5-phosphoribosylamino)met hylideneamino]imidazole-4-carboxamide isomerase
CD630_15530	hisF	189.227	1.68532	3.21611	0	Imidazole glycerol phosphate synthase subunit
CD630_15540	hisI	206.968	1.98149	3.94899	0	bifunctional phosphoribosyl-AMP cyclohydrola se/phosphoribosyl-ATP pyrophosphatase
CD630_15920	kdpB	15.3888	-1.90506	-3.74523	0	potassium-transporting ATPase subunit B
CD630_16580	gcvPB	719.706	-1.79147	-3.46167	0	glycine dehydrogenase subunit 2
CD630_16650	cysM	177.54	-2.62255	-6.15838	0	O-acetylserine (thiol)-lyase
CD630_16800		70.267	-1.60561	-3.04325	4.47182e-12	FMN-binding protein
CD630_16810		55.4191	-1.71251	-3.27731	0	TetR family transcriptional regulator
CD630_16960		68.4192	-1.90479	-3.74454	0	sodium:alanine symporter
CD630_17551		172.895	-2.01193	-4.03321	0	HTH-type transcriptional regulator
CD630_17560	def1	184.706	-1.89406	-3.71679	0	peptide deformylase 1
CD630_17570		43.1528	-1.60568	-3.0434	7.55135e-16	hypothetical protein
CD630_17620		1168.8	-3.22844	-9.37256	0	hypothetical protein
CD630_17670	gapB	32.0525	-1.97995	-3.94481	0	glyceraldehyde-3-phosphate dehydrogenase
CD630_18070		90.4428	-2.98475	-7.91585	0	NADPH-dependent FMN reductase
CD630_18250	metY	286.286	-1.69228	-3.23168	0	O-acetylhomoserine sulfhydrylase
CD630_18260	metA	297.113	-1.62503	-3.08449	0	homoserine O-succinyltransferase
CD630_18320	aroF	536.474	1.73599	3.33108	0	phospho-2-dehydro-3-deoxyheptonate aldolase
CD630_18330	aroB	419.919	1.67152	3.1855	0	3-dehydroquinate synthase
CD630_18340	aroA	773.446	1.69542	3.23871	0	3-phosphoshikimate 1-carboxyvinyl transferase
CD630_18360	pheA	505.579	1.8068	3.49864	0	bifunctional chorismate mutase/prephenatedehydratase
CD630_18370	aroE1	464.256	1.85311	3.61277	0	shikimate dehydrogenase 1
CD630_18380	aroK	333.974	1.91939	3.78264	0	shikimate kinase
CD630_18390	tyrC	330.546	1.91773	3.77828	0	prephenate dehydrogenase
CD630_18410		342.821	-1.69688	-3.24199	0	two-component sensor histidine kinase
CD630_18420		352.012	-1.94416	-3.84815	0	hypothetical protein
CD630_18800		68.213	-2.38544	-5.22504	0	hypothetical protein
CD630_19630		285.658	-1.7254	-3.30672	0	methyltransferase
CD630_19660		22.9319	-2.09296	-4.26622	0	acyl-CoA thioesterase
CD630_20190		25.8554	-2.66305	-6.3337	0	drug resistance transporter
CD630_20200	clpB	602.972	-2.39422	-5.25694	0	chaperone protein
CD630_20210		55.5626	-2.34566	-5.08292	0	hypothetical protein
CD630_20220		116.582	-2.14158	-4.41246	0	hypothetical protein
CD630_21180	thrC	102.535	1.87291	3.66271	0	threonine synthase
CD630_21410		15.3178	-2.50831	-5.68955	0	serine-type D-Ala-D-Ala carboxypeptidase
CD630_21420		11.0332	-2.79612	-6.94572	0	transporter
CD630_21500		14.4589	-2.47876	-5.57417	1.05094e-13	endonuclease/exonuclease/phosphatase
CD630_21640	ldh	436.715	2.72709	6.62118	0	L-lactate dehydrogenase
CD630_21680	hcp	72.2206	-1.73081	-3.31915	0	hydroxylamine reductase
CD630_21960		10.6356	-1.98891	-3.96938	0	succinyl-CoA synthetase-like ATP-binding protein
CD630_21970		13.964	-2.81727	-7.04828	4.37707e-15	ferredoxin/flavodoxin oxidoreductase subunit gamma
CD630_21980		13.1404	-3.52298	-11.4954	0	ferredoxin/flavodoxin oxidoreductase subunit beta
CD630_21990		15.2751	-3.44279	-10.8739	0	ferredoxin/flavodoxin oxidoreductase subunit alpha
CD630_22060	aldH	102.509	-1.90382	-3.74203	0	aldehyde dehydrogenase
CD630_22120		138.121	-1.66693	-3.17537	0	MarR family transcriptional regulator
CD630_22380		12.9833	-1.94014	-3.83744	8.58286e-07	hypothetical protein
CD630_22390		67.7172	-3.82588	-14.181	0	SSS family Na+/solute symporter
CD630_22400	nanA	35.0653	-3.20724	-9.23583	0	N-acetylneuraminate lyase
CD630_22410	nanE	36.963	-3.13425	-8.78018	0	N-acetylmannosamine-6-phosphate 2-epimerase
CD630_22520	kamA	261.971	-2.96584	-7.81278	0	glutamate 2,3-aminomutase
CD630_22760		141.567	-3.9011	-14.9399	0	sodium:alanine symporter
CD630_22960		43.6018	1.78965	3.45732	5.81289e-15	hypothetical protein
CD630_23050		60.1802	-2.06164	-4.17461	0	pilin protein
CD630_23480	grdD	19.6687	-1.58756	-3.00541	2.37657e-12	glycine reductase complex component C subunit alpha
CD630_23490	grdC	20.2015	-1.83376	-3.56464	4.23601e-13	glycine reductase complex component C subunit beta
CD630_23520	grdA	19.0199	-1.85977	-3.6295	4.80684e-10	glycine/sarcosine/betaine reductase complexprotein A
CD630_23870		65.5899	-1.71836	-3.29062	0	alpha-hydroxy acid dehydrogenase
CD630_23890		135.191	2.53257	5.78602	0	beta-lactams signal-transducer
CD630_23960		304.525	1.66042	3.16108	0	hypothetical protein
CD630_24090		42.2719	-3.67782	-12.7977	0	hypothetical protein
CD630_24310		14.3813	-2.2675	-4.81489	0	nitrite/sulfite reductase
CD630_24710		124.872	-1.84136	-3.58347	0	hypothetical protein
CD630_24720		131.767	-1.90774	-3.75221	0	ArsR family transcriptional regulator
CD630_24780		14.4997	-1.86241	-3.63615	0	DNA uptake transporter
CD630_24790		151.461	-1.80919	-3.50446	0	molybdenum cofactor biosynthesis protein
CD630_24800		750.058	-3.45209	-10.9442	0	hydrolase
CD630_25150		694.371	-2.8046	-6.98666	0	aspartate aminotransferase
CD630_25160	ansB	1448.07	-2.73662	-6.66507	0	L-asparaginase
CD630_25170		20.538	-4.21158	-18.5273	0	beta-lactams repressor
CD630_25290		72.9548	-2.31847	-4.98804	5.07583e-13	hypothetical protein
CD630_25300		630.385	-3.61661	-12.2662	0	AraC family transcriptional regulator
CD630_25310		966.589	-4.46202	-22.0396	0	membrane protein
CD630_25320		1129.9	-4.25853	-19.1402	0	alanine--glyoxylate transaminase
CD630_25640		66.2372	-2.26549	-4.80819	0	MerR family transcriptional regulator
CD630_25670		14.1675	-2.63565	-6.21457	2.41884e-09	PTS system mannose-specfic transporter subunit IIB
CD630_25680		12.4564	-1.67488	-3.19293	7.55135e-16	PTS system mannose-specfic transporter subunit IIC
CD630_25930		54.3973	-2.75374	-6.74464	0	ABC-F type ribosomal protection protein
CD630_26130		713.006	1.84083	3.58215	0	M24 family peptidase
CD630_26140		252.783	-3.73373	-13.3035	0	hypothetical protein
CD630_26270		164.252	1.74153	3.34389	0	hypothetical protein
CD630_26290	spoIVA	33.8565	-3.35245	-10.2138	0	stage IV sporulation protein A
CD630_26450		2489.69	5.89279	59.4164	0	sugar family ABC transporter substrate-binding protein
CD630_27100		11.7816	-2.21853	-4.6542	5.08613e-13	sugar phosphate epimerase/isomerase
CD630_27520		17.4719	-2.46321	-5.51442	0	hypothetical protein
CD630_28181		11.4364	1.88604	3.69618	0.00475026	hypothetical protein
CD630_28300		1045.69	-1.73681	-3.33298	0	zinc metalloprotease
CD630_28450	rbr	104.763	-3.70004	-12.9964	0	rubrerythrin
CD630_28460		155.727	-2.43599	-5.41137	0	hypothetical protein
CD630_28470		388.945	-2.5413	-5.82113	0	hypothetical protein
CD630_28480		211.937	-2.14831	-4.43307	0	hypothetical protein
CD630_28640		51.8814	3.37528	10.3767	0	hydrolase
CD630_28650		41.7388	3.64025	12.4688	0	bacterioferritin
CD630_28690		29.7841	2.02964	4.08302	0	sigma-54 dependent transcriptional regulator
CD630_28880		27.5055	1.60762	3.04749	0	iron family ABC transporter permease
CD630_28941		10.7981	5.23562	37.6772	0.000128904	holin
CD630_28960		18.6132	2.39338	5.25387	4.87796e-09	hypothetical protein
CD630_28980		14.6439	2.39687	5.26659	7.55135e-16	tail fiber protein
CD630_28990		20.1469	2.63858	6.2272	0	hypothetical protein
CD630_29000		24.1518	2.77253	6.83307	0	tail protein
CD630_29010		16.0994	2.23702	4.71422	1.20579e-09	hypothetical protein
CD630_29020		13.1272	3.05126	8.28937	1.19577e-06	hypothetical protein
CD630_29030		11.6093	2.27584	4.84281	0	tail protein
CD630_29080		33.9028	2.89244	7.42527	0	hypothetical protein
CD630_29090		33.7629	4.76221	27.1373	0	hypothetical protein
CD630_29100		37.9423	2.81168	7.02103	0	hypothetical protein
CD630_29120		18.475	3.74395	13.3981	7.41861e-14	hypothetical protein
CD630_29130		29.5078	3.02125	8.1187	7.55135e-16	hypothetical protein
CD630_29140		50.4962	3.04474	8.25197	0	hypothetical protein
CD630_29150		19.9318	5.95185	61.899	9.98371e-06	hypothetical protein
CD630_29160		49.1217	4.23554	18.8375	0	major capsid protein
CD630_29170		32.6117	5.12056	34.7891	0	scaffold protein
CD630_29200		26.3358	4.1752	18.066	0	head protein
CD630_29210		34.8174	4.56663	23.697	0	portal protein
CD630_29220		34.0933	4.38155	20.8438	0	terminase large subunit
CD630_29230		37.5713	3.53988	11.6308	0	hypothetical protein
CD630_29540	atpD	53.1929	-2.42636	-5.37535	0	V-type ATP synthase subunit D
CD630_29550	atpB	71.7538	-2.49289	-5.62903	0	V-type ATP synthase subunit B
CD630_29560	atpA	44.2779	-2.1759	-4.51868	0	V-type ATP synthase subunit A
CD630_29680	dpaA	17.7588	-2.47239	-5.54964	0	dipicolinate synthase subunit A
CD630_29700		46.7783	-2.12281	-4.35542	0	thiolase
CD630_29710	bioY	23.9685	-2.29284	-4.90021	0	biotin synthase
CD630_29910	ssuC2	73.2589	1.71391	3.28048	0	sulfonate family ABC transporter permease
CD630_30270		513.271	-4.72678	-26.4791	0	PTS system glucose-like transporter subunit IIA
CD630_30280		508.717	-5.03036	-32.6806	0	phosphosugar isomerase
CD630_30290	malY	247.687	-4.75281	-26.9611	0	bifunctional cystathionine beta-lyase/maltose regulon repressor
CD630_30300		355.994	-4.74158	-26.7522	0	PTS system glucose-like transporter subunit IIBC
CD630_30310		1478.8	-1.70044	-3.25001	0	PTS operon transcription antiterminator
CD630_30340		19.8244	1.59463	3.02017	4.8509e-11	TrmB family transcriptional regulator
CD630_30430		453.765	-1.82251	-3.53697	0	hypothetical protein
CD630_30640	xylA	24.8562	-1.95335	-3.87272	0	xylose isomerase
CD630_30670	xynA	970.699	-1.68104	-3.20659	0	PTS system xyloside-specific transporter subunit IIA
CD630_30680	xynB	925.285	-1.61357	-3.06008	0	PTS system xyloside-specific transporter subunit IIB
CD630_30930		13.9489	-3.90068	-14.9356	0	gamma-glutamyl-gamma-aminobutyrate hydrolase
CD630_31120		29.3041	-2.22757	-4.68343	0	peptidase
CD630_31130		24.8174	-2.72438	-6.60876	0	aminobenzoyl-glutamate utilization protein B
CD630_31140		11.9363	-5.11519	-34.6597	0	membrane protein
CD630_31300	bglA	14.7252	1.84298	3.5875	0	6-phospho-beta-gluco sidase
CD630_31430		36.5523	-1.89458	-3.71812	0	ThiJ/pfpI family protein
CD630_31960		57.617	-2.38395	-5.21963	0	penicillin-binding protein
CD630_31970		64.6318	-2.67145	-6.3707	0	MerR family transcriptional regulator
CD630_32190	hslO	346.809	-1.62761	-3.09001	0	Hsp33-like chaperonin
CD630_32360		296.997	-2.9454	-7.70289	0	membrane protein
CD630_32370	prdF	606.692	-3.66762	-12.7076	0	proline racemase
CD630_32380		416.397	-3.50178	-11.3276	0	proline reductase PrdE-like protein
CD630_32390	prdE	414.087	-3.55626	-11.7637	0	proline reductase
CD630_32400	prdD	426.241	-3.46321	-11.0289	0	proline reductase
CD630_32410	prdB	772.244	-3.26456	-9.61013	0	proline reductase
CD630_32430		698.31	-2.9811	-7.89585	0	hypothetical protein
CD630_32440	prdA	942.257	-3.40031	-10.5583	0	D-proline reductase
CD630_32470	prdC	542.29	-4.05388	-16.6089	0	electron transfer protein
CD630_32480		17.6558	-1.66218	-3.16494	0	polysaccharide deacetylase
CD630_32990		82.8525	-2.04912	-4.13854	0	major facilitator superfamily transporter
CD630_33490	bclA3	20.5371	-3.71705	-13.1505	0	exosporium glycoprotein
CD630_33790		10.8827	-4.65853	-25.2555	0	conjugative transposon protein
CD630_33890		10.0935	-4.30099	-19.7118	0	cell-division FtsK/SpoIIIE-family protein
CD630_33920		14.5098	-6.12989	-70.0294	0	cell surface protein
CD630_34160		14.622	-1.76403	-3.39645	1.38131e-13	sugar family ABC transporter permease
CD630_34170		26.3384	-1.90109	-3.73495	0	sugar family ABC transporter ATP-binding protein
CD630_34410		61.8807	-1.74044	-3.34137	0	pyridoxal phosphate-dependent transferase
CD630_34420		69.7699	-2.41784	-5.34372	0	M24 family peptidase
CD630_34430		49.0869	-2.40447	-5.2944	0	PTS system lactose/cellobiose-family transporter subunit IIC
CD630_34440		53.5667	-2.25228	-4.76436	0	PTS system lactose/cellobiose-family transporter subunit IIB
CD630_34450		28.4275	-2.46644	-5.52678	6.04181e-11	PTS system lactose/cellobiose-family transporter subunit IIA
CD630_34460		34.7354	-1.67567	-3.19468	0	exoaminopeptidase
CD630_34480		73.7025	-3.79414	-13.8723	0	tagatose-bisphosphate aldolase
CD630_34490		23.6695	-2.94784	-7.71595	0	phosphosugar isomerase
CD630_35130		185.381	-1.58687	-3.00398	0	pilin protein
CD630_35260		14.6506	-1.61019	-3.05291	2.73297e-13	iron family ABC transporter permease
CD630_35770	mdeA	28.0913	-1.79602	-3.47261	4.33635e-11	methionine gamma-lyase
CD630_35860		62.8066	-1.88289	-3.68812	0	two-component sensor histidine kinase
CD630_35870		110.223	-2.48429	-5.59558	0	CheY family two-component response regulator
CD630_35900	carB2	329.146	-1.81006	-3.50657	0	carbamoyl-phosphate synthase large subunit
CD630_35910	carA	253.308	-2.10581	-4.30438	0	carbamoyl-phosphate synthase small subunit
CD630_35920	pyrF	215.738	-2.26508	-4.80683	0	orotidine 5'-phosphate decarboxylase
CD630_36170		59.1196	-1.86346	-3.6388	0	hypothetical protein
CD630_36190		56.8478	-1.92287	-3.79176	0	acyl-CoA N-acyltransferase
CD630_36420		16.2722	1.70398	3.25798	2.94746e-15	selenocysteine synthase
CD630_36430		12.9486	1.6851	3.21563	1.48571e-15	dihydroorotase
