# Supplementary material for: Clostridioides difficile strain-dependent and strain-independent adaptations to a microaerobic environment
Source: Microb Genom. 2021 Dec 15;7(12):000738. doi: 10.1099/mgen.0.000738 (PMC8767335; doi:10.1099/mgen.0.000738)
Supplement: Supplementary material 5 [file mgen-7-0738-s005.xlsx]

## Sheet: Gene categories
Table S5: Functional categories of genes differentially expressed in the cross-comparison analysis
Genes found differentially expressed in the cross-comparison were first grouped into those genes that were differentially expressed under anaerobic conditions only, microaerobic conditions only, or under both conditions. Genes were then categorized based on broad known or predicted function.
Categories			Both					Anaerobic only					Microaerobic only
unknown	1			CD630_03420	hypothetical protein	1		rplJ	CD630_00630	50S ribosomal protein L10	3		pyrB	CD630_01840	aspartate carbamoyltransferase	7
phage	2			CD630_04540	AraC family transcriptional regulator	3			CD630_01560	membrane protein (metalloprotease)	7		pyrE	CD630_01870	orotate phosphoribosyltransferase	7
replication/transcription/translation	3			CD630_04550	UvrD-family helicase	3		fba	CD630_04030	fructose-1,6-bisphosphate aldolase	6			CD630_02260	lytic transglycosylase (flagellar motor switch)	15
cell structure	4			CD630_04610	two-component sensor histidine kinase	3			CD630_05270	beta-lactamase-like hydrolase	1			CD630_02270	hypothetical protein	1
amino acid metabolism	5			CD630_04620	two-component response regulator	3		gapN	CD630_05800	glyceraldehyde-3-phosphate dehydrogenase	6		fliN	CD630_02280	flagellar motor switch protein	15
carbon metabolism	6			CD630_05780	major facilitator superfamily transporter	9			CD630_06642	hypothetical protein	1		flgM	CD630_02290	negative regulator of flagellin synthesis	15
other metabolism	7			CD630_05790	TetR family transcriptional regulator	3		pepD	CD630_07080	peptidase D	5		csrA	CD630_02340	carbon storage regulator	6
carbohydrate transport	8			CD630_05810	TetR family transcriptional regulator	3			CD630_07870	metal-binding protein	1		fliS1	CD630_02350	flagellar protein	15
other transport	9			CD630_05820	pyruvate phosphate dikinase	6		cspA	CD630_08920	cold shock protein	13		fliS2	CD630_02360	flagellar protein	15
electron transfer	10			CD630_05890	hypothetical protein	1			CD630_09600	cell wall hydrolase	4			CD630_02380	hypothetical protein	1
redox homeostasis	11			CD630_05900	hypothetical protein	1			CD630_10070	hypothetical protein (transcriptional regulator)	3		fliC	CD630_02390	flagellin C	15
metal homeostasis	12			CD630_06090	hypothetical protein	1			CD630_10220	membrane protein	1			CD630_02400	glycosyltransferase (in operon with flagellin genes)	15
stress response	13			CD630_06200	hypothetical protein	1		acpP	CD630_10620	acyl carrier protein	7			CD630_02820	hydrolase	1
sporulation	14			CD630_08320	Re-citrate synthase	6			CD630_11900	acyl-CoA N-acyltransferase	6			CD630_03380	two-component sensor histidine kinase	3
virulence	15			CD630_09430	DNA-binding protein	3			CD630_12401	hypothetical protein	1			CD630_03860	cell surface protein (adhesin)	15
				CD630_09440	terminase large subunit	3			CD630_12650	CarD family transcriptional regulator	3		bglF	CD630_03880	PTS system beta-glucoside transporter subunit IIABC	8
				CD630_09450	portal protein	2		rpsO	CD630_13160	30S ribosomal protein S15	3			CD630_03920	radical SAM family protein	10
				CD630_09460	minor head protein	2			CD630_14700	rhodanese-like domain-containing protein	1			CD630_03930	membrane protein	1
				CD630_09470	scaffold protein	2		feoA4	CD630_14770	ferrous iron transport protein	12			CD630_04690	PTS system sucrose-specific transporter subunit IIABC	8
				CD630_09480	major capsid protein	2			CD630_14870	hypothetical protein	1		blaR	CD630_04700	beta-lactamase-inducing penicillin-binding protein	4
				CD630_09490	hypothetical protein	2		sigA2	CD630_14980	RNA polymerase sigma factor	3			CD630_04880	small multidrug resistance SugE-like protein	9
				CD630_09510	hypothetical protein	2			CD630_15070	thioredoxin	11			CD630_05210	two-component response regulator	3
				CD630_09520	hypothetical protein	2		gcvTPA	CD630_16570	bifunctional glycine dehydrogenase/aminomethyltransferase	5			CD630_05500	membrane protein	1
				CD630_09530	hypothetical protein	2		guaD	CD630_16630	guanine deaminase	7			CD630_05870	hypothetical protein	1
				CD630_09540	hypothetical protein	2			CD630_16740	NADPH-dependent FMN reductase	10			CD630_05880	hypothetical protein	1
				CD630_09550	hypothetical protein	2		feoA5	CD630_17451	ferrous iron transport protein	12			CD630_06220	hypothetical protein	1
				CD630_09560	XkdN-like phage protein	2			CD630_17630	membrane protein	1		cdu1	CD630_06580	beta-lactams repressor	3
				CD630_09630	hypothetical protein	2			CD630_17680	membrane protein	1			CD630_07170	bifunctional carbon monoxidedehydrogenase/acetyl-CoA synthase accessory protein	6
				CD630_09640	baseplate assembly protein	2			CD630_17960	nitrite and sulfite reductase subunit	7		fchA	CD630_07190	methenyltetrahydrofolate cyclohydrolase	7
				CD630_09650	hypothetical protein	2			CD630_17970	coenzyme A disulfide reductase	7		folD	CD630_07200	bifunctional 5,10-methylene-tetrahydrofolatedehydrogenase/5,10-methenyl-tetrahydrofolatecyclohydrolase	7
				CD630_09680	hypothetical protein	2			CD630_18400	two-component response regulator	3			CD630_07210	hypothetical protein	1
				CD630_12390	beta-lactams repressor	3			CD630_19900	hypothetical protein	1		metF	CD630_07220	5,10-methylenetetrahydrofolate reductase	5
				CD630_12660	multidrug family ABC transporter permease	9		cspC	CD630_19902	major cold shock protein	13			CD630_07230	bifunctional carbonmonoxidedehydrogenase/acetyl-CoA synthase dihydrolipoyldehydrogenase subunit	6
				CD630_12670	multidrug family ABC transporter permease	9			CD630_20430	hydrolase	1			CD630_07240	bifunctional carbon monoxidedehydrogenase/acetyl-CoA synthase nickel-inserting subunit	6
				CD630_12680	multidrug family ABC transporter ATP-binding protein	9			CD630_20460	hypothetical protein	1			CD630_07260	bifunctional carbon monoxidedehydrogenase/synthase complex subunit gamma	6
				CD630_12690	two-component response regulator	3			CD630_20640	hypothetical protein	1			CD630_07270	bifunctional carbon monoxidedehydrogenase/acetyl-CoA synthase methyltransferase subunit	6
				CD630_12700	two-component sensor histidine kinase	3			CD630_21040	ABC transporter permease	9			CD630_07280	bifunctional carbon monoxidedehydrogenase/acetyl-CoA synthase complex subunitalpha/beta	6
				CD630_13610	hypothetical protein	1			CD630_21050	multidrug family ABC transporter ATP-binding protein	9			CD630_07690	oxidoreductase subunit	7
				CD630_13620	hypothetical protein	2		sat	CD630_22260	streptogramin A acetyltransferase	13			CD630_08150	major facilitator superfamily transporter	9
				CD630_13630	XkdK-like protein	2		fruABC	CD630_22690	PTS system fructose-specific transporter subunit IIABC	8			CD630_08180	6-phospho-beta-glucosidase	6
				CD630_13640	XkdM-like protein	2		fruK	CD630_22700	1-phosphofructokinase	6			CD630_08240	multidrug family ABC transporter permease	9
				CD630_13650	XkdN-like protein	2			CD630_23070	membrane protein	1			CD630_08290	metallo-beta-lactamase superfamily protein	1
				CD630_13660	tail protein	2		cspD	CD630_23100	cold shock protein D	13			CD630_08760	sugar family ABC transporter substrate-binding protein	8
				CD630_13670	XkdP-like protein	2			CD630_25110	PTS operon transcription antiterminator	8			CD630_08770	sugar family ABC transporter ATP-binding protein	8
				CD630_13680	cell wall XkdQ-like hydrolase	2			CD630_25120	PTS system glucose-like transporter subunit IIA	8		opuCA	CD630_09000	glycine betaine/carnitine/choline ABC transporter ATP-binding protein	5
				CD630_13690	hypothetical protein	2			CD630_25410	sodium:glutamate/aspartate symporter familyprotein	9		opuCC	CD630_09010	glycine betaine/carnitine/choline ABC transporter permease	5
				CD630_13700	XkdS-like protein	2			CD630_25550	PTS system fructose/mannitol-family transportersubunit IIB	8			CD630_09020	cation efflux protein	12
				CD630_13710	baseplate assembly protein	2			CD630_25560	PTS system fructose/mannitol-family transportersubunit IIAB	8			CD630_09610	cell wall hydrolase	2
				CD630_13720	XkdT-like protein	2		rpmB	CD630_25621	50S ribosomal protein L28	3			CD630_09620	hypothetical protein	2
				CD630_13730	tail fiber protein	2			CD630_26150	TetR family transcriptional regulator	3			CD630_09660	tail fiber protein	2
				CD630_13740	beta-lactamase-inhibitor protein II	3		murE	CD630_26640	UDP-N-acetylmuramoylalanyl-D-glutamate--2,6-diaminopimelate ligase	6			CD630_09710	holin	2
				CD630_13760	hypothetical protein	1			CD630_26650	AraC family transcriptional regulator	3		serA	CD630_09950	D-3-phosphoglycerate dehydrogenase	5
				CD630_13840	LamB/YcsF family protein	3			CD630_27040	permease	9			CD630_09960	hypothetical protein	1
				CD630_13850	hypothetical protein (divalent cation transporter)	12			CD630_27960	cell surface protein (cwp)	15			CD630_10090	GntR family transcriptional regulator	3
				CD630_13860	allophanate hydrolase subunit 1	7			CD630_28590	D-aminoacylase	5		nagA	CD630_10100	N-acetylglucosamine-6-phosphate deacetylase	4
				CD630_13870	allophanate hydrolase subunit 2	7			CD630_28600	membrane protein	1		nagB	CD630_10110	glucosamine-6-phosphate deaminase	4
				CD630_14130	membrane protein (eamA family transporter)	9			CD630_28610	membrane protein	1			CD630_10180	multidrug family ABC transporter ATP-bindingprotein/permease	9
				CD630_14630	hypothetical protein	1			CD630_28620	peptidase	7			CD630_10360	N-acetylmuramoyl-L-alanine amidase	4
				CD630_14750	hydrolase	7			CD630_29040	cell wall hydrolase	4			CD630_10600	pseudouridylate synthase	7
				CD630_15080	iron-sulfur binding protein	10		atpK	CD630_29590	V-type ATP synthase subunit K	7			CD630_10670	hypothetical protein (cdeC expsporium morphogenic protein)	14
				CD630_15090	lipoprotein	10		adhE	CD630_29660	bifunctional acetaldehyde-CoA/alcoholdehydrogenase	6		pflD	CD630_11200	formate acetyltransferase	6
				CD630_17620	hypothetical protein	1			CD630_30120	alpha-mannosidase	6			CD630_11540	PadR family transcriptional regulator	3
				CD630_18070	NADPH-dependent FMN reductase	10			CD630_30130	PTS system mannose-specfic transporter subunit IIC	8			CD630_11550	hypothetical protein	1
				CD630_18410	two-component sensor histidine kinase	3			CD630_30140	PTS system mannose-specfic transporter subunit IIB	8		hom1	CD630_11660	homoserine dehydrogenase	5
				CD630_18420	hypothetical protein	1			CD630_30150	PTS system mannose-specfic transporter subunit IIA	8		trmD	CD630_12560	transfer RNA (guanine-N(1)-)-methyltransfer ase	3
				CD630_18800	hypothetical protein	1			CD630_30160	PTS operon transcription antiterminator	8		rarA	CD630_12760	replication-associated recombination proteinRarA	3
			clpB	CD630_20200	chaperone protein	3			CD630_30350	phenazine biosynthesis protein	7			CD630_12770	acetyltransferase	1
				CD630_20210	hypothetical protein	1		mngA	CD630_30860	PTS system 2-O-a-mannosyl-D-glycerate specific transporter subunit IIABC	8			CD630_12880	membrane protein	1
				CD630_20220	hypothetical protein	1		bglF	CD630_31160	PTS system beta-glucoside transporter subunit IIABC	8			CD630_13420	ribonuclease	3
				CD630_22390	SSS family Na+/solute symporter	9		bglG	CD630_31170	PTS operon transcription antiterminator	8			CD630_13530	phosphomethylpyrimid ine kinase	7
				CD630_23890	beta-lactams signal-transducer	3			CD630_32520	hypothetical protein	1			CD630_13601	transcriptional regulator	3
				CD630_23960	hypothetical protein	1			CD630_32760	PTS system mannose/fructose/sorbose transporter subunit IID	8			CD630_13910	CocE/NonD family hydrolase	1
				CD630_24800	hydrolase	1			CD630_35270	iron family ABC transporter ATP-binding protein	12		hisZ	CD630_15470	ATP phosphoribosyltransferase regulatory subunit	5
				CD630_25170	beta-lactams repressor	3			CD630_35300	iron family ABC transporter ATP-binding protein	12		hisG	CD630_15480	ATP phosphoribosyltransferase	5
				CD630_25640	MerR family transcriptional regulator	3			CD630_36090	hypothetical protein	1		hisC	CD630_15490	histidinol-phosphate aminotransferase	5
				CD630_25930	ABC-F type ribosomal protection protein	3		dapA4	CD630_36270	dihydrodipicolinate synthase 4	5		hisB	CD630_15500	imidazoleglycerol-phosphate dehydratase	5
				CD630_26130	M24 family peptidase	5			CD630_36350	hypothetical protein	1		hisH	CD630_15510	imidazole glycerol phosphate synthase subunit	5
				CD630_26450	sugar family ABC transporter substrate-binding protein	8			CD630_36360	membrane protein	1		hisA	CD630_15520	1-(5-phosphoribosyl)-5-[(5-phosphoribosylamino)met hylideneamino]imidazole-4-carb oxamide isomerase	5
				CD630_28640	hydrolase	1			CD630_36361	hypothetical protein	1		hisF	CD630_15530	Imidazole glycerol phosphate synthase subunit	5
				CD630_28650	bacterioferritin	12			CD630_36370	NADPH-dependent FMN reductase	10		hisI	CD630_15540	bifunctional phosphoribosyl-AMPcyclohydrolase/phosphoribosyl-ATP pyrophosphatase	5
				CD630_28880	iron family ABC transporter permease	12							kdpB	CD630_15920	potassium-transporting ATPase subunit B	9
				CD630_28960	hypothetical protein	1								CD630_16800	FMN-binding protein	10
				CD630_28990	hypothetical protein	2								CD630_16810	TetR family transcriptional regulator	3
				CD630_29000	tail protein	2								CD630_16960	sodium:alanine symporter	9
				CD630_29010	hypothetical protein	2								CD630_17551	HTH-type transcriptional regulator	3
				CD630_29080	hypothetical protein	2							def1	CD630_17560	peptide deformylase 1	5
				CD630_29090	hypothetical protein	2								CD630_17570	hypothetical protein	1
				CD630_29100	hypothetical protein	2							gapB	CD630_17670	glyceraldehyde-3-phosphate dehydrogenase	6
				CD630_29120	hypothetical protein	2							metY	CD630_18250	O-acetylhomoserine sulfhydrylase	5
				CD630_29130	hypothetical protein	2							metA	CD630_18260	homoserine O-succinyltransferase	5
				CD630_29140	hypothetical protein	2							aroF	CD630_18320	phospho-2-dehydro-3-deoxyheptonate aldolase	5
				CD630_29150	hypothetical protein	2							aroB	CD630_18330	3-dehydroquinate synthase	5
				CD630_29160	major capsid protein	2							aroA	CD630_18340	3-phosphoshikimate 1-carboxyvinyltransferase	5
				CD630_29170	scaffold protein	2							pheA	CD630_18360	bifunctional chorismate mutase/prephenatedehydratase	5
				CD630_29200	head protein	2							aroE1	CD630_18370	shikimate dehydrogenase 1	5
				CD630_29210	portal protein	2							aroK	CD630_18380	shikimate kinase	5
				CD630_29220	terminase large subunit	2							tyrC	CD630_18390	prephenate dehydrogenase	5
				CD630_29230	hypothetical protein	2								CD630_19630	methyltransferase	1
				CD630_30270	PTS system glucose-like transporter subunit IIA	8								CD630_19660	acyl-CoA thioesterase	7
				CD630_30280	phosphosugar isomerase	6								CD630_20190	drug resistance transporter	9
				CD630_30300	PTS system glucose-like transporter subunit IIBC	8							thrC	CD630_21180	threonine synthase	5
				CD630_31960	penicillin-binding protein	4								CD630_21410	serine-type D-Ala-D-Ala carboxypeptidase	5
				CD630_31970	MerR family transcriptional regulator	3								CD630_21420	transporter	9
				CD630_32360	membrane protein (TSUP family transporter)	9								CD630_21500	endonuclease/exonuclease/phosphatase	3
				CD630_32380	proline reductase PrdE-like protein	5							hcp	CD630_21680	hydroxylamine reductase	5
				CD630_32430	hypothetical protein	1								CD630_21960	succinyl-CoA synthetase-like ATP-binding protein	6
				CD630_35260	iron family ABC transporter permease	12								CD630_21970	ferredoxin/flavodoxin oxidoreductase subunit gamma	10
			carB2	CD630_35900	carbamoyl-phosphate synthase large subunit	5								CD630_21980	ferredoxin/flavodoxin oxidoreductase subunit beta	10
			carA	CD630_35910	carbamoyl-phosphate synthase small subunit	5								CD630_21990	ferredoxin/flavodoxin oxidoreductase subunit alpha	10
				CD630_36190	acyl-CoA N-acyltransferase	6							aldH	CD630_22060	aldehyde dehydrogenase	6
			cysM	CD630_16650	O-acetylserine (thiol)-lyase	5								CD630_22120	MarR family transcriptional regulator	3
			exoA	CD630_13410	exodeoxyribonuclease	3								CD630_22380	hypothetical protein	1
			feoA2	CD630_15180	ferrous iron transport protein	12							kamA	CD630_22520	glutamate 2,3-aminomutase	5
			gcvPB	CD630_16580	glycine dehydrogenase subunit 2	5								CD630_22760	sodium:alanine symporter	9
			malY	CD630_30290	bifunctional cystathionine beta-lyase/maltoseregulon repressor	3								CD630_22960	hypothetical protein	1
			ldh	CD630_21640	L-lactate dehydrogenase	6								CD630_23050	pilin protein	15
			nanA	CD630_22400	N-acetylneuraminate lyase	6							grdD	CD630_23480	glycine reductase complex component C subunit alpha	5
			nanE	CD630_22410	N-acetylmannosamine-6-phosphate 2-epimerase	6							grdC	CD630_23490	glycine reductase complex component C subunit beta	5
			prdA	CD630_32440	D-proline reductase	5							grdA	CD630_23520	glycine/sarcosine/betaine reductase complexprotein A	5
			prdB	CD630_32410	proline reductase	5								CD630_23870	alpha-hydroxy acid dehydrogenase	10
			prdC	CD630_32470	electron transfer protein	5								CD630_24090	hypothetical protein	1
			prdD	CD630_32400	proline reductase	5								CD630_24310	nitrite/sulfite reductase	7
			prdE	CD630_32390	proline reductase	5								CD630_24710	hypothetical protein	1
			prdF	CD630_32370	proline racemase	5								CD630_24720	ArsR family transcriptional regulator	3
			pyrD	CD630_01860	dihydroorotate dehydrogenase 1B	7								CD630_24780	DNA uptake transporter	9
			pyrF	CD630_35920	orotidine 5'-phosphate decarboxylase	7								CD630_24790	molybdenum cofactor biosynthesis protein	7
			pyrK	CD630_01850	dihydroorotate dehydrogenase electron transfer subunit	7								CD630_25150	aspartate aminotransferase	5
			spoIVA	CD630_26290	stage IV sporulation protein A	14							ansB	CD630_25160	L-asparaginase	5
			srlB	CD630_07670	PTS system sorbitol-specific transporter subunit IIA	8								CD630_25290	hypothetical protein	1
			tcdC	CD630_06640	toxin gene expression negative regulator	15								CD630_25300	AraC family transcriptional regulator	3
														CD630_25310	membrane protein (ECF transporter S component)	9
														CD630_25320	alanine--glyoxylate transaminase	5
														CD630_25670	PTS system mannose-specfic transporter subunit IIB	8
														CD630_25680	PTS system mannose-specfic transporter subunit IIC	8
														CD630_26140	hypothetical protein	1
														CD630_26270	hypothetical protein	1
														CD630_27100	sugar phosphate epimerase/isomerase	6
														CD630_27520	hypothetical protein	1
														CD630_28181	hypothetical protein	1
														CD630_28300	zinc metalloprotease	1
													rbr	CD630_28450	rubrerythrin	13
														CD630_28460	hypothetical protein	1
														CD630_28470	hypothetical protein	1
														CD630_28480	hypothetical protein	1
														CD630_28690	sigma-54 dependent transcriptional regulator	3
														CD630_28941	holin	2
														CD630_28980	tail fiber protein	2
														CD630_29020	hypothetical protein	2
														CD630_29030	tail protein	2
													atpD	CD630_29540	V-type ATP synthase subunit D	7
													atpB	CD630_29550	V-type ATP synthase subunit B	7
													atpA	CD630_29560	V-type ATP synthase subunit A	7
													dpaA	CD630_29680	dipicolinate synthase subunit A	14
														CD630_29700	thiolase	11
													bioY	CD630_29710	biotin synthase	7
													ssuC2	CD630_29910	sulfonate family ABC transporter permease	9
														CD630_30310	PTS operon transcription antiterminator	8
														CD630_30340	TrmB family transcriptional regulator	3
														CD630_30430	hypothetical protein	1
													xylA	CD630_30640	xylose isomerase	6
													xynA	CD630_30670	PTS system xyloside-specific transporter subunit IIA	8
													xynB	CD630_30680	PTS system xyloside-specific transporter subunit IIB	8
														CD630_30930	gamma-glutamyl-gamma-aminobutyrate hydrolase	7
														CD630_31120	peptidase	5
														CD630_31130	aminobenzoyl-glutamate utilization protein B	7
														CD630_31140	membrane protein	1
													bglA	CD630_31300	6-phospho-beta-glucosidase	6
														CD630_31430	ThiJ/pfpI family protein	1
													hslO	CD630_32190	Hsp33-like chaperonin	3
														CD630_32480	polysaccharide deacetylase	6
														CD630_32990	major facilitator superfamily transporter	9
													bclA3	CD630_33490	exosporium glycoprotein	14
														CD630_33790	conjugative transposon protein	3
														CD630_33890	cell-division FtsK/SpoIIIE-family protein	3
														CD630_33920	cell surface protein (collagen-binding adhesin)	15
														CD630_34160	sugar family ABC transporter permease	8
														CD630_34170	sugar family ABC transporter ATP-bindingprotein	8
														CD630_34410	pyridoxal phosphate-dependent transferase	7
														CD630_34420	M24 family peptidase	5
														CD630_34430	PTS system lactose/cellobiose-family transporter subunit IIC	8
														CD630_34440	PTS system lactose/cellobiose-family transporter subunit IIB	8
														CD630_34450	PTS system lactose/cellobiose-family transporter subunit IIA	8
														CD630_34460	exoaminopeptidase	5
														CD630_34480	tagatose-bisphosphate aldolase	6
														CD630_34490	phosphosugar isomerase	6
														CD630_35130	pilin protein	15
													mdeA	CD630_35770	methionine gamma-lyase	5
														CD630_35860	two-component sensor histidine kinase	3
														CD630_35870	CheY family two-component response regulator	3
														CD630_36170	hypothetical protein	1
														CD630_36420	selenocysteine synthase	5
														CD630_36430	dihydroorotase	7
