# Supplementary material for: Clostridioides difficile strain-dependent and strain-independent adaptations to a microaerobic environment
Source: Microb Genom. 2021 Dec 15;7(12):000738. doi: 10.1099/mgen.0.000738 (PMC8767335; doi:10.1099/mgen.0.000738)
Supplement: Supplementary material 6 [file mgen-7-0738-s006.xlsx]

## Sheet: Consensus
Table S3: Consensus and non-consensus genome of C. difficile 630 and CD196
Each gene of C. difficile 630 was compared to each gene annotated in the CD196 genome via BLAST. Genes that met the designated cut-off criteria (80% identity cutoff with manual curation in the 80-90% range; <1E-70 p-value cutoff) were included in the "consensus genome". Genes that did not meet the criteria are part of the "non-consensus" genome.
630				CD196
Locus tag	Name	Lowest E-value	Greatest identity %	Locus tag	Name
CD630_00010	dnaA	0	99.9242	CD196_RS00005	dnaA
CD630_00020	dnaN	0	99.458	CD196_RS00010
CD630_00030		4.61158e-103	99.5169	CD196_RS00015	yaaA
CD630_00040	recF	0	99.7312	CD196_RS00020	recF
CD630_00050	gyrB	0	99.8948	CD196_RS00025	gyrB
CD630_00060	gyrA	0	100	CD196_RS00030	gyrA
CD630_00070		1.15228e-150	99.3266	CD196_RS00035
CD630_00080		6.7499e-134	100	CD196_RS00040
CD630_00090	rsbV	7.1771e-160	99.6795	CD196_RS00045
CD630_00100	rsbW	0	100	CD196_RS00050
CD630_00110	sigB	0	99.8708	CD196_RS00055
CD630_00120		0	91.5686	CD196_RS00080
CD630_00130		0	92.2815	CD196_RS00085
CD630_00140	serS1	0	99.4497	CD196_RS00090	serS
CD630_00150	tadA	0	99.7807	CD196_RS00095
CD630_00160	dnaX	0	99.6947	CD196_RS00105	dnaX
CD630_00170		0	100	CD196_RS00110
CD630_00180	recR	0	99.6667	CD196_RS00115	recR
CD630_00181		8.43495e-113	100	CD196_RS00120
CD630_00190		0	99.5025	CD196_RS00125
CD630_00200		0	98.5507	CD196_RS00360
CD630_00210	pycA	0	99.8543	CD196_RS00365
CD630_00220	fusA1	0	99.5334	CD196_RS00370
CD630_00230		0	99.5699	CD196_RS00375
CD630_00240	mcsA	0	100	CD196_RS00380
CD630_00250	mcsB	0	99.9025	CD196_RS00385
CD630_00260	clpC	0	99.7958	CD196_RS00390
CD630_00270	radA	0	100	CD196_RS00395	radA
CD630_00280	disA	0	99.9066	CD196_RS00400	disA
CD630_00290		0	99.9087	CD196_RS00405
CD630_00300		0	100	CD196_RS00410
CD630_00310		0	99.2908	CD196_RS00415
CD630_00320		0	99.6572	CD196_RS00420
CD630_00330		0	99.5143	CD196_RS00425
CD630_00340		0	99.6361	CD196_RS00430
CD630_00350		0	99.7904	CD196_RS00435
CD630_00360	acoA	0	100	CD196_RS00440
CD630_00370	acoB	0	99.696	CD196_RS00445
CD630_00380	acoC	0	99.7135	CD196_RS00450
CD630_00390	acoL	0	99.7689	CD196_RS00455	lpdA
CD630_00400		0	99.6609	CD196_RS00460
CD630_00410		0	99.5699	CD196_RS00465
CD630_00420		5.34592e-155	99.67	CD196_RS00470
CD630_00430		0	99.8519	CD196_RS00475
CD630_00440		0	98.3122	CD196_RS00480
CD630_00450		0	99.5392	CD196_RS00485
CD630_00460		0	99.1426	CD196_RS00490
CD630_00470	ispD	0	99.1597	CD196_RS00495	ispD
CD630_00480	ispF	0	99.3827	CD196_RS00500
CD630_00490	proS	0	99.7086	CD196_RS00505
CD630_00500	proS	0	99.4467	CD196_RS00510
CD630_00510	gltX	0	99.3252	CD196_RS00515
CD630_00520	cysS	0	99.6423	CD196_RS00525
CD630_00530	mrnC	0	100	CD196_RS00530
CD630_00540	thyX	5.2285e-141	91.5663	CD196_RS00555
CD630_00550		0	99.8645	CD196_RS00560	rlmB
CD630_00560		0	100	CD196_RS00565
CD630_00570	sigH	0	99.8457	CD196_RS00570	sigH
CD630_00580	tuf1	0	99.8325	CD196_RS00575	tuf
CD630_00581	rpmG	2.80137e-72	99.3333	CD196_RS00580	rpmG
CD630_00590	secE	1.85792e-108	98.6486	CD196_RS00585	secE
CD630_00600	nusG	0	98.5267	CD196_RS00590	nusG
CD630_00610	rplK	0	99.061	CD196_RS00595	rplK
CD630_00620	rplA	0	100	CD196_RS00600	rplA
CD630_00630	rplJ	0	100	CD196_RS00605
CD630_00640	rplL	0	100	CD196_RS00610	rplL
CD630_00650		0	99.8733	CD196_RS00615
CD630_00660	rpoB	0	98.8432	CD196_RS00620
CD630_00670	rpoC	0	100	CD196_RS00625	rpoC
CD630_00680	rpsL	0	99.5272	CD196_RS00630	rpsL
CD630_00690	rpsG	0	99.7877	CD196_RS00635	rpsG
CD630_00700	fusA	0	99.5646	CD196_RS00640	fusA
CD630_00710	tuf	0	99.8325	CD196_RS00575	tuf
CD630_00720	rpsJ	7.1771e-160	99.6795	CD196_RS00650	rpsJ
CD630_00730	rplC	0	99.6825	CD196_RS00655	rplC
CD630_00740	rplD	0	100	CD196_RS00660	rplD
CD630_00750	rplW	1.67269e-148	99.6564	CD196_RS00665	rplW
CD630_00760	rplB	0	100	CD196_RS00670	rplB
CD630_00770	rpsS	2.92274e-145	100	CD196_RS00675	rpsS
CD630_00780	rplV	1.71063e-174	100	CD196_RS00680	rplV
CD630_00790	rpsC	0	99.8775	CD196_RS00685	rpsC
CD630_00800	rplP	0	100	CD196_RS00690	rplP
CD630_00801	rpmC	4.5368e-103	100	CD196_RS00695	rpmC
CD630_00810	rpsQ	1.18964e-130	100	CD196_RS00700	rpsQ
CD630_00820	rplN	0	100	CD196_RS00705	rplN
CD630_00830	rplX	2.98842e-158	100	CD196_RS00710	rplX
CD630_00840	rplE	0	99.6317	CD196_RS00715	rplE
CD630_00841	rpsZ	2.41628e-93	100	CD196_RS00720
CD630_00850	rpsH	0	100	CD196_RS00725	rpsH
CD630_00860	rplF	0	100	CD196_RS00730	rplF
CD630_00870	rplR	0	100	CD196_RS00735	rplR
CD630_00880	rpsE	0	100	CD196_RS00740	rpsE
CD630_00881	rpmD	2.41628e-93	100	CD196_RS00745	rpmD
CD630_00890	rplO	0	100	CD196_RS00750	rplO
CD630_00900	prlA	0	100	CD196_RS00755	secY
CD630_00910	adk	0	99.8464	CD196_RS00760
CD630_00920	map1	0	99.8661	CD196_RS00765	map
CD630_00930		9.1118e-139	100	CD196_RS00770
CD630_00940	infA	3.53283e-111	100	CD196_RS00775	infA
CD630_00950	rpsM	0	100	CD196_RS00785	rpsM
CD630_00960	rpsK	0	100	CD196_RS00790	rpsK
CD630_00970	rpsD	0	100	CD196_RS00795	rpsD
CD630_00980	rpoA	0	100	CD196_RS00800
CD630_00990	rplQ	9.64261e-178	100	CD196_RS00805	rplQ
CD630_01000	cbiO1	0	99.8801	CD196_RS00810
CD630_01010	cbiO2	0	99.7693	CD196_RS00815
CD630_01020	cbiQ	0	99.8756	CD196_RS00820
CD630_01030	truA1	0	99.8634	CD196_RS00825	truA
CD630_01040	rplM	0	99.7685	CD196_RS00830	rplM
CD630_01050	rpsI	0	100	CD196_RS00835	rpsI
CD630_01060	cwlD	0	99.8582	CD196_RS00840	cwlD
CD630_01070	aspC	0	100	CD196_RS00970
CD630_01080	nrdD	0	99.7024	CD196_RS00975
CD630_01090	nrdG	0	100	CD196_RS00980	nrdG
CD630_01100		0	99.6429	CD196_RS01050
CD630_01110		0	99.7462	CD196_RS01055
CD630_01120	ptb	0	99.8893	CD196_RS01065	ptb
CD630_01130	buk	0	99.7222	CD196_RS01070	buk
CD630_01140		0	100	CD196_RS01075
CD630_01150		1.47932e-109	100	CD196_RS01080
CD630_01160		0	100	CD196_RS01085
CD630_01170		0	100	CD196_RS01090
CD630_01180		0	99.6416	CD196_RS01095
CD630_01190	glmM	0	99.8515	CD196_RS01100
CD630_01200	glmS	0	99.6727	CD196_RS01105	glmS
CD630_01210		0	99.0741	CD196_RS01110
CD630_01220		0	100	CD196_RS01115
CD630_01230	murA	0	99.6013	CD196_RS01120	murA
CD630_01240	spoIIC	0	99.7183	CD196_RS01125	spoIID
CD630_01250		0	99.2526	CD196_RS01130
CD630_01260	spoIIID	6.7499e-134	100	CD196_RS01135	spoIIID
CD630_01270	mreB1	0	100	CD196_RS01140
CD630_01280	fabZ	0	99.7669	CD196_RS01145	fabZ
CD630_01290		0	100	CD196_RS01150	yyaC
CD630_01300	metK	0	99.8325	CD196_RS01155
CD630_01310		0	99.6357	CD196_RS01160
CD630_01320		0	99.9099	CD196_RS01165
CD630_01330		0	99.4891	CD196_RS01170
CD630_01340		0	99.6325	CD196_RS01175
CD630_01350		7.1026e-160	100	CD196_RS01180
CD630_01360		2.81348e-165	99.0826	CD196_RS01185
CD630_01370		0	94.9813	CD196_RS01190	celB
CD630_01380		0	98.4586	CD196_RS01195
CD630_01390		0	99.1667	CD196_RS01200
CD630_01400		0	99.3352	CD196_RS01205
CD630_01410	cutC	0	98.963	CD196_RS01210
CD630_01420		0	99.8188	CD196_RS01215	raiA
CD630_01430	secA1	0	98.58	CD196_RS01220	secA
CD630_01440	prfB	0	99.4934	CD196_RS01225
CD630_01450		0	99.5331	CD196_RS01230
CD630_01460		0	99.7429	CD196_RS01235
CD630_01470		0	100	CD196_RS01240
CD630_01480		0	99.7118	CD196_RS01245
CD630_01490		0	99.7792	CD196_RS01250	tsaE
CD630_01500		0	99.7211	CD196_RS01255	tsaB
CD630_01510	rimI	0	99.7904	CD196_RS01260	rimI
CD630_01520	gcp	0	99.8033	CD196_RS01265	tsaD
CD630_01530		0	99.6309	CD196_RS01270	hpdB
CD630_01540		1.46802e-129	99.2248	CD196_RS01275	hpdC
CD630_01550		0	97.266	CD196_RS01280	hpdA
CD630_01560		0	98.4424	CD196_RS01285
CD630_01570		0	99.4903	CD196_RS01290
CD630_01590		0	99.359	CD196_RS01295
CD630_01600		0	99.8599	CD196_RS01300
CD630_01610		0	99.9436	CD196_RS01305
CD630_01620		0	99.8594	CD196_RS01310	ccpM
CD630_01630		0	99.8133	CD196_RS01315
CD630_01631		4.99308e-129	100	CD196_RS01320
CD630_01632		1.9291e-101	99.5098	CD196_RS01325
CD630_01640		9.35497e-152	100	CD196_RS01330
CD630_01650		0	99.2593	CD196_RS01335
CD630_01660		0	99.2629	CD196_RS01340
CD630_01670		0	99.7019	CD196_RS01345
CD630_01680		0	99.5392	CD196_RS01350
CD630_01690		0	100	CD196_RS01355
CD630_01700		0	99.791	CD196_RS01360
CD630_01710	rex	0	100	CD196_RS01365
CD630_01720		0	99.8117	CD196_RS01370
CD630_01721	fdxA	3.05149e-85	100	CD196_RS01375
CD630_01730		0	99.4382	CD196_RS01380
CD630_01740	cooS	0	99.7897	CD196_RS01385	cooS
CD630_01750		0	99.5781	CD196_RS01390
CD630_01760		0	99.511	CD196_RS01395
CD630_01770	cfa	0	99.5791	CD196_RS01400
CD630_01780		0	99.2727	CD196_RS01405
CD630_01790	gluD	0	99.763	CD196_RS01410
CD630_01800		0	98.0159	CD196_RS01415
CD630_01810		0	99.5591	CD196_RS01420
CD630_01830		0	99.9022	CD196_RS01430
CD630_01840	pyrB	0	99.7828	CD196_RS01435	pyrB
CD630_01850	pyrK	0	99.5671	CD196_RS01440
CD630_01860	pyrD	0	99.4463	CD196_RS01445
CD630_01870	pyrE	0	99.8291	CD196_RS01450
CD630_01880		0	98.7055	CD196_RS01455
CD630_01890		0	98.092	CD196_RS01460
CD630_01900		0	100	CD196_RS01465
CD630_01910		0	99.4292	CD196_RS01470
CD630_01920	cls	0	99.7988	CD196_RS01475	cls
CD630_01930	groES	6.95324e-147	100	CD196_RS01480
CD630_01940	groEL	0	99.6931	CD196_RS01485	groL
CD630_01950		0	99.5951	CD196_RS01490	larB
CD630_01960		0	100	CD196_RS01495	larC
CD630_01980	guaA	0	99.5443	CD196_RS01505	guaA
CD630_01990		0	99.2816	CD196_RS01510
CD630_02000		9.87277e-152	98.0583	CD196_RS01515
CD630_02010		0	99.4253	CD196_RS01525
CD630_02020		1.04272e-118	99.5781	CD196_RS01530
CD630_02030		0	98.3085	CD196_RS01535	uvrA
CD630_02040		0	98.1208	CD196_RS01540
CD630_02050		0	99.3107	CD196_RS01545
CD630_02060		0	97.7925	CD196_RS01550
CD630_02070		0	99.1477	CD196_RS01555
CD630_02080		1.56445e-155	99.0291	CD196_RS01560
CD630_02090		0	99.0521	CD196_RS01565
CD630_02100		0	99.1525	CD196_RS01570
CD630_02110	licC	0	99.616	CD196_RS18590
CD630_02130		2.51029e-146	98.6395	CD196_RS01575
CD630_02140		3.25842e-105	98.6111	CD196_RS01580
CD630_02170		0	98.4405	CD196_RS01585
CD630_02180	purE	0	99.7904	CD196_RS01590	purE
CD630_02190	purC	0	99.7139	CD196_RS01595
CD630_02200	purF	0	99.9269	CD196_RS01600	purF
CD630_02210	purG	0	99.6286	CD196_RS01605
CD630_02220	purN	0	99.3266	CD196_RS01610
CD630_02230	purH	0	98.2387	CD196_RS01615	purH
CD630_02240	purD	0	99.1207	CD196_RS01620	purD
CD630_02250	purL	0	98.7392	CD196_RS01625
CD630_02260		0	89.8356	CD196_RS01650
CD630_02270		3.75748e-165	89.7436	CD196_RS01655
CD630_02280	fliN	1.00888e-132	92.9936	CD196_RS01660
CD630_02290	flgM	3.05641e-94	87.3188	CD196_RS01665	flgM
CD630_02300		3.41218e-178	93.0288	CD196_RS01670
CD630_02310	flgK	0	92.8299	CD196_RS01675	flgK
CD630_02320	flgL	0	87.7814	CD196_RS01680	flgL
CD630_02330	fliW	5.08661e-144	88.5496	CD196_RS01685
CD630_02340	csrA	4.46318e-78	89.6714	CD196_RS01690	csrA
CD630_02350	fliS1	1.2876e-151	89.8477	CD196_RS01695	fliS
CD630_02360	fliS2	2.87418e-121	87.1795	CD196_RS01700	fliS
CD630_02370	fliD	0	89.3701	CD196_RS01705	fliD
CD630_02380		1.95701e-110	86.0119	CD196_RS01710
CD630_02390	fliC	0	90.4817	CD196_RS01715
CD630_02400		0	85.7143	CD196_RS01720
CD630_02450	flgB	1.84121e-148	96.2264	CD196_RS01760	flgB
CD630_02460	flgC	0	99.2574	CD196_RS01765	flgC
CD630_02470	fliE	5.63231e-155	97.7987	CD196_RS01770	fliE
CD630_02480	fliF	0	97.0342	CD196_RS01775	fliF
CD630_02490	fliG	0	95.7049	CD196_RS01780	fliG
CD630_02500	fliH	0	96.8579	CD196_RS01785
CD630_02510	fliI	0	96.7424	CD196_RS01790	fliI
CD630_02520	fliJ	0	95.2381	CD196_RS01795	fliJ
CD630_02530	fliK	0	95.6053	CD196_RS01800
CD630_02540	flgD	0	97.2085	CD196_RS01805
CD630_02550	flgE	0	97.4593	CD196_RS01810
CD630_02551	FlbD	2.68149e-93	96.5686	CD196_RS01815
CD630_02560	motA	0	90.3541	CD196_RS01820
CD630_02570	motB	0	97.7011	CD196_RS01825
CD630_02580	fliL	0	99.0991	CD196_RS01830
CD630_02590	fliZ	0	98.4	CD196_RS01835
CD630_02600	fliP	0	98.4985	CD196_RS01840	fliP
CD630_02610	fliQ	1.26656e-130	97.7778	CD196_RS01845	fliQ
CD630_02620	flhB	0	97.0799	CD196_RS01850
CD630_02630	flhA	0	98.9884	CD196_RS01855	flhA
CD630_02640	flhF	0	99.0167	CD196_RS01860	flhF
CD630_02650	flhG	0	99.7725	CD196_RS01865
CD630_02660	fliA	0	99.2877	CD196_RS01870
CD630_02670		0	99.0544	CD196_RS01875
CD630_02671		1.02743e-91	99.4624	CD196_RS01880
CD630_02680	flgG1	0	99.0956	CD196_RS01885
CD630_02690	flgG	0	98.0315	CD196_RS01890	flgG
CD630_02700	fliM	0	98.2993	CD196_RS01895
CD630_02710	fliN	0	99.2	CD196_RS01900
CD630_02720		0	99.359	CD196_RS01905
CD630_02730	htpG	0	99.5356	CD196_RS01910	htpG
CD630_02740		0	99.6463	CD196_RS01915
CD630_02750	splB	0	99.609	CD196_RS01920	splB
CD630_02760		0	99.4518	CD196_RS01925
CD630_02770		0	100	CD196_RS01930
CD630_02780		0	99.7455	CD196_RS01935
CD630_02790		0	99.4949	CD196_RS01940
CD630_02791		1.23746e-97	97.5845	CD196_RS01945
CD630_02810		0	91.6667	CD196_RS17365
CD630_02820		0	99.7312	CD196_RS01950
CD630_02830		0	100	CD196_RS01955
CD630_02840		0	100	CD196_RS01960
CD630_02850		0	99.7992	CD196_RS01965
CD630_02860		0	99.5025	CD196_RS01970
CD630_02870		0	100	CD196_RS01975
CD630_02880		0	99.6032	CD196_RS01980
CD630_02890		0	98.8426	CD196_RS01985
CD630_02900		0	100	CD196_RS01990
CD630_02910		0	99.6177	CD196_RS01995
CD630_02920		0	99.5434	CD196_RS02000
CD630_02921		4.17908e-97	98.5075	CD196_RS02005
CD630_02930		0	98.1481	CD196_RS02010
CD630_02940		0	88.6693	CD196_RS02015
CD630_02950		0	99.8138	CD196_RS02020
CD630_02960		1.60743e-135	100	CD196_RS02025
CD630_02970	bioB	0	99.4888	CD196_RS02030	bioB
CD630_02980	rbsR	0	99.5069	CD196_RS02035
CD630_02990	rbsK	0	99.2144	CD196_RS02040	rbsK
CD630_03000	rbsB	0	99.7923	CD196_RS02045
CD630_03010	rbsA	0	99.537	CD196_RS02050
CD630_03020	rbsC	0	99.6997	CD196_RS02055
CD630_03030	argE	0	99.2874	CD196_RS02060
CD630_03040		0	99.7312	CD196_RS02065
CD630_03050		0	98.9162	CD196_RS02070
CD630_03060		0	99.7619	CD196_RS02090
CD630_03070		0	99.7748	CD196_RS02095
CD630_03080		0	99.5935	CD196_RS02100
CD630_03090		0	99.7257	CD196_RS02105
CD630_03100		0	98.7144	CD196_RS02110
CD630_03110		0	96.8273	CD196_RS02115
CD630_03120		0	98.6339	CD196_RS02120
CD630_03130		0	98.7437	CD196_RS02125	cadA
CD630_03140		0	100	CD196_RS02145
CD630_03160		0	99.4832	CD196_RS02155
CD630_03170		0	99.729	CD196_RS02160
CD630_03180		0	98.4848	CD196_RS02165
CD630_03190		0	99.7835	CD196_RS02175
CD630_03200		0	99.2877	CD196_RS02180
CD630_03210		1.27456e-90	98.4127	CD196_RS02185
CD630_03220		0	99.5585	CD196_RS02190
CD630_03230		0	99.436	CD196_RS02195
CD630_03240	cbiM	0	93.8911	CD196_RS02200
CD630_03250	cbiN	7.94065e-121	93.3333	CD196_RS02205
CD630_03260	cbiQ	0	95.279	CD196_RS02210	cbiQ
CD630_03270	cbiO	0	96.7033	CD196_RS02215
CD630_03280	pcrA	0	99.6468	CD196_RS02220
CD630_03290		0	99.3841	CD196_RS02225
CD630_03300		0	99.4688	CD196_RS02230
CD630_03310	ppiB	0	99.4286	CD196_RS02235
CD630_03320	bclA1	0	97.8261	CD196_RS02245
CD630_03330	ppaC	0	99.6248	CD196_RS02255
CD630_03340	adhE	0	97.919	CD196_RS02260	adhE
CD630_03350		1.34034e-169	98.2456	CD196_RS02265
CD630_03360		0	92.7711	CD196_RS02270
CD630_03370		0	88.4615	CD196_RS02275
CD630_03380		0	91.0256	CD196_RS02280
CD630_03390		0	92.3913	CD196_RS02285
CD630_03400		0	99.0115	CD196_RS02290
CD630_03410		0	99.0476	CD196_RS02295
CD630_03420		2.58648e-126	99.2063	CD196_RS02300
CD630_03430		0	99.5902	CD196_RS02305
CD630_03440		0	99.3421	CD196_RS02310
CD630_03450		0	99.754	CD196_RS02315
CD630_03460		0	99.5671	CD196_RS02320
CD630_03470		0	99.7872	CD196_RS02325
CD630_03480		0	99.4828	CD196_RS02330
CD630_03500		0	100	CD196_RS02335
CD630_03510		0	99.7967	CD196_RS02340
CD630_03520		0	99.6377	CD196_RS02345
CD630_03530		0	100	CD196_RS02350
CD630_03541		0	100	CD196_RS02355
CD630_03550	int	3.43695e-93	69.6587	CD196_RS18445
CD630_03710		0	82.5378	CD196_RS18390
CD630_03720		0	95	CD196_RS18385
CD630_03730		0	91.6667	CD196_RS18380
CD630_03740		0	83.1296	CD196_RS18375
CD630_03750		2.50786e-135	87.1465	CD196_RS18370
CD630_03790		1.0991e-79	89.1403	CD196_RS18345
CD630_03810		0	83.0415	CD196_RS18335
CD630_03830		0	90.3177	CD196_RS18330
CD630_03840		2.01108e-117	84.1146	CD196_RS18305
CD630_03860		0	81.3662	CD196_RS18295
CD630_03880	bglF	0	99.6243	CD196_RS02360
CD630_03890	bglA	0	99.3183	CD196_RS02365
CD630_03900	bglG	0	99.4026	CD196_RS02370
CD630_03910	asnB	0	99.5452	CD196_RS02380	asnB
CD630_03920		0	98.66	CD196_RS02385
CD630_03930		0	100	CD196_RS02390
CD630_03940	ldhA	0	99.7998	CD196_RS02395
CD630_03950	hadA	0	99.9167	CD196_RS02400	hadA
CD630_03960	hadI	0	99.8752	CD196_RS02405	hadI
CD630_03970	hadB	0	99.674	CD196_RS02410	hadB
CD630_03980	hadC	0	99.5567	CD196_RS02415	hadC
CD630_03990	acdB	0	99.8236	CD196_RS02420
CD630_04000	etfB1	0	100	CD196_RS02425
CD630_04010	etfA1	0	99.9037	CD196_RS02430
CD630_04020		0	99.8162	CD196_RS02435
CD630_04030	fba	0	99.7843	CD196_RS02440	fba
CD630_04040		1.28992e-169	99.697	CD196_RS02445
CD630_04050	rluA	0	99.8073	CD196_RS02460
CD630_04060		0	99.5465	CD196_RS02465	rlmD
CD630_04380		0	99.3237	CD196_RS02480
CD630_04390		4.5368e-103	100	CD196_RS02485
CD630_04400		0	99.3971	CD196_RS02490
CD630_04410		0	99.2862	CD196_RS02505
CD630_04420	ord	0	99.3446	CD196_RS02510
CD630_04430	ortA	9.87277e-152	98.0583	CD196_RS02515
CD630_04440	ortB	0	99.0092	CD196_RS02520
CD630_04450	oraS	0	99.7333	CD196_RS02525
CD630_04460	oraE	0	99.8639	CD196_RS02530
CD630_04470		0	99.7872	CD196_RS02535
CD630_04480	orr	0	99.2488	CD196_RS02540
CD630_04490		0	99.7187	CD196_RS02545	nhaC
CD630_04500		0	99.7849	CD196_RS02550
CD630_04510		0	99.7245	CD196_RS02555
CD630_04540		0	99.2762	CD196_RS02560
CD630_04550		0	99.2908	CD196_RS02565
CD630_04560		0	99.6435	CD196_RS02570
CD630_04570		0	99.8605	CD196_RS02575
CD630_04580		0	98.4181	CD196_RS02580	blaCDD
CD630_04590		0	100	CD196_RS02585
CD630_04600		0	98.9102	CD196_RS02590
CD630_04610		0	99.154	CD196_RS02595
CD630_04620		0	98.7934	CD196_RS02600
CD630_04630		0	99.2634	CD196_RS02605
CD630_04640		0	98.8449	CD196_RS02630
CD630_04650		0	99.2	CD196_RS02635
CD630_04660		0	99.2157	CD196_RS02640
CD630_04670		0	98.7745	CD196_RS02645
CD630_04680		0	98.979	CD196_RS02650
CD630_04690		0	98.6133	CD196_RS02655
CD630_04700	blaR	0	99.5	CD196_RS02660	blaR1
CD630_04710	blaI	0	100	CD196_RS02665
CD630_04720		0	99.8525	CD196_RS02670
CD630_04730		0	99.5305	CD196_RS02675
CD630_04740		0	99.6154	CD196_RS02680
CD630_04750		0	99.681	CD196_RS02685
CD630_04760		1.20503e-130	99.6124	CD196_RS02690
CD630_04770		0	99.4152	CD196_RS02695
CD630_04780	spaF	0	99.7163	CD196_RS02700
CD630_04790	spaE	0	99.7406	CD196_RS02705
CD630_04800	spaG	0	99.8713	CD196_RS02710
CD630_04810	spaR	0	100	CD196_RS02715
CD630_04820	spaK	0	99.1579	CD196_RS02720
CD630_04830		0	99.3925	CD196_RS02725
CD630_04840		0	99.1031	CD196_RS02730
CD630_04850		0	98.8626	CD196_RS02740
CD630_04860		0	99.4074	CD196_RS02745
CD630_04870		0	98.913	CD196_RS02750
CD630_04880		1.17271e-163	99.3769	CD196_RS02755	sugE
CD630_04890		0	99.1189	CD196_RS02760
CD630_04900		0	98.1007	CD196_RS02765
CD630_04910		0	98.5294	CD196_RS02770
CD630_04920		0	98.7342	CD196_RS02775
CD630_04930		0	99.6047	CD196_RS02780
CD630_04940		0	100	CD196_RS02785
CD630_05030		4.08446e-154	100	CD196_RS18380
CD630_05140		0	98.6032	CD196_RS02800
CD630_05150		0	99.3496	CD196_RS02805
CD630_05160		0	100	CD196_RS02810
CD630_05170		0	99.3438	CD196_RS02815
CD630_05180		0	98.9899	CD196_RS02820
CD630_05190		0	99.5759	CD196_RS02825
CD630_05200		0	99.2537	CD196_RS02830
CD630_05210		0	99.8582	CD196_RS02835
CD630_05220		0	98.8706	CD196_RS02845
CD630_05230		0	99.223	CD196_RS02850
CD630_05240		0	99.6988	CD196_RS02855
CD630_05250		0	99.6111	CD196_RS02860
CD630_05270		0	99.5984	CD196_RS02865
CD630_05280		0	99.8474	CD196_RS02870
CD630_05290		0	100	CD196_RS02875
CD630_05300		0	99.7653	CD196_RS02880
CD630_05310		0	99.4518	CD196_RS02885
CD630_05320		0	99.3976	CD196_RS02890
CD630_05330	cheY	0	99.449	CD196_RS02895
CD630_05340	cheC	0	99.0291	CD196_RS02900
CD630_05350	cheD	0	99.3827	CD196_RS02905
CD630_05360	cheW	0	99.422	CD196_RS02910
CD630_05370		0	99.6875	CD196_RS02915
CD630_05380		0	99.6479	CD196_RS02920
CD630_05390	cheA	0	99.1916	CD196_RS02925
CD630_05400	cheW	0	99.3197	CD196_RS02930
CD630_05410	cheR	0	99.6269	CD196_RS02935
CD630_05420		0	99.4975	CD196_RS02940
CD630_05430		0	99.4213	CD196_RS02945
CD630_05440		0	99.596	CD196_RS02950
CD630_05450		0	99.8366	CD196_RS02955
CD630_05460		0	99.359	CD196_RS02960
CD630_05470		0	99.4444	CD196_RS02965
CD630_05480		0	99.6385	CD196_RS02970
CD630_05490		0	99.5134	CD196_RS02975
CD630_05500		0	99.6956	CD196_RS02980
CD630_05510	sleC	0	99.2138	CD196_RS02985	sleC
CD630_05520	prsW	0	99.7211	CD196_RS02990
CD630_05530		0	99.7712	CD196_RS02995
CD630_05540	sip2	0	99.8138	CD196_RS03000	lepB
CD630_05550	sip2	0	99.2551	CD196_RS03005	lepB
CD630_05560		0	99.6032	CD196_RS03010
CD630_05570		0	99.2806	CD196_RS03015
CD630_05580	glsA	0	99.6774	CD196_RS03020	glsA
CD630_05590		0	100	CD196_RS03025
CD630_05600	nfo	0	99.6416	CD196_RS03030
CD630_05610		0	99.5984	CD196_RS03035
CD630_05620		0	99.5062	CD196_RS03040
CD630_05630		0	100	CD196_RS03050	queG
CD630_05640		0	99.4191	CD196_RS03055
CD630_05650	nth	0	99.67	CD196_RS03060	nth
CD630_05660		0	99.7877	CD196_RS03065	trmL
CD630_05670		0	98.9399	CD196_RS03070
CD630_05690		0	99.5025	CD196_RS03075
CD630_05700		0	98.6264	CD196_RS03080
CD630_05710		0	100	CD196_RS03085
CD630_05720		0	100	CD196_RS03090
CD630_05730		0	100	CD196_RS03095
CD630_05740	thrS	0	99.7917	CD196_RS03100	thrS
CD630_05750		0	98.9442	CD196_RS03120
CD630_05760		0	99.478	CD196_RS03140
CD630_05770		0	99.4737	CD196_RS03145
CD630_05780		0	99.4404	CD196_RS03150
CD630_05790		0	97.582	CD196_RS03155
CD630_05800	gapN	0	99.384	CD196_RS03160
CD630_05810		0	99.3399	CD196_RS03165
CD630_05820		0	99.1822	CD196_RS03170
CD630_05870		1.58047e-129	96.7391	CD196_RS03190
CD630_05880		1.65397e-148	100	CD196_RS03195
CD630_05890		0	98.0686	CD196_RS03210
CD630_05900		0	98.3305	CD196_RS03215
CD630_05910		0	98.4286	CD196_RS03220
CD630_05920		0	98.7374	CD196_RS03225
CD630_05921		1.55274e-89	97.8836	CD196_RS03230
CD630_05930		0	98.8662	CD196_RS03235
CD630_05940		0	99.239	CD196_RS03240
CD630_05950		0	99.6276	CD196_RS03245
CD630_05960		3.58663e-111	99.5495	CD196_RS03250
CD630_05970	cotJB1	8.32671e-133	99.2424	CD196_RS03255
CD630_05980	cotJC1	0	98.7784	CD196_RS03260
CD630_06010	ogt1	0	97.9401	CD196_RS03265
CD630_06011		9.27075e-86	98.3333	CD196_RS03270
CD630_06020		5.62247e-122	98.3936	CD196_RS19625
CD630_06030		5.59476e-79	83.3333	CD196_RS19625
CD630_06040		0	99.0338	CD196_RS03285
CD630_06050		0	99.4334	CD196_RS03290
CD630_06060		0	99.557	CD196_RS03305
CD630_06090		0	99.4737	CD196_RS03315
CD630_06100		0	98.8789	CD196_RS03320
CD630_06110		0	99.1561	CD196_RS03325
CD630_06120		0	99.3845	CD196_RS03330
CD630_06130		0	99.2032	CD196_RS03335
CD630_06150		0	99.6564	CD196_RS03345
CD630_06160		0	98.1818	CD196_RS03350
CD630_06170		0	99.5526	CD196_RS03355
CD630_06180		0	99.5434	CD196_RS03360
CD630_06190		2.80137e-72	99.3333	CD196_RS03365
CD630_06200		1.14653e-117	100	CD196_RS03370
CD630_06220		8.43495e-113	100	CD196_RS03375
CD630_06240		1.46802e-129	99.2248	CD196_RS03385
CD630_06250		0	99.1929	CD196_RS03390
CD630_06260		0	99.6928	CD196_RS03395
CD630_06270		1.13701e-137	98.913	CD196_RS03400
CD630_06271		1.14653e-117	100	CD196_RS03405
CD630_06280		0	99.4845	CD196_RS03410
CD630_06290		0	99.5575	CD196_RS03420
CD630_06300		0	98.9744	CD196_RS03425
CD630_06310		0	99.6169	CD196_RS03430
CD630_06330		0	98.4259	CD196_RS03435
CD630_06340		0	99.458	CD196_RS03440
CD630_06350		0	99.005	CD196_RS03445
CD630_06360		0	98.2043	CD196_RS03450
CD630_06370		0	98.8739	CD196_RS03455
CD630_06390		0	94.2857	CD196_RS03465
CD630_06400		0	99.3865	CD196_RS03470
CD630_06410		0	99.7549	CD196_RS03475
CD630_06420		1.83005e-108	99.0868	CD196_RS03480
CD630_06421		1.07528e-144	96.732	CD196_RS03485
CD630_06430		0	98.1159	CD196_RS03490
CD630_06440		0	99.2375	CD196_RS03495
CD630_06450		0	98.8134	CD196_RS03500
CD630_06460		0	98.6784	CD196_RS03505
CD630_06470		3.42752e-164	98.7768	CD196_RS03510
CD630_06480		0	100	CD196_RS03515
CD630_06490		0	99.3532	CD196_RS03520
CD630_06500		0	99.4376	CD196_RS03525
CD630_06510		0	99.4962	CD196_RS03530
CD630_06520		0	97.8667	CD196_RS03545
CD630_06530		0	98.8345	CD196_RS03550
CD630_06540		0	99.374	CD196_RS03555
CD630_06550		0	99.0476	CD196_RS03560
CD630_06560		0	98.8534	CD196_RS03565
CD630_06570	cdu2	0	98.2412	CD196_RS03570
CD630_06580	cdu1	0	97.9003	CD196_RS03575
CD630_06590	tcdR	0	100	CD196_RS03580	tcdR
CD630_06600	tcdB	0	93.4657	CD196_RS03585	tcdB
CD630_06610	tcdE	0	99.6008	CD196_RS03590	tcdE
CD630_06630	tcdA	0	100	CD196_RS03600	tcdA
CD630_06640	tcdC	0	95.6822	CD196_RS03605
CD630_06641	cdd1	8.79117e-126	100	CD196_RS03610
CD630_06642		4.72003e-136	99.2593	CD196_RS03615
CD630_06650	cdd2	0	99.8645	CD196_RS03625
CD630_06660	cdd3	0	99.3438	CD196_RS03630
CD630_06670	cdd4	0	99.1257	CD196_RS03635
CD630_06680		0	99.1525	CD196_RS03640
CD630_06690		0	98.9339	CD196_RS03645
CD630_06700		0	99.7436	CD196_RS03650
CD630_06710		0	99.1507	CD196_RS03655
CD630_06720		0	99.1094	CD196_RS03660
CD630_06730		0	99.435	CD196_RS03665
CD630_06750		0	99.6008	CD196_RS03675
CD630_06760	rsiT	0	99.2308	CD196_RS03680
CD630_06770	csfT	0	99.5833	CD196_RS03685
CD630_06780		5.61806e-102	99.0338	CD196_RS03705
CD630_06790		0	99.6032	CD196_RS03710
CD630_06800		0	100	CD196_RS03715
CD630_06810		0	99.684	CD196_RS03720
CD630_06820		0	100	CD196_RS03730
CD630_06830		0	99.218	CD196_RS03735
CD630_06840		0	99.7863	CD196_RS03740	hflB
CD630_06850	infC	0	99.8039	CD196_RS03745
CD630_06860	rpmI	1.71743e-95	98.9744	CD196_RS03750	rpmI
CD630_06870	rplT	0	99.7199	CD196_RS03755	rplT
CD630_06880		0	98.6817	CD196_RS03760
CD630_06890		0	99.325	CD196_RS03765
CD630_06900		0	99.5801	CD196_RS03770
CD630_06910		0	99.2308	CD196_RS03775
CD630_06920		0	98.7835	CD196_RS03780
CD630_06930		0	99.1453	CD196_RS03785
CD630_06940		0	99.8282	CD196_RS03790
CD630_06941		1.40975e-96	99.4872	CD196_RS03795
CD630_06950		0	99.8279	CD196_RS03800
CD630_06960		0	99.8548	CD196_RS03805
CD630_06970		0	99.8512	CD196_RS03810
CD630_06980		0	99.7063	CD196_RS03815
CD630_06990	pheS	0	100	CD196_RS03820	pheS
CD630_07000	pheT	0	99.4987	CD196_RS03825
CD630_07010		0	99.154	CD196_RS03830	zapA
CD630_07020		0	100	CD196_RS03835
CD630_07030		0	98.8927	CD196_RS03840
CD630_07040		0	99.308	CD196_RS03845
CD630_07050		0	98.9518	CD196_RS03850
CD630_07060		0	99.0268	CD196_RS03855
CD630_07070		0	96.8788	CD196_RS03860
CD630_07080	pepD	0	100	CD196_RS03865
CD630_07090	mutS2	0	99.5797	CD196_RS03870
CD630_07100		0	98.5507	CD196_RS03875
CD630_07110	argS	0	99.5297	CD196_RS03880
CD630_07120		0	100	CD196_RS03885
CD630_07121		1.08454e-104	100	CD196_RS03890
CD630_07130		0	99.2593	CD196_RS03895
CD630_07140		0	99.4751	CD196_RS03900
CD630_07150	ptb	0	99.8904	CD196_RS03905
CD630_07160	cooS	0	99.6875	CD196_RS03910	cooS
CD630_07170		0	99.6154	CD196_RS03915
CD630_07180	fhs	0	99.7018	CD196_RS03920
CD630_07190	fchA	0	99.684	CD196_RS03925
CD630_07200	folD	0	99.537	CD196_RS03930
CD630_07210		0	99.8519	CD196_RS03935
CD630_07220	metF	0	99.3197	CD196_RS03940
CD630_07230		0	99.7114	CD196_RS03945	lpdA
CD630_07240		0	99.6109	CD196_RS03950
CD630_07250		0	100	CD196_RS03955
CD630_07260		0	99.9269	CD196_RS03960
CD630_07270		0	99.8761	CD196_RS03965
CD630_07280		0	99.5769	CD196_RS03970	cdhC
CD630_07290	gcvH	0	100	CD196_RS03975	gcvH
CD630_07300		0	99.2742	CD196_RS03980
CD630_07310		0	99.6564	CD196_RS03985
CD630_07320		0	99.148	CD196_RS03990
CD630_07330		0	99.7549	CD196_RS03995
CD630_07340		1.3853e-96	100	CD196_RS04000
CD630_07350		0	100	CD196_RS04005
CD630_07360		0	99.7151	CD196_RS04010
CD630_07370	hisK	0	99.359	CD196_RS04015	hisJ
CD630_07380		0	99.3197	CD196_RS04020
CD630_07390		0	99.0253	CD196_RS04025
CD630_07400		0	98.725	CD196_RS04030
CD630_07410	glpK1	0	97.5115	CD196_RS04035	glpK
CD630_07420		0	99.2832	CD196_RS04040
CD630_07430		0	98.8235	CD196_RS04045
CD630_07440		0	98.7326	CD196_RS04055
CD630_07450		0	98.9204	CD196_RS04060
CD630_07460		0	97.6	CD196_RS04065
CD630_07470		0	98.5626	CD196_RS04070
CD630_07480		0	99.0113	CD196_RS04075
CD630_07490		0	98.984	CD196_RS04080
CD630_07500		0	99.5098	CD196_RS04085
CD630_07510		0	100	CD196_RS04090
CD630_07520		0	99.5851	CD196_RS04095
CD630_07530	iscS1	0	99.566	CD196_RS04100
CD630_07540	thiI	0	99.1475	CD196_RS04105	thiI
CD630_07550		0	98.01	CD196_RS04110
CD630_07560		0	99.3769	CD196_RS04115
CD630_07570		0	99.5212	CD196_RS04120
CD630_07580	pflA	0	99.7279	CD196_RS04125	pflA
CD630_07590	plfB	0	99.6416	CD196_RS04130	pflB
CD630_07600		0	99.2972	CD196_RS04135
CD630_07610		0	99.938	CD196_RS04140
CD630_07620	srlR	0	99.5972	CD196_RS04145
CD630_07630	srlM	0	99.0805	CD196_RS04150
CD630_07640	srlA	0	99.8217	CD196_RS04155	srlA
CD630_07650	srlEa	0	99.8236	CD196_RS19170
CD630_07670	srlB	0	99.1803	CD196_RS04165
CD630_07680	srlD	0	99.0956	CD196_RS04170	srlD
CD630_07690		0	100	CD196_RS04180
CD630_07700	spoIIAA	1.71063e-174	100	CD196_RS04185	spoIIAA
CD630_07710	spoIIAB	0	100	CD196_RS04190
CD630_07720	sigF	0	99.7386	CD196_RS04195	sigF
CD630_07730	spoVAC	0	99.7717	CD196_RS04200	spoVAC
CD630_07740	spoVAD	0	99.5069	CD196_RS04205	spoVAD
CD630_07750	spoVAE	0	100	CD196_RS04210	spoVAE
CD630_07760		0	98.7217	CD196_RS04215
CD630_07770		0	99.4069	CD196_RS04220
CD630_07780		0	99.5238	CD196_RS04225
CD630_07790		0	99.5637	CD196_RS04230
CD630_07800		0	99.4658	CD196_RS04235
CD630_07810		0	99.3318	CD196_RS04245
CD630_07820		0	99.8569	CD196_RS04250	yunB
CD630_07830	spoIVB	0	99.7024	CD196_RS04255
CD630_07840		0	98.8701	CD196_RS04260
CD630_07850		0	99.4842	CD196_RS04265
CD630_07860		0	97.1564	CD196_RS04270
CD630_07870		7.70163e-127	98.0843	CD196_RS04275
CD630_07880		0	97.9751	CD196_RS04280	hflX
CD630_07890		0	97.3451	CD196_RS04285
CD630_07900		0	98.8739	CD196_RS04290
CD630_07910		0	98.2946	CD196_RS04295
CD630_07920		0	100	CD196_RS04300
CD630_07930		0	99.7416	CD196_RS04305
CD630_07940	nadE	0	99.0741	CD196_RS04310	nadE
CD630_07950		0	99.4444	CD196_RS04315
CD630_07960		0	99.602	CD196_RS04320
CD630_07970		0	99.5541	CD196_RS04325
CD630_07980		0	99.6833	CD196_RS04330
CD630_07990		0	99.8325	CD196_RS04335
CD630_08000	crt1	0	99.8723	CD196_RS04340
CD630_08010		0	100	CD196_RS04345
CD630_08020		0	99.5945	CD196_RS04350
CD630_08030		0	98.9501	CD196_RS04355
CD630_08040	etfB	0	99.2453	CD196_RS04360
CD630_08050	etfA	0	99.4135	CD196_RS04365
CD630_08060		0	99.1285	CD196_RS04370
CD630_08070		9.73329e-178	99.7101	CD196_RS04375
CD630_08090		0	99.8022	CD196_RS04385
CD630_08100		0	99.3865	CD196_RS04390
CD630_08110		0	99.6371	CD196_RS04395
CD630_08120		0	100	CD196_RS04400
CD630_08130		6.51266e-154	99.3399	CD196_RS04405
CD630_08140		0	99.4228	CD196_RS04410
CD630_08150		0	99.4108	CD196_RS04415
CD630_08160	bglF	0	99.4438	CD196_RS04420
CD630_08170	tlpB	0	98.3021	CD196_RS13275	tnpB
CD630_08180		0	99.6446	CD196_RS04425
CD630_08190		0	99.7644	CD196_RS04430
CD630_08200		0	99.4228	CD196_RS04435
CD630_08210		0	98.5043	CD196_RS04440
CD630_08220		0	99.6753	CD196_RS04445
CD630_08230		0	99.0814	CD196_RS04450
CD630_08240		0	99.6169	CD196_RS04455
CD630_08250	rbr_1	0	99.4413	CD196_RS04460	rbr
CD630_08260	perR	0	99.4872	CD196_RS04465	perR
CD630_08270	rbo	0	99.7416	CD196_RS04470	rbo
CD630_08280		0	99.5842	CD196_RS04475
CD630_08290		0	98.7745	CD196_RS04480
CD630_08300		0	99.9156	CD196_RS04485
CD630_08310		0	99.5495	CD196_RS04490
CD630_08320		0	99.8325	CD196_RS04495	nifV
CD630_08330	acnB	0	99.6885	CD196_RS04500
CD630_08340	icd	0	99.6988	CD196_RS04505
CD630_08350		0	99.5556	CD196_RS04510
CD630_08360		0	99.798	CD196_RS04515
CD630_08370		0	99.2337	CD196_RS04520
CD630_08380		1.68789e-161	100	CD196_RS04525
CD630_08390		0	99.7089	CD196_RS04530
CD630_08400		0	99.887	CD196_RS04535
CD630_08410		0	99.0646	CD196_RS04540
CD630_08420		0	99.5322	CD196_RS04545
CD630_08430		0	99.5955	CD196_RS04550
CD630_08440		0	99.4692	CD196_RS04555
CD630_08450		6.74155e-180	99.1525	CD196_RS04560
CD630_08460		0	99.8904	CD196_RS04565
CD630_08470		0	99.7701	CD196_RS04570
CD630_08480		0	99.5443	CD196_RS04575
CD630_08490		0	99.5614	CD196_RS04580
CD630_08500		8.56147e-113	99.5556	CD196_RS04585
CD630_08510		0	99.2481	CD196_RS04590
CD630_08520		0	99.7701	CD196_RS04595
CD630_08530	oppB	0	99.696	CD196_RS04600
CD630_08540	oppC	0	99.5614	CD196_RS04605
CD630_08550	oppA	0	99.6176	CD196_RS04610
CD630_08560	oppD	0	99.5127	CD196_RS04615
CD630_08570	oppF	0	99.4709	CD196_RS04620
CD630_08580		0	99.4582	CD196_RS04625
CD630_08600		0	100	CD196_RS04635
CD630_08610		6.61667e-167	99.3884	CD196_RS04640
CD630_08620		0	99.3798	CD196_RS04645
CD630_08630		1.28992e-169	99.697	CD196_RS04650
CD630_08640		0	99.9248	CD196_RS04655
CD630_08650		0	99.5322	CD196_RS04660
CD630_08660		0	99.6942	CD196_RS04665
CD630_08670		0	99.1111	CD196_RS04670
CD630_08680		0	99.8925	CD196_RS04675
CD630_08690	modA	0	99.385	CD196_RS04680	modA
CD630_08700	modB	0	99.7076	CD196_RS04685	modB
CD630_08710	modC	0	99.6286	CD196_RS04690
CD630_08720	maa	0	99.8208	CD196_RS04695
CD630_08730		0	99.7067	CD196_RS04700
CD630_08740		0	99.7354	CD196_RS04705
CD630_08750		0	99.0033	CD196_RS04725
CD630_08760		0	99.422	CD196_RS04715
CD630_08770		0	99.3386	CD196_RS04720
CD630_08780		0	98.8926	CD196_RS04725
CD630_08790		0	100	CD196_RS04730
CD630_08800		0	100	CD196_RS04740
CD630_08810		0	99.2337	CD196_RS04745
CD630_08820	glgC	0	99.6555	CD196_RS04750
CD630_08830	glgD	0	99.2927	CD196_RS04755	glgD
CD630_08840	glgA	0	99.5149	CD196_RS04760	glgA
CD630_08850	glgP	0	99.5456	CD196_RS04765
CD630_08860		0	99.4641	CD196_RS04770
CD630_08870		0	99.5413	CD196_RS04775
CD630_08880	speA	0	99.6612	CD196_RS04780
CD630_08890	speH	0	99.7585	CD196_RS04785	speD
CD630_08900	speE	0	99.5305	CD196_RS04790	speE
CD630_08910	speB	0	99.2036	CD196_RS04795	speB
CD630_08920	cspA	1.8973e-101	100	CD196_RS04800
CD630_08930		0	99.7317	CD196_RS04805
CD630_08940		0	99.4656	CD196_RS04810
CD630_08950		0	99.2714	CD196_RS04825
CD630_08960		1.3853e-96	100	CD196_RS04830
CD630_08970		6.68045e-180	99.4302	CD196_RS04835
CD630_08980		0	99.6016	CD196_RS04840
CD630_08990	dinB	0	99.5446	CD196_RS04845	dinB
CD630_09000	opuCA	0	99.6482	CD196_RS04850
CD630_09010	opuCC	0	99.0956	CD196_RS04855
CD630_09020		0	99.5386	CD196_RS04860
CD630_09430		0	93.5065	CD196_RS08000
CD630_09440		0	98.3897	CD196_RS08005
CD630_09450		0	95.842	CD196_RS08010
CD630_09460		0	94.1986	CD196_RS08015
CD630_09470		0	96.4539	CD196_RS08025
CD630_09480		0	97.9684	CD196_RS08030
CD630_09490		5.64242e-109	96.9957	CD196_RS08035
CD630_09500		0	99.7512	CD196_RS08040
CD630_09510		2.31038e-179	99.7126	CD196_RS08045
CD630_09520		4.55578e-107	91.4815	CD196_RS08050
CD630_09530		0	98.1735	CD196_RS08065
CD630_09540		0	96.5649	CD196_RS08075
CD630_09550		0	99.7732	CD196_RS08080
CD630_09560		0	100	CD196_RS08090
CD630_09590		1.5504e-77	86.0656	CD196_RS08125
CD630_09600		0	92.1739	CD196_RS08130
CD630_09610		0	95.884	CD196_RS08135
CD630_09620		1.39495e-85	87.0588	CD196_RS08140
CD630_09630		7.57975e-155	88.5714	CD196_RS08145
CD630_09640		0	92.9524	CD196_RS08150
CD630_09650		0	97.411	CD196_RS08155
CD630_09660		0	91.8149	CD196_RS08160
CD630_09680		1.48765e-79	82.7465	CD196_RS08170
CD630_09710		1.00354e-93	90.6122	CD196_RS08190
CD630_09790		7.44648e-85	80.5882	CD196_RS10185
CD630_09810		0	99.5157	CD196_RS04870
CD630_09820		0	99.6622	CD196_RS04875
CD630_09830		0	99.2063	CD196_RS04880
CD630_09840		0	100	CD196_RS04885
CD630_09850		0	99.4152	CD196_RS04890
CD630_09860	rpsA	0	99.9216	CD196_RS04895
CD630_09870		0	99.3056	CD196_RS04900
CD630_09880		0	99.7763	CD196_RS04905
CD630_09890	leuA	0	99.6558	CD196_RS04910	leuA
CD630_09900	leuC	0	99.5305	CD196_RS04915	leuC
CD630_09910	leuD	0	99.5935	CD196_RS04920	leuD
CD630_09920	leuB	0	99.5331	CD196_RS04925	leuB
CD630_09930		0	99.8062	CD196_RS04930
CD630_09940		0	100	CD196_RS04935
CD630_09950	serA	0	99.7877	CD196_RS04940
CD630_09960		0	99.5204	CD196_RS04945
CD630_09970		0	99.1547	CD196_RS04950
CD630_09980		0	99.7416	CD196_RS04955
CD630_09990		0	99.3976	CD196_RS04960
CD630_10000		0	99.4911	CD196_RS04965
CD630_10010		0	99.5708	CD196_RS04970
CD630_10020		0	100	CD196_RS04975	ybaK
CD630_10030	fumA	0	100	CD196_RS04980
CD630_10040	fumB	0	99.8179	CD196_RS04985
CD630_10050		0	99.4078	CD196_RS04990
CD630_10070		1.60743e-135	100	CD196_RS04995
CD630_10080		0	100	CD196_RS05020
CD630_10090		0	99.3197	CD196_RS05025
CD630_10100	nagA	0	99.3827	CD196_RS05030	nagA
CD630_10110	nagB	0	99.2	CD196_RS05035	nagB
CD630_10120		1.78416e-137	99.2674	CD196_RS19630
CD630_10130		0	99.7163	CD196_RS05045
CD630_10140		0	99.4253	CD196_RS05050
CD630_10150		0	99.0291	CD196_RS05055
CD630_10160		0	99.0373	CD196_RS05065
CD630_10170		0	99.0162	CD196_RS05070
CD630_10180		0	99.3559	CD196_RS05075
CD630_10190		0	98.9855	CD196_RS05080
CD630_10200		0	99.1266	CD196_RS05085
CD630_10210		0	100	CD196_RS05090
CD630_10220		0	99.7101	CD196_RS05095
CD630_10230		0	99.4444	CD196_RS05100
CD630_10240	potA	0	99.2337	CD196_RS05105
CD630_10250	potB	0	99.8805	CD196_RS05110
CD630_10260	potC	0	99.8628	CD196_RS05115
CD630_10270	potD	0	99.5252	CD196_RS05120
CD630_10280		0	99.8822	CD196_RS05125
CD630_10290		0	99.2192	CD196_RS05130
CD630_10300		0	99.1249	CD196_RS05135
CD630_10310		0	99.5677	CD196_RS05140
CD630_10320		0	99.1713	CD196_RS05145
CD630_10330	mnaA	0	99.5556	CD196_RS05150	wecB
CD630_10340		0	99.2821	CD196_RS05155
CD630_10350		0	98.6132	CD196_RS05180
CD630_10360		0	99.1058	CD196_RS05185
CD630_10370		0	99.0073	CD196_RS05190
CD630_10380		0	99.3694	CD196_RS05195
CD630_10390		0	99.7593	CD196_RS05200
CD630_10400	addB	0	99.5675	CD196_RS05205	addB
CD630_10410	addA	0	99.5037	CD196_RS05210	addA
CD630_10420	sbcD	0	99.7525	CD196_RS05215
CD630_10430	sbcC	0	99.4048	CD196_RS05220
CD630_10440		0	100	CD196_RS05225
CD630_10450		0	99.8101	CD196_RS05230	ytvI
CD630_10460	pepT	0	99.674	CD196_RS05235	pepT
CD630_10470		0	99.905	CD196_RS05240
CD630_10480		0	99.8246	CD196_RS05245	yfcE
CD630_10490	ppnK	0	99.8752	CD196_RS05250
CD630_10500		0	98.7224	CD196_RS05255
CD630_10510		0	99.5633	CD196_RS05260
CD630_10520		0	99.2634	CD196_RS05265
CD630_10530		0	99.5726	CD196_RS05270
CD630_10540	bcd2	0	99.2084	CD196_RS05275
CD630_10550	etfB	0	100	CD196_RS05280
CD630_10560	etfA	0	99.8022	CD196_RS05285
CD630_10570	crt2	0	99.8747	CD196_RS05290
CD630_10580	hbd	0	99.8818	CD196_RS05295
CD630_10590	thlA1	0	99.8299	CD196_RS05300
CD630_10600		0	99.2248	CD196_RS05305
CD630_10610		0	99.602	CD196_RS05310
CD630_10620	acpP	4.8052e-116	100	CD196_RS05315	acpP
CD630_10630		0	99.7653	CD196_RS05320
CD630_10631		4.61158e-103	99.5169	CD196_RS05325
CD630_10632		4.20891e-90	100	CD196_RS05330
CD630_10633		8.06752e-100	99.5025	CD196_RS05335
CD630_10640	ccpA	0	99.9017	CD196_RS05340	ccpA
CD630_10650		0	97.7444	CD196_RS05345
CD630_10660		0	100	CD196_RS05350
CD630_10670		0	98.8506	CD196_RS05355	cdeC
CD630_10680		0	99.6221	CD196_RS05360
CD630_10690		0	99.7484	CD196_RS05365
CD630_10700		0	99.5851	CD196_RS05370
CD630_10710		1.10213e-104	99.5238	CD196_RS05375
CD630_10720		0	99.2115	CD196_RS05380
CD630_10730		0	99.8623	CD196_RS05385
CD630_10740		0	98.0676	CD196_RS05390
CD630_10750		0	98.6559	CD196_RS05395
CD630_10760		0	98.9384	CD196_RS05400
CD630_10770		0	99.8682	CD196_RS05405
CD630_10780		0	98.8138	CD196_RS05410
CD630_10790		0	98.7859	CD196_RS05415
CD630_10800		0	98.7755	CD196_RS05420
CD630_10810	moeA	0	98.731	CD196_RS05425
CD630_10820	mobB	0	99.6255	CD196_RS05430	mobB
CD630_10830		2.67399e-139	99.2754	CD196_RS05435
CD630_10840		0	99.7061	CD196_RS05440
CD630_10850		0	100	CD196_RS05445
CD630_10860		0	99.4845	CD196_RS05450
CD630_10870	zupT	0	99.5025	CD196_RS05455	zupT
CD630_10880		0	99.6377	CD196_RS05460
CD630_10890	rgbR	0	99.2997	CD196_RS05465	rgbR
CD630_10900		0	100	CD196_RS05470
CD630_11190		0	98.8406	CD196_RS05475
CD630_11200	pflD	0	99.6207	CD196_RS05480
CD630_11210	pflC	0	99.6678	CD196_RS05485
CD630_11220		0	99.4565	CD196_RS05490
CD630_11230		0	100	CD196_RS05495
CD630_11240		0	99.4898	CD196_RS05500
CD630_11241		8.43495e-113	100	CD196_RS05505
CD630_11250		0	99.7701	CD196_RS05510
CD630_11260		0	99.1926	CD196_RS05515
CD630_11261		1.1783e-78	100	CD196_RS05520
CD630_11270		0	97.973	CD196_RS05530
CD630_11280	polA	0	98.9052	CD196_RS05555	polA
CD630_11290	coaE	0	98.01	CD196_RS05560
CD630_11300		0	99.6396	CD196_RS05565
CD630_11310		0	99.1841	CD196_RS05570
CD630_11320		3.20804e-105	99.061	CD196_RS05575
CD630_11330		0	99.8333	CD196_RS05580
CD630_11340	gloA	0	98.3871	CD196_RS05585
CD630_11350		0	99.1373	CD196_RS05590
CD630_11360		0	99.5767	CD196_RS05595
CD630_11370	rnfC	0	99.4768	CD196_RS05600	rsxC
CD630_11380	rnfD	0	99.8978	CD196_RS05605
CD630_11390	rnfG	0	98.2456	CD196_RS05610
CD630_11400	rnfE	0	100	CD196_RS05615
CD630_11410	rnfA	0	99.4792	CD196_RS05620	rsxA
CD630_11420	rnfB	0	99.6914	CD196_RS05625
CD630_11430		0	99.8291	CD196_RS05630
CD630_11440	radC	0	99.5455	CD196_RS05635
CD630_11450	mreB2	0	99.8117	CD196_RS05640
CD630_11460	mreC	0	99.4407	CD196_RS05645	mreC
CD630_11470		0	99.7955	CD196_RS05650	mreD
CD630_11480		0	99.3958	CD196_RS05655
CD630_11490	minC	0	99.8538	CD196_RS05660
CD630_11500	minD	0	99.7494	CD196_RS05665	minD
CD630_11510	minE	6.95324e-147	100	CD196_RS05670	minE
CD630_11520	mrdB	0	100	CD196_RS05675	rodA
CD630_11530	mgsA	0	100	CD196_RS05680
CD630_11540		3.03361e-171	100	CD196_RS05685
CD630_11550		0	99.7475	CD196_RS05690
CD630_11560		0	97.4146	CD196_RS05695
CD630_11570	norV	0	99.7487	CD196_RS05700
CD630_11580		0	99.9458	CD196_RS05705
CD630_11590		0	100	CD196_RS05710
CD630_11600	rng	0	99.8594	CD196_RS05715
CD630_11610	rplU	1.68789e-161	100	CD196_RS05720	rplU
CD630_11620		4.05196e-163	99.6855	CD196_RS05725
CD630_11630	rpmA	3.9338e-150	100	CD196_RS05730	rpmA
CD630_11640	obgE	0	99.9218	CD196_RS05735	obgE
CD630_11650		0	99.729	CD196_RS05740
CD630_11660	hom1	0	99.7512	CD196_RS05745
CD630_11670		0	99.6473	CD196_RS05750
CD630_11680		0	99.2857	CD196_RS05755
CD630_11690		0	99.5798	CD196_RS05760
CD630_11700		0	99.8431	CD196_RS05765	larA
CD630_11710	etfB	0	99.6198	CD196_RS05770
CD630_11720	etfA	0	99.7543	CD196_RS05775
CD630_11730		0	99.4253	CD196_RS05780
CD630_11740		0	99.5316	CD196_RS05785
CD630_11750	ackA	0	99.8329	CD196_RS05790
CD630_11760		0	100	CD196_RS05795
CD630_11761	rpmF	1.75569e-88	100	CD196_RS05800	rpmF
CD630_11770	fapR	0	99.8208	CD196_RS05805	fapR
CD630_11780	plsX	0	100	CD196_RS05810	plsX
CD630_11790	fabH	0	99.7974	CD196_RS05815
CD630_11800	fabK	0	99.6774	CD196_RS05820	fabK
CD630_11810	fabD	0	95.2681	CD196_RS05825	fabD
CD630_11820	fabG	0	99.7333	CD196_RS05830	fabG
CD630_11830	acpP	8.56147e-113	100	CD196_RS05835	acpP
CD630_11840	fabF	0	99.7579	CD196_RS05840	fabF
CD630_11850		0	99.5346	CD196_RS05845
CD630_11860		0	99.2004	CD196_RS05850
CD630_11870		8.90944e-126	100	CD196_RS05855
CD630_11880		0	99.5868	CD196_RS05860
CD630_11890		0	99.3151	CD196_RS05865
CD630_11900		0	99.3289	CD196_RS05870
CD630_11910	fbp	0	99.2951	CD196_RS05875
CD630_11920	spoIIIAA	0	99.0712	CD196_RS05880	spoIIIAA
CD630_11930	spoIIIAB	0	99.4253	CD196_RS05885
CD630_11940	spoIIIAC	7.93231e-100	100	CD196_RS05890	spoIIIAC
CD630_11950	spoIIIAD	0	99.4832	CD196_RS05895	spoIIIAD
CD630_11960	spoIIIAE	0	99.5854	CD196_RS05900	spoIIIAE
CD630_11970	spoiIIIAF	0	100	CD196_RS05905
CD630_11980	spoIIIAG	0	99.6396	CD196_RS05910
CD630_11990	spoIIIAH	0	99.5652	CD196_RS05915
CD630_12000		0	100	CD196_RS05920
CD630_12010	nusB	0	99.4083	CD196_RS05925	nusB
CD630_12020	gcp	0	99.4398	CD196_RS05930
CD630_12030	xseA	0	99.7512	CD196_RS05935
CD630_12040	xseB	6.29024e-108	99.537	CD196_RS05940	xseB
CD630_12050	ispA	0	99.6622	CD196_RS05945
CD630_12060		0	99.5434	CD196_RS05950
CD630_12070	dxs	0	99.4641	CD196_RS05955	dxs
CD630_12080		0	99.508	CD196_RS05960
CD630_12090	recN	0	99.3452	CD196_RS05965	recN
CD630_12100		0	97.5779	CD196_RS05970
CD630_12110		0	99.1667	CD196_RS05975
CD630_12120	bltD	0	98.8662	CD196_RS05980
CD630_12130	spoIVB	0	99.6223	CD196_RS05985
CD630_12140	spo0A	0	100	CD196_RS05990	spo0A
CD630_12150		0	99.7326	CD196_RS05995
CD630_12160		0	98.7443	CD196_RS06000
CD630_12170		0	99.8557	CD196_RS06005
CD630_12180		0	100	CD196_RS06010
CD630_12190		0	100	CD196_RS06015
CD630_12200	nudF	0	100	CD196_RS06020
CD630_12210		0	100	CD196_RS06025
CD630_12220		0	99.6721	CD196_RS06030
CD630_12230	drm	0	99.9147	CD196_RS06035
CD630_12240	pupG	0	99.631	CD196_RS06040
CD630_12250	pdp	0	99.1704	CD196_RS06045
CD630_12260		0	99.8148	CD196_RS06050	mltG
CD630_12270		0	99.8519	CD196_RS06055
CD630_12280		0	99.8397	CD196_RS06060
CD630_12290		0	99.8799	CD196_RS06065
CD630_12300	sigK	0	98.4848	CD196_RS06075
CD630_12310		0	98.4848	CD196_RS06075
CD630_12320		0	99.635	CD196_RS06080
CD630_12330		0	99.3697	CD196_RS06085
CD630_12333		1.02361e-71	97.4359	CD196_RS06105
CD630_12340		4.10219e-111	100	CD196_RS06110
CD630_12350		0	99.2188	CD196_RS06125
CD630_12360		5.10566e-179	100	CD196_RS06130
CD630_12380		2.56158e-121	89.9371	CD196_RS06140
CD630_12390		0	97.4425	CD196_RS06155
CD630_12400	vanZ	0	99.2157	CD196_RS06160	vanZ1
CD630_12401		1.71743e-95	98.9744	CD196_RS06165
CD630_12420		0	100	CD196_RS06175
CD630_12430		0	96.4626	CD196_RS06180
CD630_12440		0	99.5238	CD196_RS06185
CD630_12450		0	98.6667	CD196_RS06190
CD630_12460	efp	0	99.6416	CD196_RS06195	efp
CD630_12470		0	99.7807	CD196_RS06200
CD630_12480	rnc	0	98.8748	CD196_RS06205
CD630_12490		0	99.8133	CD196_RS06210
CD630_12500	smc	0	99.2124	CD196_RS06215	smc
CD630_12510	ftsY	0	99.2194	CD196_RS06220	ftsY
CD630_12511		0	100	CD196_RS06225
CD630_12520	ffh	0	99.5565	CD196_RS06230	ffh
CD630_12530	rpsP	2.16892e-140	100	CD196_RS06235	rpsP
CD630_12540		4.8052e-116	100	CD196_RS06240
CD630_12550	rimM	0	99.6124	CD196_RS06245	rimM
CD630_12560	trmD	0	97.9885	CD196_RS06250	trmD
CD630_12570	rplS	0	100	CD196_RS06255	rplS
CD630_12580		0	99.4253	CD196_RS06260	ylqF
CD630_12590	brnQ-1	0	98.6079	CD196_RS06265	brnQ
CD630_12600	brnQ-2	0	99.536	CD196_RS06270	brnQ
CD630_12610		0	99.2694	CD196_RS06275
CD630_12620	rnhB	0	100	CD196_RS06280
CD630_12630		0	99.8033	CD196_RS06285
CD630_12640		1.50872e-116	96.7871	CD196_RS06290
CD630_12650		2.96204e-167	85.9438	CD196_RS06295
CD630_12660		0	86.6667	CD196_RS06300
CD630_12670		0	86.8062	CD196_RS06305
CD630_12680		0	91.1325	CD196_RS06310
CD630_12690		0	88.062	CD196_RS06315
CD630_12700		0	87.6289	CD196_RS06320
CD630_12710		9.7505e-140	91.5942	CD196_RS06325
CD630_12720		0	99.2509	CD196_RS06330
CD630_12730		0	99.8183	CD196_RS06335	dprA
CD630_12740	topA	0	99.6648	CD196_RS06340	topA
CD630_12750	codY	0	100	CD196_RS06345	codY
CD630_12760	rarA	0	99.763	CD196_RS06350
CD630_12770		0	99.7406	CD196_RS06355
CD630_12780	iscR	0	100	CD196_RS06360
CD630_12790	iscS2	0	99.33	CD196_RS06365	nifS
CD630_12800		0	100	CD196_RS06370	nifU
CD630_12810	mnmA	0	99.9074	CD196_RS06375	mnmA
CD630_12820	alaS	0	99.8106	CD196_RS06380	alaS
CD630_12830		2.83395e-132	100	CD196_RS06385
CD630_12840		0	99.4475	CD196_RS06390
CD630_12850		0	99.7653	CD196_RS06395	ruvX
CD630_12860		7.03286e-147	99.6528	CD196_RS06400
CD630_12870	fur	0	99.7821	CD196_RS06405
CD630_12880		0	100	CD196_RS06410
CD630_12890		0	99.8803	CD196_RS06415
CD630_12900		1.8973e-101	100	CD196_RS06420
CD630_12910	dacF	0	99.9141	CD196_RS06425
CD630_12920		0	100	CD196_RS06430
CD630_12930		0	99.4026	CD196_RS06435
CD630_12940		0	97.8224	CD196_RS06440
CD630_12950	scpA	0	98.75	CD196_RS06445
CD630_12960	scpB	0	99.0741	CD196_RS06450	scpB
CD630_12970		0	99.6825	CD196_RS06455
CD630_12980		0	99.7494	CD196_RS06460	ytfJ
CD630_12990		0	99.7732	CD196_RS06465
CD630_13000	pepA	0	98.8981	CD196_RS06470
CD630_13010		0	98.8042	CD196_RS06475
CD630_13020		9.6262e-165	99.6885	CD196_RS06485
CD630_13030	npdA	0	99.5935	CD196_RS06490
CD630_13040	acd	0	99.5066	CD196_RS06495	acd
CD630_13050	dnaF	0	99.558	CD196_RS06500
CD630_13060		0	99.7835	CD196_RS06505
CD630_13070	nusA	0	99.5671	CD196_RS06510	nusA
CD630_13071		1.24278e-143	99.6454	CD196_RS06515
CD630_13080		1.68789e-161	100	CD196_RS06520
CD630_13090	infB	0	99.9485	CD196_RS06525	infB
CD630_13100	rbfA	0	99.4751	CD196_RS06530	rbfA
CD630_13110		0	97.9446	CD196_RS13275	tnpB
CD630_13120	tlpB	0	97.9446	CD196_RS13275	tnpB
CD630_13140	truB	0	99.4481	CD196_RS06540	truB
CD630_13150	ribC	0	99.8925	CD196_RS06545
CD630_13160	rpsO	2.83395e-132	100	CD196_RS06555	rpsO
CD630_13170		0	99.7636	CD196_RS06560
CD630_13180	pnp	0	99.6686	CD196_RS06565	pnp
CD630_13190		0	99.328	CD196_RS06570
CD630_13200		0	99.4391	CD196_RS06575
CD630_13210		3.7381e-124	99.5935	CD196_RS06580
CD630_13220	dapG	0	99.5098	CD196_RS06585	dapG
CD630_13230	tepA	0	99.7279	CD196_RS06590
CD630_13240	ftsK	0	99.7512	CD196_RS06595
CD630_13250		0	99.6223	CD196_RS06600	mnmH
CD630_13260	rimO	0	99.6255	CD196_RS06605	rimO
CD630_13270	pgsA	0	99.6317	CD196_RS06610	pgsA
CD630_13280	recA	0	100	CD196_RS06615	recA
CD630_13290		0	99.8703	CD196_RS06620	rny
CD630_13300		0	99.7755	CD196_RS06625
CD630_13310	sip3	0	99.2467	CD196_RS06630	lepB
CD630_13320	uppP1	0	98.1818	CD196_RS06635
CD630_13330		0	99.89	CD196_RS06640
CD630_13340	purB	0	99.3776	CD196_RS06645
CD630_13350		0	99.7792	CD196_RS06650
CD630_13360		0	98.4157	CD196_RS06655
CD630_13370		0	100	CD196_RS06660
CD630_13380		0	100	CD196_RS06665
CD630_13390	aspB	0	99.9165	CD196_RS06670
CD630_13400		0	99.6845	CD196_RS06675	galT
CD630_13410	exoA	0	99.8672	CD196_RS06680	xth
CD630_13420		0	99.3565	CD196_RS06685
CD630_13430	glnA	0	99.7894	CD196_RS06690
CD630_13440		0	99.287	CD196_RS06695
CD630_13450		7.20408e-173	100	CD196_RS06700
CD630_13460		0	96.4912	CD196_RS06705
CD630_13470		0	99.1597	CD196_RS06710
CD630_13480		0	99.8138	CD196_RS06715
CD630_13490		0	98.1638	CD196_RS06720
CD630_13500		0	97.3501	CD196_RS06725
CD630_13510		0	98.8127	CD196_RS06730
CD630_13520		0	97.1922	CD196_RS06735
CD630_13530		0	99.1484	CD196_RS06740
CD630_13540		0	99.5671	CD196_RS06745
CD630_13550	cspB	1.8973e-101	100	CD196_RS06750
CD630_13560		0	99.5338	CD196_RS06755
CD630_13570		0	100	CD196_RS06760
CD630_13590		0	99.0138	CD196_RS06770
CD630_13600		9.6262e-165	99.6885	CD196_RS06775
CD630_13601		2.12853e-94	97.9798	CD196_RS06780
CD630_13610		0	98.8662	CD196_RS06785
CD630_13620		0	98.4234	CD196_RS06790
CD630_13630		0	98.8732	CD196_RS06795
CD630_13640		0	99.0676	CD196_RS06800
CD630_13650		0	98.434	CD196_RS06805
CD630_13660		0	98.859	CD196_RS06815
CD630_13670		0	99.2908	CD196_RS06820
CD630_13680		0	99.4771	CD196_RS06825
CD630_13690		1.27732e-169	100	CD196_RS06830
CD630_13700		0	99.7669	CD196_RS06835
CD630_13710		0	99.1453	CD196_RS06840
CD630_13720		0	99.1416	CD196_RS06845
CD630_13730		0	99.4934	CD196_RS06850
CD630_13740		0	98.3882	CD196_RS06855
CD630_13760		1.48676e-129	98.8506	CD196_RS06865
CD630_13770		0	100	CD196_RS06870
CD630_13780		0	99.5238	CD196_RS06875
CD630_13781		2.59196e-106	100	CD196_RS06880
CD630_13782		1.42837e-103	99.0476	CD196_RS06885
CD630_13790		0	99.7494	CD196_RS06890
CD630_13800		0	99.4785	CD196_RS06895
CD630_13810		0	99.2634	CD196_RS06900
CD630_13820	glpK2	0	99.538	CD196_RS06905	glpK
CD630_13830		0	99.8413	CD196_RS06910
CD630_13840		0	99.8737	CD196_RS06915
CD630_13850		0	99.5905	CD196_RS06920
CD630_13860		0	99.569	CD196_RS06925	pxpB
CD630_13870		0	99.5947	CD196_RS06930
CD630_13880		0	98.9418	CD196_RS06935
CD630_13890		0	98.97	CD196_RS06940
CD630_13900		0	99.3971	CD196_RS06945
CD630_13910		0	99.4172	CD196_RS06950
CD630_13920		2.28905e-179	100	CD196_RS06955
CD630_13930		0	99.7755	CD196_RS06960
CD630_13940		0	99.3784	CD196_RS06965
CD630_13950		0	100	CD196_RS18925
CD630_13960		0	99.6226	CD196_RS06975
CD630_13970		0	99.3711	CD196_RS06980
CD630_13980		0	99.0598	CD196_RS06985
CD630_13990		0	99.6528	CD196_RS06990
CD630_14000		0	99.8316	CD196_RS06995
CD630_14010		0	99.3711	CD196_RS07000
CD630_14020	glpQ	0	99.7268	CD196_RS07005
CD630_14030		0	99.1766	CD196_RS07010
CD630_14040		0	99.4298	CD196_RS07015
CD630_14041		0	100	CD196_RS07020
CD630_14050		0	99.4271	CD196_RS07025
CD630_14060		0	99.3614	CD196_RS07030
CD630_14070		0	99.4479	CD196_RS07035
CD630_14080	ddl	0	99.6667	CD196_RS07040
CD630_14090		0	99.4431	CD196_RS07045
CD630_14100		0	99.6154	CD196_RS07050
CD630_14110		0	99.8291	CD196_RS07055
CD630_14120		0	99.5108	CD196_RS07060
CD630_14130		0	99.2593	CD196_RS07065
CD630_14140		0	99.359	CD196_RS07070
CD630_14150		0	99.2714	CD196_RS07075
CD630_14160		0	98.8345	CD196_RS07080
CD630_14170		0	99.8505	CD196_RS07085
CD630_14180		0	99.6313	CD196_RS07090
CD630_14181		1.31878e-133	96.831	CD196_RS19460
CD630_14190		0	99.7691	CD196_RS07105
CD630_14200		0	99.7636	CD196_RS07110
CD630_14210		0	99.5526	CD196_RS07115
CD630_14220		0	99.1358	CD196_RS07120
CD630_14230		4.17411e-117	98.3333	CD196_RS07125
CD630_14250		0	99.8519	CD196_RS07135
CD630_14260		0	99.8198	CD196_RS07140
CD630_14280		0	100	CD196_RS07145
CD630_14290		0	99.2366	CD196_RS07155
CD630_14300		0	100	CD196_RS07170	pdaA
CD630_14310		0	99.7115	CD196_RS07175
CD630_14320		0	100	CD196_RS07180
CD630_14330		0	99.6714	CD196_RS07185
CD630_14340		1.05652e-125	99.5984	CD196_RS07190
CD630_14350		0	99.569	CD196_RS07195
CD630_14360		0	99.2517	CD196_RS07200
CD630_14370		0	98.9899	CD196_RS07205
CD630_14380		0	98.234	CD196_RS07210
CD630_14390		0	100	CD196_RS07215
CD630_14400		0	99.2754	CD196_RS07220
CD630_14410		0	99.7693	CD196_RS07225
CD630_14420		0	95.9259	CD196_RS07230
CD630_14430		0	97.4648	CD196_RS07235
CD630_14440		0	99.3056	CD196_RS07240
CD630_14450	pabA	0	99.3162	CD196_RS07245
CD630_14460	pabB	0	99.5556	CD196_RS07250	pabB
CD630_14470	pabC	0	99.7312	CD196_RS07255
CD630_14480		0	99.1453	CD196_RS07260
CD630_14490	folE	0	99.1274	CD196_RS07265	folE
CD630_14500	folP	0	99.6212	CD196_RS07270	folP
CD630_14510	folB	0	99.7268	CD196_RS07275	folB
CD630_14520	folK	0	98.2249	CD196_RS07280	folK
CD630_14530	aroF	0	98.4733	CD196_RS07285	aroF
CD630_14540	dnaG	0	99.1625	CD196_RS07290
CD630_14550	sigA1	0	99.7429	CD196_RS07295	rpoD
CD630_14560		0	99.5652	CD196_RS07300
CD630_14570		0	99.6357	CD196_RS07305
CD630_14580	wrbA	0	98.9529	CD196_RS07310
CD630_14590		0	99.7863	CD196_RS07315
CD630_14600		0	99.7904	CD196_RS07320
CD630_14610		0	99.1758	CD196_RS07325
CD630_14620		0	99.4872	CD196_RS07330
CD630_14630		0	99.3289	CD196_RS07335
CD630_14640		0	99.8582	CD196_RS07340
CD630_14650		0	99.0361	CD196_RS07345
CD630_14660		0	99.8525	CD196_RS07350
CD630_14670		0	99.4145	CD196_RS07355
CD630_14680		0	99.763	CD196_RS07360
CD630_14690		0	98.9087	CD196_RS07365
CD630_14700		2.73958e-152	99.3333	CD196_RS07370
CD630_14710		0	99.6847	CD196_RS07375
CD630_14720		0	98.3671	CD196_RS07380
CD630_14730		0	99.5066	CD196_RS07385
CD630_14740		0	99.2674	CD196_RS07390
CD630_14750		0	86.1897	CD196_RS07405
CD630_14770	feoA4	1.11971e-104	99.5238	CD196_RS07410	feoA4
CD630_14780	feoA1	3.58663e-111	99.5495	CD196_RS07415	feoA1
CD630_14790	feoB1	0	99.4437	CD196_RS07420	feoB1
CD630_14800		1.65833e-75	100	CD196_RS07425
CD630_14810		0	100	CD196_RS07430
CD630_14820	ssuC	0	99.7406	CD196_RS07435
CD630_14830	ssuB	0	99.7268	CD196_RS07440
CD630_14840	ssuA	0	99.8958	CD196_RS07445
CD630_14850		0	100	CD196_RS07450
CD630_14860		0	96.3333	CD196_RS07455
CD630_14870		0	98.9316	CD196_RS07460
CD630_14880		0	96.2431	CD196_RS07465
CD630_14890	metN	0	99.5859	CD196_RS07475
CD630_14900	metI	0	100	CD196_RS07480
CD630_14910	metQ	0	100	CD196_RS07485
CD630_14920		0	99.6349	CD196_RS07490
CD630_14930		0	99.5074	CD196_RS07495
CD630_14940		0	100	CD196_RS07500
CD630_14950	proC	0	100	CD196_RS07505	proC
CD630_14960		0	99.5748	CD196_RS07510
CD630_14970		0	98.9518	CD196_RS07515
CD630_14980	sigA2	0	99.774	CD196_RS07520
CD630_14990		0	100	CD196_RS07525	murJ
CD630_15000	tlpB	0	97.7558	CD196_RS04735	tnpB
CD630_15020	deoC	0	99.8485	CD196_RS07530	deoC
CD630_15030		0	100	CD196_RS07535
CD630_15040		0	99.7717	CD196_RS07540
CD630_15050		0	99.4969	CD196_RS07545
CD630_15060		0	99.2459	CD196_RS07550	cdeA
CD630_15070		0	98.6325	CD196_RS07555
CD630_15080		0	99.6667	CD196_RS07565
CD630_15090		0	99.8246	CD196_RS07570
CD630_15100		0	99.6914	CD196_RS07575
CD630_15110		0	100	CD196_RS07580
CD630_15111		1.00864e-91	100	CD196_RS07585
CD630_15120	panC	0	99.4111	CD196_RS07590
CD630_15130	panB	0	98.6715	CD196_RS07595	panB
CD630_15140		0	99.1081	CD196_RS07600
CD630_15150		0	98.9494	CD196_RS07605
CD630_15152		9.22247e-139	99.6337	CD196_RS07610
CD630_15160		0	99.6337	CD196_RS07615
CD630_15170	feoB2	0	99.6228	CD196_RS07620	feoB2
CD630_15180	feoA2	2.04322e-114	99.5614	CD196_RS07625	feoA2
CD630_15190		0	99.5465	CD196_RS07630
CD630_15200		0	99.6904	CD196_RS07635
CD630_15210	tyrS	0	100	CD196_RS07640
CD630_15220		0	99.5465	CD196_RS07645
CD630_15230		0	99.3443	CD196_RS07650
CD630_15240		0	99.8168	CD196_RS07655
CD630_15250		0	99.3908	CD196_RS07660
CD630_15260	pyrC	0	99.763	CD196_RS07665
CD630_15270		0	99.7567	CD196_RS07670
CD630_15280		0	99.8519	CD196_RS07675
CD630_15290		0	99.9187	CD196_RS07680
CD630_15300		0	99.801	CD196_RS07685
CD630_15310		0	99.7037	CD196_RS07690
CD630_15320		0	99.6094	CD196_RS07695
CD630_15330		0	99.226	CD196_RS07700
CD630_15340	ggt	0	100	CD196_RS07705	ggt
CD630_15350	sseA	0	99.5305	CD196_RS07710
CD630_15360		0	99.5526	CD196_RS07715
CD630_15370	aspB	0	99.5699	CD196_RS07720	gltA
CD630_15380		0	99.6847	CD196_RS07725
CD630_15390		0	99.5984	CD196_RS07730
CD630_15400		0	99.0431	CD196_RS07735
CD630_15410		0	99.7126	CD196_RS07740
CD630_15420		0	99.5197	CD196_RS07745
CD630_15430		0	98.9297	CD196_RS07750
CD630_15431		5.70916e-102	98.5714	CD196_RS07755
CD630_15450		0	99.2908	CD196_RS07760
CD630_15460		0	99.3884	CD196_RS07765
CD630_15470	hisZ	0	98.9418	CD196_RS07775
CD630_15480	hisG	0	99.5215	CD196_RS07780
CD630_15490	hisC	0	99.7143	CD196_RS07785	hisC
CD630_15500	hisB	0	99.4819	CD196_RS07790	hisB
CD630_15510	hisH	0	99.3399	CD196_RS07795	hisH
CD630_15520	hisA	0	98.2019	CD196_RS07800	hisA
CD630_15530	hisF	0	98.946	CD196_RS07805	hisF
CD630_15540	hisI	0	99.1031	CD196_RS07810
CD630_15550		0	99.398	CD196_RS07815
CD630_15560		0	99.5204	CD196_RS07820
CD630_15570		0	100	CD196_RS07825
CD630_15580	csfV	0	100	CD196_RS07830
CD630_15590	rsiV	0	99.5402	CD196_RS07835
CD630_15600		0	97.7513	CD196_RS07840
CD630_15610		0	98.5401	CD196_RS07845
CD630_15620		0	98.8189	CD196_RS07850
CD630_15640		1.55555e-122	100	CD196_RS07855
CD630_15650	ilvC	0	99.4949	CD196_RS07860	ilvC
CD630_15660	ilvB	0	99.0527	CD196_RS07865	ilvB
CD630_15670		0	99.2625	CD196_RS08215
CD630_15680		0	99.0182	CD196_RS08220
CD630_15690		0	99.6473	CD196_RS08225
CD630_15700		0	98.1982	CD196_RS03205	tnpB
CD630_15720	tlpB	0	98.1584	CD196_RS03205	tnpB
CD630_15730		0	99.3416	CD196_RS08245
CD630_15740		0	98.8506	CD196_RS08250
CD630_15750		0	99.6241	CD196_RS08255
CD630_15760		0	99.3232	CD196_RS08260
CD630_15770	pgm	0	99.8233	CD196_RS08265
CD630_15780		0	99.881	CD196_RS08270
CD630_15790		0	99.0307	CD196_RS08275
CD630_15800	hom2	0	100	CD196_RS08280
CD630_15810		0	100	CD196_RS08285	cdeM
CD630_15820	hisD	0	99.763	CD196_RS08290	hisD
CD630_15830		0	99.2032	CD196_RS08295
CD630_15831		9.1118e-139	100	CD196_RS08300
CD630_15840		0	99.4521	CD196_RS08305
CD630_15850		0	99.2639	CD196_RS08310
CD630_15860		0	99.2405	CD196_RS08315
CD630_15870		0	99.4656	CD196_RS08320
CD630_15880		0	99.5794	CD196_RS08325
CD630_15890		0	99.4808	CD196_RS08330
CD630_15900		0	100	CD196_RS08335
CD630_15910	kdpA	0	99.7623	CD196_RS08340	kdpA
CD630_15920	kdpB	0	99.4169	CD196_RS08345	kdpB
CD630_15930	kdpC	0	99.2026	CD196_RS08350
CD630_15940	cysK	0	99.78	CD196_RS08355	cysK
CD630_15950	cysE	0	99.6616	CD196_RS08360	cysE
CD630_15951		5.78651e-95	100	CD196_RS08365
CD630_15960	map2	0	99.5402	CD196_RS08370
CD630_15970		0	98.6345	CD196_RS08375
CD630_15980		7.1771e-160	99.6795	CD196_RS08380
CD630_15990	thiD	0	99.8742	CD196_RS08385	thiD
CD630_16000	thiM	0	99.2395	CD196_RS08390	thiM
CD630_16010	thiE	0	99.0521	CD196_RS08395	thiE
CD630_16020		2.76925e-152	99.0099	CD196_RS08400
CD630_16030		0	99.4709	CD196_RS08405
CD630_16040		0	99.6885	CD196_RS08410
CD630_16050		0	100	CD196_RS08415
CD630_16060		0	100	CD196_RS08420
CD630_16070		0	99.8605	CD196_RS08425
CD630_16080		0	99.1515	CD196_RS08430
CD630_16090		0	99.4167	CD196_RS08435
CD630_16100		0	99.385	CD196_RS08440
CD630_16110		0	98.3452	CD196_RS08445
CD630_16120		0	99.4924	CD196_RS08450
CD630_16130		0	100	CD196_RS08455
CD630_16140		0	99.6226	CD196_RS08460
CD630_16150		0	99.2237	CD196_RS08465
CD630_16160		0	98.8997	CD196_RS08470
CD630_16170		0	100	CD196_RS08475
CD630_16180		0	99.7245	CD196_RS08480
CD630_16190		0	99.7386	CD196_RS08485
CD630_16200		0	99.6803	CD196_RS08490
CD630_16210		0	99.096	CD196_RS08495
CD630_16220		0	98.5437	CD196_RS08500
CD630_16230		0	99.4866	CD196_RS08505
CD630_16240	vanR	0	99.8575	CD196_RS08510	vanR
CD630_16250	vanS	0	99.8153	CD196_RS08515
CD630_16260	vanG	0	99.5459	CD196_RS08520	vanG
CD630_16270	vanY	0	98.8848	CD196_RS08525
CD630_16280	vanTG	0	99.9065	CD196_RS08530	vanT
CD630_16290		0	99.6779	CD196_RS08535
CD630_16300		0	99.8138	CD196_RS08540
CD630_16310	sodA	0	100	CD196_RS08545
CD630_16320	asnB	0	99.7867	CD196_RS08550	asnB
CD630_16330		0	99.2345	CD196_RS08555
CD630_16340	terD	0	100	CD196_RS08560
CD630_16350	terD	0	99.4819	CD196_RS08565
CD630_16360	terD	0	99.8413	CD196_RS08570
CD630_16370		0	99.6014	CD196_RS08575
CD630_16380		0	99.5521	CD196_RS08580
CD630_16390		0	99.5602	CD196_RS08585
CD630_16400		0	98.9786	CD196_RS08590
CD630_16410		0	99.6772	CD196_RS08595
CD630_16420		0	99.449	CD196_RS08600
CD630_16430		0	99.2424	CD196_RS08605
CD630_16440		0	99.0991	CD196_RS08610
CD630_16450		0	99.7506	CD196_RS08615
CD630_16460		0	99.8981	CD196_RS08620
CD630_16470		0	98.9518	CD196_RS08625
CD630_16480		0	99.373	CD196_RS08630
CD630_16490		0	99.6032	CD196_RS08635
CD630_16500		0	99.3789	CD196_RS08640
CD630_16510		0	99.4083	CD196_RS08650
CD630_16520		0	99.6667	CD196_RS08655
CD630_16530		0	99.6241	CD196_RS08660
CD630_16540		0	99.5947	CD196_RS08665
CD630_16550		0	99.5956	CD196_RS08670
CD630_16570	gcvTPA	0	99.3939	CD196_RS18965
CD630_16580	gcvPB	0	99.6571	CD196_RS08685
CD630_16590		0	98.6853	CD196_RS08690
CD630_16600		4.93629e-162	99.3711	CD196_RS08695
CD630_16610	tlpB	0	98.034	CD196_RS14980	tnpB
CD630_16620		0	100	CD196_RS08700
CD630_16630	guaD	0	99.6855	CD196_RS08705
CD630_16640		0	99.8188	CD196_RS08715
CD630_16650	cysM	0	99.7923	CD196_RS08720
CD630_16660		0	99.6206	CD196_RS08725
CD630_16670		0	99.3135	CD196_RS08730
CD630_16680		0	99.5112	CD196_RS08740
CD630_16690		0	98.6486	CD196_RS08745
CD630_16700		0	99.6124	CD196_RS08750
CD630_16710		0	99.449	CD196_RS08755
CD630_16720		0	99.5014	CD196_RS08760
CD630_16730		0	99.3939	CD196_RS08765
CD630_16740		0	99.3559	CD196_RS08770
CD630_16750		1.93312e-167	98.7988	CD196_RS08775
CD630_16760	pcp	0	97.6636	CD196_RS08780	pcp
CD630_16770		0	99.0354	CD196_RS08785
CD630_16780		0	99.3994	CD196_RS08790
CD630_16790		0	98.5417	CD196_RS08800
CD630_16800		0	99.7531	CD196_RS08805
CD630_16810		0	99.2063	CD196_RS08810
CD630_16820	iunH	0	99.2776	CD196_RS08815
CD630_16830		0	99.1135	CD196_RS08820
CD630_16840		0	98.9855	CD196_RS08825
CD630_16850		0	99.177	CD196_RS08830
CD630_16860		0	99.5556	CD196_RS08835
CD630_16870		0	99.7611	CD196_RS08840
CD630_16880		0	99.4048	CD196_RS08845
CD630_16890		0	99.4323	CD196_RS08850
CD630_16900	trxA	4.05196e-163	99.6855	CD196_RS08855	trxA
CD630_16910	trxB	0	99.7725	CD196_RS08860
CD630_16920		0	100	CD196_RS08865
CD630_16930		0	99.7312	CD196_RS08870
CD630_16940		0	100	CD196_RS08875
CD630_16950		0	99.6051	CD196_RS08880
CD630_16960		0	99.5868	CD196_RS08885
CD630_16970	ribH	0	99.3506	CD196_RS08890
CD630_16980	ribBA	0	99.4979	CD196_RS08895
CD630_16990	ribE	0	99.3994	CD196_RS08905
CD630_17000	ribD	0	99.9094	CD196_RS08910	ribD
CD630_17010	recQ	0	99.5974	CD196_RS08915	recQ
CD630_17020	thiC	0	99.9232	CD196_RS08920	thiC
CD630_17021	thiS	3.31541e-98	100	CD196_RS08925	thiS
CD630_17030	thiF	0	99.7512	CD196_RS08930	thiF
CD630_17040	thiG	0	99.8703	CD196_RS08935
CD630_17050	thiH	0	99.4565	CD196_RS08940	thiH
CD630_17060	thiE2	0	99.7101	CD196_RS08945
CD630_17070		0	99.7849	CD196_RS08950	yfcC
CD630_17080		0	99.5614	CD196_RS08955
CD630_17090	mobA	0	99.5074	CD196_RS08960
CD630_17100		0	100	CD196_RS08965
CD630_17110		1.72703e-174	99.705	CD196_RS08970
CD630_17120	moaB	0	99.6032	CD196_RS08975
CD630_17130	moaA	0	99.7917	CD196_RS08980	moaA
CD630_17140	moaC	0	99.5754	CD196_RS08985	moaC
CD630_17150		0	99.537	CD196_RS08990
CD630_17160		0	99.6124	CD196_RS08995
CD630_17170		0	99.6296	CD196_RS09000
CD630_17180		0	99.5795	CD196_RS09005
CD630_17190	tlpB	0	98.7387	CD196_RS03300	tnpB
CD630_17210		0	99.4475	CD196_RS09010
CD630_17220		2.95659e-145	99.6491	CD196_RS09015
CD630_17230		0	99.4771	CD196_RS09020
CD630_17240		1.98263e-134	99.2509	CD196_RS09025
CD630_17250		0	99.1358	CD196_RS09030
CD630_17260		4.06267e-137	97.8723	CD196_RS09035
CD630_17270		6.56094e-128	99.2157	CD196_RS09040
CD630_17280		3.87221e-157	97.5309	CD196_RS09045
CD630_17281		1.71743e-95	98.9744	CD196_RS09050
CD630_17290		0	99.6296	CD196_RS09055
CD630_17291		2.95742e-99	98.0676	CD196_RS18975
CD630_17292		1.3853e-96	100	CD196_RS09060
CD630_17300		0	99.385	CD196_RS09065
CD630_17310		0	99.3924	CD196_RS09070
CD630_17320		0	99.5305	CD196_RS09075
CD630_17330	hemE	0	99.0225	CD196_RS09080
CD630_17340		0	98.871	CD196_RS09085
CD630_17350		0	99.7089	CD196_RS09090
CD630_17360		0	99.4505	CD196_RS09095
CD630_17370		0	99.6795	CD196_RS09100
CD630_17380		0	99.3484	CD196_RS09105
CD630_17390		0	99.7732	CD196_RS09110
CD630_17400		0	100	CD196_RS09115
CD630_17410		0	99.4648	CD196_RS09120	grdB
CD630_17451	feoA5	2.01347e-114	100	CD196_RS09130	feoA5
CD630_17460	gltC	0	99.2823	CD196_RS09135
CD630_17470	add	0	99.596	CD196_RS09140
CD630_17480		0	99.5951	CD196_RS09145
CD630_17490		0	99.6528	CD196_RS09150
CD630_17500		0	99.8677	CD196_RS09155
CD630_17510		0	98.9531	CD196_RS09160
CD630_17511		2.73509e-119	100	CD196_RS09165
CD630_17520		0	99.4924	CD196_RS09170
CD630_17530		0	99.0544	CD196_RS09175
CD630_17540		0	98.8304	CD196_RS09180
CD630_17550		0	99.4421	CD196_RS09185
CD630_17551		6.83498e-134	99.6212	CD196_RS09190
CD630_17560	def1	0	99.7807	CD196_RS09195	def
CD630_17570		0	100	CD196_RS09200
CD630_17580		0	99.4463	CD196_RS09205
CD630_17590		0	99.0373	CD196_RS09210
CD630_17600		0	99.3438	CD196_RS09215
CD630_17610		0	98.9783	CD196_RS09220
CD630_17620		0	99.5238	CD196_RS09225
CD630_17630		3.82738e-137	100	CD196_RS09230
CD630_17640		0	100	CD196_RS09235
CD630_17650		0	99.8358	CD196_RS09240
CD630_17660		0	99.1398	CD196_RS09245
CD630_17670	gapB	0	99.5084	CD196_RS09250	gap
CD630_17680		0	99.8227	CD196_RS09255
CD630_17690		0	99.7884	CD196_RS09260
CD630_17700	ogt2	0	99.1919	CD196_RS09265
CD630_17710		0	99.7354	CD196_RS09270
CD630_17720		0	100	CD196_RS09275
CD630_17730		0	99.2355	CD196_RS09280
CD630_17740		0	99.6269	CD196_RS09285
CD630_17750		0	99.8366	CD196_RS09290
CD630_17760		0	99.8512	CD196_RS09295
CD630_17770		0	100	CD196_RS09300
CD630_17780		0	99.5726	CD196_RS09305
CD630_17790		0	98.5075	CD196_RS09310	larE
CD630_17800		0	99.7389	CD196_RS09315
CD630_17810		0	99.712	CD196_RS09320
CD630_17820		0	98.5694	CD196_RS09325
CD630_17830		0	100	CD196_RS09330
CD630_17840	truA2	0	99.5929	CD196_RS09335	truA
CD630_17850	argG	0	99.8333	CD196_RS09340
CD630_17860		0	99.5224	CD196_RS09345
CD630_17870		0	99.055	CD196_RS09350
CD630_17880		0	99.7375	CD196_RS09355
CD630_17890		0	99.3939	CD196_RS09360
CD630_17900		0	99.5897	CD196_RS09365
CD630_17910		2.31038e-179	99.7126	CD196_RS09370
CD630_17920		0	99.477	CD196_RS09375
CD630_17930		0	99.729	CD196_RS09380
CD630_17940		3.7381e-124	99.5935	CD196_RS09385
CD630_17950		1.60743e-135	100	CD196_RS09390
CD630_17960		0	99.6835	CD196_RS09395
CD630_17970		0	99.5711	CD196_RS09400
CD630_17980		0	99.0196	CD196_RS09405
CD630_17990	terD	0	99.4845	CD196_RS09410
CD630_18000	terD	0	99.8236	CD196_RS09415
CD630_18010		0	99.8839	CD196_RS09420
CD630_18020		0	99.5511	CD196_RS09425
CD630_18030		0	99.2593	CD196_RS09430
CD630_18040	scrR	0	99.3921	CD196_RS09435
CD630_18050	scrB	0	99.3927	CD196_RS09440
CD630_18060	scrK	0	99.2798	CD196_RS09445
CD630_18070		0	99.5025	CD196_RS09450
CD630_18080		0	99.3399	CD196_RS09455
CD630_18090		0	99.4856	CD196_RS09465
CD630_18100		0	100	CD196_RS09470
CD630_18110		0	99.697	CD196_RS09475
CD630_18120		9.64261e-178	100	CD196_RS09480
CD630_18130		0	99.2754	CD196_RS09485
CD630_18140		0	99.8442	CD196_RS09490
CD630_18150		0	99.681	CD196_RS09495
CD630_18160	cmk	0	99.6928	CD196_RS09500
CD630_18170		0	99.4975	CD196_RS09505
CD630_18180	ispH	0	99.7619	CD196_RS09510
CD630_18190		0	99.6317	CD196_RS09515
CD630_18200	ade	0	99.737	CD196_RS09520	ade
CD630_18210	tlpB	0	98.0663	CD196_RS04735	tnpB
CD630_18220	bcp	0	99.5699	CD196_RS09525	bcp
CD630_18230		0	99.1935	CD196_RS09530	yaaA
CD630_18240		0	99.6238	CD196_RS09535
CD630_18250	metY	0	99.684	CD196_RS09540
CD630_18260	metA	0	99.7755	CD196_RS09545	metA
CD630_18270		0	99.7748	CD196_RS09550
CD630_18280	ftsH1	0	100	CD196_RS09555	hflB
CD630_18290	kdpD	0	99.593	CD196_RS09560
CD630_18300	kdpE	0	99.4278	CD196_RS09565
CD630_18310		0	99.6865	CD196_RS09570
CD630_18320	aroF	0	99.6055	CD196_RS09580	aroF
CD630_18330	aroB	0	100	CD196_RS09585
CD630_18340	aroA	0	99.4673	CD196_RS09590	aroA
CD630_18350	aroC	0	99.4444	CD196_RS09595	aroC
CD630_18360	pheA	0	98.5798	CD196_RS09600	pheA
CD630_18370	aroE1	0	99.5062	CD196_RS09605	aroE
CD630_18380	aroK	0	99.8127	CD196_RS09610
CD630_18390	tyrC	0	99.6429	CD196_RS09615
CD630_18400		0	98.3806	CD196_RS09620
CD630_18410		0	98.2257	CD196_RS09625
CD630_18420		0	99.4645	CD196_RS09630
CD630_18430		1.90589e-154	98.7055	CD196_RS09635
CD630_18800		2.81462e-178	99.4253	CD196_RS09645
CD630_18920		0	99.4558	CD196_RS09655
CD630_18930		0	100	CD196_RS09660
CD630_18940		0	98.9583	CD196_RS09665
CD630_18950		0	100	CD196_RS09670
CD630_18960		2.8406e-178	99.1453	CD196_RS09675
CD630_18970		0	99.7821	CD196_RS09680
CD630_18980		0	100	CD196_RS09685
CD630_18990		0	100	CD196_RS09690
CD630_19010		0	99.0196	CD196_RS09700
CD630_19040		0	99.6255	CD196_RS09715
CD630_19050		0	99.5622	CD196_RS09720
CD630_19070	eutG	0	99.2927	CD196_RS09730
CD630_19080	eutS	0	99.7151	CD196_RS09735
CD630_19090	eutP	0	99.3023	CD196_RS09740	eutP
CD630_19100	eutV	0	100	CD196_RS09745
CD630_19110	eutW	0	99.5035	CD196_RS09750
CD630_19120	eutA	0	99.1632	CD196_RS09755	eutA
CD630_19130	eutB	0	99.4139	CD196_RS09760
CD630_19140	eutC	0	99.5465	CD196_RS09765
CD630_19150	eutL	0	99.0826	CD196_RS09770	eutL
CD630_19160	eutM	0	99.0028	CD196_RS09775
CD630_19170	eutE	0	99.4558	CD196_RS09780
CD630_19180	eutK	7.03286e-147	99.6528	CD196_RS09785	eutM
CD630_19190	eutT	0	99.3438	CD196_RS09790
CD630_19200		0	99.6825	CD196_RS09795
CD630_19210		0	99.3113	CD196_RS09800
CD630_19220	eutN	4.77736e-136	98.9011	CD196_RS09805
CD630_19230		0	99.8188	CD196_RS09810
CD630_19240	eutH	0	99.7253	CD196_RS09815	eutH
CD630_19250	eutQ	0	99.7863	CD196_RS09820
CD630_19280		0	99.7792	CD196_RS09850
CD630_19290		0	99.0521	CD196_RS09855
CD630_19300		0	99.5682	CD196_RS09860
CD630_19310	lexA	0	99.6855	CD196_RS09865	lexA
CD630_19320		0	99.8227	CD196_RS09870
CD630_19330		0	99.7636	CD196_RS09875
CD630_19340		0	98.9247	CD196_RS09880
CD630_19350	spoVS	6.7499e-134	100	CD196_RS09885
CD630_19360	accA	0	99.3651	CD196_RS09890
CD630_19370	accD	0	99.883	CD196_RS09895
CD630_19380	accC	0	99.9266	CD196_RS09900	accC
CD630_19390	accB	0	99.7792	CD196_RS09905	accB
CD630_19400		0	99.5526	CD196_RS09910
CD630_19401		1.22838e-143	100	CD196_RS09915
CD630_19410		0	100	CD196_RS09920
CD630_19420	trmB	0	99.845	CD196_RS09925	trmB
CD630_19430		2.26386e-166	100	CD196_RS09930
CD630_19440		3.79174e-105	98.6111	CD196_RS09935
CD630_19450		0	99.1342	CD196_RS09940
CD630_19460		0	100	CD196_RS09945
CD630_19470		0	99.5633	CD196_RS09950
CD630_19480		0	99.1929	CD196_RS09955
CD630_19490		0	99.0028	CD196_RS09960
CD630_19500		0	99.7677	CD196_RS09965
CD630_19510		0	99.8208	CD196_RS09970
CD630_19520		0	99.5495	CD196_RS09975
CD630_19530		0	99.8333	CD196_RS09980
CD630_19540		0	99.4914	CD196_RS09985
CD630_19550		0	99.4178	CD196_RS09990
CD630_19560		0	99.0099	CD196_RS09995
CD630_19570		0	100	CD196_RS10000
CD630_19580		0	99.711	CD196_RS10005
CD630_19590		0	98.9811	CD196_RS10010
CD630_19600		0	98.8372	CD196_RS10015
CD630_19610		0	99.5495	CD196_RS10020
CD630_19620		0	99.421	CD196_RS10025
CD630_19630		0	99.1162	CD196_RS10030
CD630_19640		0	99.8299	CD196_RS10035
CD630_19650		0	99.7845	CD196_RS10040
CD630_19660		0	99.6921	CD196_RS10045
CD630_19670		0	99.2009	CD196_RS10050
CD630_19680		0	99.1266	CD196_RS10055
CD630_19690		0	99.8127	CD196_RS10060
CD630_19700		0	99.842	CD196_RS10065
CD630_19710		0	99.9074	CD196_RS10070
CD630_19720		0	99.8515	CD196_RS10075	pepV
CD630_19730		0	99.7658	CD196_RS10080
CD630_19740	hfq	6.7499e-134	100	CD196_RS10085	hfq
CD630_19750	miaA	0	99.0385	CD196_RS10090	miaA
CD630_19760	mutL	0	99.2886	CD196_RS10095	mutL
CD630_19770	mutS	0	99.6484	CD196_RS10100	mutS
CD630_19780		0	99.7234	CD196_RS10105
CD630_19790		0	99.9014	CD196_RS10110
CD630_19800		0	100	CD196_RS10115
CD630_19801		1.67269e-148	99.6564	CD196_RS10120
CD630_19810		0	99.1597	CD196_RS10130
CD630_19820		0	98.4	CD196_RS10140
CD630_19840		0	99.6732	CD196_RS10145
CD630_19850		2.10395e-173	99.41	CD196_RS10150
CD630_19860	miaB	0	99.7912	CD196_RS10155	miaB
CD630_19870		0	99.7216	CD196_RS10160
CD630_19880		0	99.8188	CD196_RS10170
CD630_19890		0	98.7469	CD196_RS10175
CD630_19900		0	99.177	CD196_RS10180
CD630_19901		0	99.4751	CD196_RS10185
CD630_19902	cspC	1.8973e-101	100	CD196_RS10195
CD630_19910		4.28883e-90	99.4536	CD196_RS10205
CD630_19920		0	99.6454	CD196_RS10210
CD630_19930		3.73181e-170	99.3994	CD196_RS10220
CD630_19940		0	99.0654	CD196_RS10225
CD630_19941		4.02187e-150	99.6599	CD196_RS10230
CD630_19950		0	99.5516	CD196_RS10240
CD630_19960		0	99.3961	CD196_RS10245
CD630_19981		4.61158e-103	99.5169	CD196_RS10255
CD630_19990	fldX	0	99.5338	CD196_RS10260
CD630_20000	isp	0	99.787	CD196_RS10265
CD630_20140	ilvD	0	99.3961	CD196_RS10270	ilvD
CD630_20141		2.24879e-153	99.6667	CD196_RS10275
CD630_20150		0	99.8532	CD196_RS10280
CD630_20160		1.20503e-130	99.6124	CD196_RS10285
CD630_20170		0	100	CD196_RS10290
CD630_20180		0	99.3311	CD196_RS10300
CD630_20190		0	99.3697	CD196_RS10305
CD630_20200	clpB	0	99.6917	CD196_RS10310	clpB
CD630_20210		0	100	CD196_RS10315
CD630_20220		0	99.0123	CD196_RS10320
CD630_20230		0	99.7333	CD196_RS10325
CD630_20240		0	99.2982	CD196_RS10330
CD630_20250		0	99.374	CD196_RS10335
CD630_20260		0	99.5169	CD196_RS10340
CD630_20270		0	99.5895	CD196_RS10345
CD630_20280		0	99.7139	CD196_RS10350
CD630_20290		0	99.6764	CD196_RS10355
CD630_20300	argF	0	99.609	CD196_RS10360	argF
CD630_20310	argM	0	99.5791	CD196_RS10365
CD630_20320	argB	0	99.6516	CD196_RS10370	argB
CD630_20330	argJ	0	99.179	CD196_RS10375	argJ
CD630_20340	argC	0	98.9372	CD196_RS10380
CD630_20420		0	99.4624	CD196_RS10395
CD630_20430		0	99.2847	CD196_RS10400
CD630_20440		0	96.1538	CD196_RS10405
CD630_20450		7.66308e-107	99.0741	CD196_RS10410
CD630_20460		1.58416e-142	98.9474	CD196_RS10420
CD630_20470		0	85.4599	CD196_RS16570
CD630_20480		0	99.6564	CD196_RS10425
CD630_20490		0	99.4819	CD196_RS10430
CD630_20500	rluB	0	99.7211	CD196_RS10435
CD630_20510		0	99.4475	CD196_RS10440
CD630_20520		0	99.697	CD196_RS10445
CD630_20530	lysA	0	99.6133	CD196_RS10450	lysA
CD630_20540	lysC	0	99.9162	CD196_RS10455
CD630_20550		0	99.8382	CD196_RS10465
CD630_20560		0	99.8825	CD196_RS10470
CD630_20570		0	99.6454	CD196_RS10475
CD630_20580		0	100	CD196_RS10480
CD630_20590	glnS	0	99.8799	CD196_RS10485
CD630_20600		0	100	CD196_RS10490
CD630_20610		0	99.687	CD196_RS10495
CD630_20620		0	99.8999	CD196_RS10500
CD630_20630		0	99.8264	CD196_RS10505
CD630_20640		3.67283e-131	98.8636	CD196_RS10510
CD630_20650		0	99.4709	CD196_RS10515
CD630_20660		0	99.8203	CD196_RS10520
CD630_20670		0	99.5807	CD196_RS10525
CD630_20680		0	99.877	CD196_RS10530
CD630_20690		0	99.2157	CD196_RS10535
CD630_20700		0	99.4737	CD196_RS10540	mocA
CD630_20710		0	99.4467	CD196_RS10545	yqeC
CD630_20720		0	99.4523	CD196_RS10550	tnpB
CD630_20730	xdhA	0	99.4798	CD196_RS10555
CD630_20740		0	99.3711	CD196_RS10560
CD630_20750	pbuX	0	99.7057	CD196_RS10565
CD630_20760		0	96.4286	CD196_RS10570
CD630_20770	pyrD	0	99.8158	CD196_RS10575
CD630_20780		0	99.6956	CD196_RS10580
CD630_20790	xdhA	0	99.6946	CD196_RS10585
CD630_20800		0	99.4969	CD196_RS10590
CD630_20810	xdhC1	0	99.3289	CD196_RS10595
CD630_20820		0	99.7157	CD196_RS10600
CD630_20830		0	99.4894	CD196_RS10605	hydA
CD630_20840		0	99.6633	CD196_RS10610
CD630_20850	dpaL	0	98.2716	CD196_RS10615	dpaL
CD630_20860		0	99.7024	CD196_RS10620
CD630_20870		0	99.143	CD196_RS10625
CD630_20880	xdhC2	0	99.5754	CD196_RS10630
CD630_20890		0	99.6416	CD196_RS10635
CD630_20900		0	100	CD196_RS10640
CD630_20910		0	100	CD196_RS10645
CD630_20920		0	99.5197	CD196_RS10650
CD630_20930		0	99.212	CD196_RS10655
CD630_20940		0	99.6899	CD196_RS10660
CD630_20950		0	99.5851	CD196_RS10665
CD630_20960		0	100	CD196_RS10670
CD630_20970		0	99.4012	CD196_RS10675
CD630_20980		1.68789e-161	100	CD196_RS10680
CD630_20990	xdhA	0	99.8234	CD196_RS10685
CD630_21000	xdhC	0	100	CD196_RS10690
CD630_21010	xdhB	0	99.8733	CD196_RS10695
CD630_21020		0	99.7636	CD196_RS10700
CD630_21021		2.20428e-80	100	CD196_RS10705
CD630_21030		0	99.723	CD196_RS10710
CD630_21040		0	95.3634	CD196_RS10715
CD630_21050		0	99.435	CD196_RS10720
CD630_21060		0	99.4764	CD196_RS10725
CD630_21070		0	99.7821	CD196_RS10730
CD630_21080		0	99.1834	CD196_RS10735
CD630_21090		0	99.5699	CD196_RS10740
CD630_21100		0	99.8519	CD196_RS10745	fsa
CD630_21110		0	99.3464	CD196_RS10750
CD630_21120		1.16696e-112	100	CD196_RS10755
CD630_21130		0	99.061	CD196_RS10760
CD630_21140		0	99.5516	CD196_RS10765
CD630_21150		0	99.8002	CD196_RS10770
CD630_21151		1.3853e-96	100	CD196_RS10775
CD630_21152		6.61435e-121	99.5833	CD196_RS10780
CD630_21160	bipA	0	99.8904	CD196_RS10785	typA
CD630_21170	trxB	0	100	CD196_RS10790	trxB
CD630_21180	thrC	0	99.6626	CD196_RS10795
CD630_21190	thrB	0	99.5526	CD196_RS10800
CD630_21200		0	100	CD196_RS10805
CD630_21210		0	98.6355	CD196_RS10810
CD630_21220		0	99.8932	CD196_RS10815
CD630_21230		0	99.2525	CD196_RS10820
CD630_21240		0	99.8921	CD196_RS10825
CD630_21250		0	99.4286	CD196_RS10830
CD630_21251		2.01347e-114	100	CD196_RS10835
CD630_21260		0	99.3778	CD196_RS10845
CD630_21270		0	100	CD196_RS10850
CD630_21280	ispG	0	99.2424	CD196_RS10855	ispG
CD630_21290		0	99.1045	CD196_RS10860	rseP
CD630_21300	dxr	0	98.961	CD196_RS10865
CD630_21320		4.5368e-103	100	CD196_RS10870
CD630_21330		0	99.1364	CD196_RS10875
CD630_21340		0	99.5585	CD196_RS10880
CD630_21350	cdsA	0	100	CD196_RS10890
CD630_21360	uppS	0	100	CD196_RS10895
CD630_21361		4.5368e-103	100	CD196_RS10900
CD630_21370	frr	0	99.4624	CD196_RS10905	frr
CD630_21380	pyrH	0	99.7163	CD196_RS10910
CD630_21390	tsf	0	100	CD196_RS10915
CD630_21400	rpsB	0	100	CD196_RS10920	rpsB
CD630_21410		0	99.4937	CD196_RS10925
CD630_21420		0	99.4334	CD196_RS10930
CD630_21430		0	99.845	CD196_RS10935
CD630_21440		0	99.359	CD196_RS10940	ytaF
CD630_21450		0	99.7384	CD196_RS10945
CD630_21460		0	99.0637	CD196_RS10950
CD630_21480		0	99.3846	CD196_RS10955
CD630_21490		0	99.5238	CD196_RS10960
CD630_21500		0	99.8413	CD196_RS10965
CD630_21510		0	99.8277	CD196_RS10975
CD630_21520		0	99.6158	CD196_RS10980
CD630_21530		4.99308e-129	100	CD196_RS10985
CD630_21540		0	99.5037	CD196_RS10990	hydF
CD630_21550	bioB	0	99.5396	CD196_RS10995	hydE
CD630_21560	thiH	0	99.9274	CD196_RS11000	hydG
CD630_21570		0	99.7669	CD196_RS11005
CD630_21580	gabT	0	99.3939	CD196_RS11010
CD630_21590		0	99.2366	CD196_RS11015
CD630_21600		0	99.1667	CD196_RS11020
CD630_21610		4.05196e-163	99.6855	CD196_RS11025
CD630_21620		0	100	CD196_RS11030
CD630_21630		0	99.25	CD196_RS11035
CD630_21631		1.77167e-82	95.2381	CD196_RS11040
CD630_21640	ldh	0	98.8648	CD196_RS11045
CD630_21650		0	99.7347	CD196_RS11050
CD630_21660	msrAB	0	99.3711	CD196_RS11055	msrA
CD630_21670		0	98.8962	CD196_RS11060
CD630_21680	hcp	0	99.1839	CD196_RS11065	hcp
CD630_21690		0	99.5868	CD196_RS11070
CD630_21700		0	99.1228	CD196_RS11075
CD630_21710		0	99.0566	CD196_RS11085
CD630_21720		0	97.8667	CD196_RS11090
CD630_21730		0	97.619	CD196_RS11095
CD630_21740		0	96.2406	CD196_RS11100
CD630_21750		0	97.8723	CD196_RS11105
CD630_21760		0	98.9537	CD196_RS11110
CD630_21770		0	97.6368	CD196_RS11115
CD630_21780		0	99.2908	CD196_RS11120
CD630_21790		0	98.8522	CD196_RS11125
CD630_21800		0	100	CD196_RS11130
CD630_21810		0	99.3464	CD196_RS11135
CD630_21830	csdA	0	99.5315	CD196_RS11140
CD630_21840		0	100	CD196_RS11145
CD630_21850		0	99.4726	CD196_RS11150
CD630_21860		0	94.1057	CD196_RS11155
CD630_21870		0	99.5526	CD196_RS11165
CD630_21880	mapA	0	99.4313	CD196_RS11170
CD630_21890	pgmB	0	99.7063	CD196_RS11175	pgmB
CD630_21900		0	99.6285	CD196_RS11180
CD630_21910		0	99.635	CD196_RS11185
CD630_21920		6.74155e-180	99.1525	CD196_RS11190
CD630_21930		0	99.8614	CD196_RS11195
CD630_21940		0	99.7525	CD196_RS11200
CD630_21950	ftnA	0	99.8062	CD196_RS11205
CD630_21960		0	99.619	CD196_RS11210
CD630_21970		0	99.8148	CD196_RS11215
CD630_21980		0	99.7301	CD196_RS11220
CD630_21990		0	99.619	CD196_RS11225	vorB
CD630_21991		2.77379e-119	99.5781	CD196_RS11230
CD630_22000	hisC	0	99.4565	CD196_RS11235
CD630_22010		0	99.7205	CD196_RS11240
CD630_22020		0	99.5604	CD196_RS11245
CD630_22030		0	100	CD196_RS11250
CD630_22040		0	99.2337	CD196_RS11255
CD630_22050		0	99.4859	CD196_RS11260
CD630_22060	aldH	0	99.1941	CD196_RS11265
CD630_22070		0	98.6667	CD196_RS11270
CD630_22080		0	99.5984	CD196_RS11275
CD630_22090		0	99.5283	CD196_RS11280	hflX
CD630_22100		0	99.509	CD196_RS11285
CD630_22110		0	99.7775	CD196_RS11290
CD630_22120		0	99.7835	CD196_RS11295
CD630_22130	cynT	0	99.6473	CD196_RS11305
CD630_22140	SinR	4.06158e-176	100	CD196_RS11310
CD630_22150		4.05196e-163	99.6855	CD196_RS11315
CD630_22160		0	99.41	CD196_RS11320
CD630_22170	aroD	0	99.6094	CD196_RS11325
CD630_22260	sat	0	99.3681	CD196_RS11330
CD630_22270		0	100	CD196_RS11335
CD630_22280		0	99.8752	CD196_RS11340
[truncated: 1,348 more rows]

## Sheet: Non-consensus
Table S3: Consensus and non-consensus genome of C. difficile 630 and CD196
Each gene of C. difficile 630 was compared to each gene annotated in the CD196 genome via BLAST. Genes that met the designated cut-off criteria (80% identity cutoff with manual curation in the 80-90% range; <1E-70 p-value cutoff) were included in the "consensus genome". Genes that did not meet the criteria are part of the "non-consensus" genome.
Locus tag	Name	Lowest E-value	Greatest identity %
CD630_00511		0.000739002	83.3333
CD630_00941	rpmJ	1.67404e-54	100
CD630_01111		0.00190774	80
CD630_01811		0.0786612	95
CD630_01981		0.00698732	100
CD630_02120		7.55189e-05	85
CD630_02150		0.0252342	95.4545
CD630_02160		0.0218526	100
CD630_02410		0.000261535	90.3226
CD630_02420		0.0416309	84.375
CD630_02430		0.00032387	82.9268
CD630_02440		0.0022993	85.7143
CD630_03181		0.0811193	95
CD630_03560	xis	0.0426792	95.2381
CD630_03580		0.01557	89.6552
CD630_03590		1.15655e-38	72.2034
CD630_03600		0.00676824	81.5789
CD630_03610		0.0187843	100
CD630_03620		0.519419	79.4872
CD630_03630		0.0374506	89.2857
CD630_03640		4.38506e-28	64.3625
CD630_03650		0.0135985	90
CD630_03660		2.73863e-82	70.0752
CD630_03670		1.48975e-09	94.4444
CD630_03680		1.2838e-21	75.5245
CD630_03690		9.17347e-43	77.2321
CD630_03700		3.67886e-09	70
CD630_03760		5.07658e-101	76.3527
CD630_03770		6.21191e-05	91.3043
CD630_03780		6.84679e-27	76.875
CD630_03800		1.78389e-23	77.037
CD630_03820		0.0252342	100
CD630_03850		8.64459e-77	79.2049
CD630_03851		1.43068e-45	84.3023
CD630_03901		5.60678e-11	94.8718
CD630_04080		0.00920445	92.3077
CD630_04081		0.211757	100
CD630_04090		0.0506811	95.4545
CD630_04100		0.0159033	100
CD630_04110		0.00890254	90
CD630_04120		0.00967439	92.3077
CD630_04121		0.205916	94.7368
CD630_04130		0.00555688	92
CD630_04140		0.013034	91.6667
CD630_04150		0.0563123	85.2941
CD630_04160		0.00463394	92
CD630_04170		0.0246302	95.4545
CD630_04180		0.0453819	92
CD630_04190		0.000951142	96.4286
CD630_04191		0.178431	95
CD630_04200		0.0291048	89.2857
CD630_04210		2.82826e-09	64.9254
CD630_04220		0.05229	91.6667
CD630_04230		0.0136665	82.9268
CD630_04240		0.00349982	80.4878
CD630_04250		0.0875231	87.0968
CD630_04260		0.00630677	92
CD630_04270		0.0136387	95.4545
CD630_04280		0.00148988	82.5
CD630_04290		0.0111208	86.6667
CD630_04300		0.0448488	91.6667
CD630_04310		0.00795938	85.2941
CD630_04320		4.21997e-07	90.4762
CD630_04330		5.23668e-25	65.2027
CD630_04340		0.0254787	77.551
CD630_04341		0.00026387	84.0909
CD630_04350		0.0310729	100
CD630_04351		0.00223289	95.6522
CD630_04352		0.0293127	95.2381
CD630_04360		0.00274341	96
CD630_04370		1.00117e-16	72.8571
CD630_04401		0.0974003	88
CD630_04520		0.000931767	87.5
CD630_04530		0.0406253	76.4706
CD630_04532		2.72913	100
CD630_04960		0.238737	88
CD630_04970		1.26321e-37	70.7006
CD630_04980		1.17817e-139	70.3248
CD630_04990		1.52519e-80	67.8571
CD630_04991		0.163698	90.9091
CD630_05000		9.12521e-22	65.1709
CD630_05010		1.56427e-36	69.086
CD630_05020		0	71.0057
CD630_05040		1.98229e-78	77.7778
CD630_05060		0.00992174	100
CD630_05070		0.060938	95.4545
CD630_05071		1.1859	94.1176
CD630_05080	tetM	0.036357	76.3636
CD630_05081		0.000954085	85.2941
CD630_05090		0.0222141	81.0811
CD630_05091		0.459683	94.4444
CD630_05100		1.15003	82.7586
CD630_05101		0.597074	94.7368
CD630_05102		1.15667	90
CD630_05103		0.0974003	95
CD630_05110	tndX	0.0302559	84.8485
CD630_05130		1.55411e-70	90.4762
CD630_05211		0.112133	81.25
CD630_05821		1.42589	100
CD630_05822		1.76786e-68	100
CD630_05830		1.04959e-06	80
CD630_05840		2.87986e-07	95.6522
CD630_05850		0.00797587	92.3077
CD630_05860		0.129321	85.7143
CD630_05990		0.00419629	89.2857
CD630_06052		0.0300162	100
CD630_06080		0.0368041	100
CD630_06140		0.0029836	84.8485
CD630_06230		0.00229064	100
CD630_06320		0.670615	100
CD630_06380		0.0100107	79.5455
CD630_06512		0.00718888	95.4545
CD630_06620		0.314249	100
CD630_07141		1.85246e-48	90.1515
CD630_09040		6.0029e-41	69.0476
CD630_09050		1.74026e-05	82.6087
CD630_09060		0.0022426	90
CD630_09070		6.36422e-09	76.4706
CD630_09071		0.0391617	81.8182
CD630_09080		1.37962e-110	71.9144
CD630_09090		5.45991e-07	85.7143
CD630_09100		0.0404242	95.4545
CD630_09110		0.00338783	83.7838
CD630_09120		0.0206034	84.375
CD630_09130		0.136688	75
CD630_09140		0.0132356	95.4545
CD630_09150		0.00121196	87.0968
CD630_09160		0.00944977	83.3333
CD630_09170		0.000397046	92.8571
CD630_09180		3.02556e-05	88.5714
CD630_09190		0.0543447	95.2381
CD630_09200		0.0564529	88.4615
CD630_09210		0.0220128	95.4545
CD630_09220		0.000161887	85
CD630_09230		0.00839822	79.4872
CD630_09231		0.00920445	82.3529
CD630_09240		0.0356442	95.2381
CD630_09241		0.085123	81.25
CD630_09250		0.0210061	86.2069
CD630_09260		0.00486467	81.5789
CD630_09270		0.0702461	92.3077
CD630_09280		8.51065e-05	72.619
CD630_09290		0	75
CD630_09300		0.000317095	76.1905
CD630_09301		0.124411	95
CD630_09310		0.0234221	86.2069
CD630_09320		0.00245146	85.7143
CD630_09330		0.0110185	85.2941
CD630_09340		0.00124501	95.8333
CD630_09341		0.265975	94.7368
CD630_09350		0.00430874	84.2105
CD630_09360		0.00740276	84.8485
CD630_09370		0.003863	89.6552
CD630_09380		6.03202e-24	67.1916
CD630_09390		0.000954085	87.8788
CD630_09400		0.0106598	89.2857
CD630_09410		0.00567224	100
CD630_09420		0.0483073	91.3043
CD630_09461		0.00115262	92.8571
CD630_09531		0.0029836	78.5714
CD630_09561		0.0405687	91.3043
CD630_09562		0.0328302	91.3043
CD630_09570		0.0103141	86.6667
CD630_09580		7.06605e-05	83.3333
CD630_09670		4.1864e-64	93.3333
CD630_09690		8.29402e-55	85.2459
CD630_09700		0.0490108	100
CD630_09720		0.000102496	72.3404
CD630_09730		3.78685e-30	75.6906
CD630_09750		0.00315314	80.4878
CD630_09760		0.000645535	76.1905
CD630_09770		0.00374744	83.3333
CD630_09771		0.0998558	82.0513
CD630_09772		8.07183e-11	74.2857
CD630_09780		1.36226e-05	81.0345
CD630_10060		0.00202177	94.4444
CD630_10521		0.000314696	82.9268
CD630_10920	xis	0.51994	84.6154
CD630_10921		2.34068	100
CD630_10940		0.341754	95
CD630_10950		0.00118245	84
CD630_10960		0.000355038	71.6049
CD630_10970		2.55818e-133	72.4435
CD630_10980		1.08074e-55	68.4492
CD630_10990		8.63494e-62	68.3688
CD630_10991		1.34134e-40	79.4737
CD630_11000		0.0222141	87.8788
CD630_11010		0.0206034	95.4545
CD630_11020		0.309693	95.2381
CD630_11030		2.08399	86.9565
CD630_11040		0.00218703	87.8788
CD630_11041		3.41639	94.4444
CD630_11042		1.84468	100
CD630_11050		0.935294	91.3043
CD630_11060	topB	0.0396378	84.8485
CD630_11061		0.477088	94.7368
CD630_11070		2.02674	94.7368
CD630_11071		0.0157714	84.8485
CD630_11080		0.447827	83.871
CD630_11090		0.764428	95
CD630_11100		1.95902	95
CD630_11110		0.312321	88
CD630_11120		0.690925	83.3333
CD630_11130		6.7518	100
CD630_11150		1.43825	88
CD630_11160		0.371187	88.4615
CD630_11170		0.161243	86.2069
CD630_11180		0.0182657	78
CD630_12331		0.107222	95.4545
CD630_12334		0.00544801	91.6667
CD630_12341		0.000513452	83.3333
CD630_12371		0.00665868	89.6552
CD630_12382		2.37628e-55	87.2832
CD630_13011		0.0974003	83.3333
CD630_13151		0.0639122	95
CD630_13580		0.00757581	92.5926
CD630_13651		0.1195	100
CD630_14182		0.107222	86.2069
CD630_14240		0.0104138	95.4545
CD630_14281		0.000178547	79.1667
CD630_14760		7.59693e-146	69.8824
CD630_15071		0.00246388	82.8571
CD630_15461		0.0104138	86.2069
CD630_15710	tlpA	2.85722e-31	89.3617
CD630_16560		0.00944977	86.6667
CD630_16601	tlpA	2.17683e-46	100
CD630_16671		0.0029836	68.3673
CD630_17151		0.0064569	91.6667
CD630_17430		9.45128e-11	74.7475
CD630_17440		0.00210087	92.5926
CD630_17450		0.0276502	80.4878
CD630_17452		0.0504178	88.4615
CD630_17591		1.78074e-61	97.7778
CD630_17671		3.00634e-10	100
CD630_18311		0.0314232	88.4615
CD630_18441		0.0191941	89.6552
CD630_18450		0.017382	100
CD630_18460		0.00272391	92.3077
CD630_18470		0.00543132	92.8571
CD630_18480		5.99848e-05	93.5484
CD630_18490		0.0329036	83.7838
CD630_18500		0.00463891	95.8333
CD630_18510		0.0676966	91.3043
CD630_18520		0.013034	91.6667
CD630_18530		0.196549	95.2381
CD630_18540		0.0159727	84.375
CD630_18550		0.0859677	100
CD630_18560		0.0460718	85.2941
CD630_18570		0.000964678	96.1538
CD630_18571		0.17352	100
CD630_18580		0.00243631	96
CD630_18590		1.05399e-14	67.0769
CD630_18591		0.0110185	86.2069
CD630_18600		0.0196486	86.6667
CD630_18610		0.0524911	88.8889
CD630_18620		0.0140719	92.5926
CD630_18630		0.148816	95.2381
CD630_18640		0.00402305	86.4865
CD630_18650		0.0306588	86.6667
CD630_18660		0.0699882	91.6667
CD630_18670		0.0294622	83.3333
CD630_18680		0.00123447	90.625
CD630_18690		0.00205835	90
CD630_18700		0.000148321	82.9268
CD630_18710		0.00622789	92.8571
CD630_18711		0.374242	90.4762
CD630_18720		3.20898e-43	66.9342
CD630_18730	vexP1	0.0019733	92.5926
CD630_18740	vexP2	2.057e-12	77.7778
CD630_18750	vexP3	0.000174777	77.4194
CD630_18760	vncR	0.0121003	92
CD630_18770	vncS	0.000167408	88.2353
CD630_18780		0.00746044	83.7838
CD630_18781		0.0311193	95.6522
CD630_18782		0.0307197	83.871
CD630_18820		1.0533e-121	71.4286
CD630_18830		6.77477e-39	74.1573
CD630_18840		0.00498004	87.5
CD630_18850		0.000372654	87.8788
CD630_18860		0.0333852	88.8889
CD630_18870	csfU	0.0329829	84.375
CD630_18880	rsiU	0.0141747	95.6522
CD630_18890		4.05848e-48	88.8889
CD630_18900		0.00191661	87.5
CD630_19000		0.000178547	92.5926
CD630_19020		0.597074	100
CD630_19030		0.00985311	86.6667
CD630_19060		1.71406e-06	91.6667
CD630_19260		1.37097e-43	100
CD630_19871		0.0029836	75.4098
CD630_19903		0.0104138	86.2069
CD630_19921		0.00960756	91.6667
CD630_19942		0.000623189	80.4878
CD630_19970		2.8477	94.7368
CD630_19980		0.148114	95.6522
CD630_20010		3.99511e-25	70.9163
CD630_20020		0.0789403	81.8182
CD630_20021		4.05329e-21	80.5556
CD630_20030	effD	0.0249031	92
CD630_20040	effR	0.0034668	95.8333
CD630_20050		1.21129e-50	71.5385
CD630_20051		0.0218325	77.551
CD630_20052		6.02553e-37	72.8302
CD630_20060		0.0550474	95.6522
CD630_20061		0.0257952	100
CD630_20070	ermB	0.167067	83.871
CD630_20071		1.15667	94.4444
CD630_20080		0.00480399	92.3077
CD630_20090		0.0550474	95.6522
CD630_20091		0.0257952	100
CD630_20100	ermB	0.167067	83.871
CD630_20101	ermC	0.00504446	91.6667
CD630_20102		0.0300162	90
CD630_20103		6.67439e-61	71.5247
CD630_20120	hydD	0.00434175	95.8333
CD630_20130	hydR	0.141796	90.9091
CD630_20131		0.00678576	91.6667
CD630_20171		0.00799511	91.6667
CD630_20350		0.000481436	87.8788
CD630_20360		0.00751414	92.3077
CD630_20370		0.00991074	89.2857
CD630_20380		0.0871213	88.8889
CD630_20390		0.140392	95.2381
CD630_20400		6.85384e-07	75.641
CD630_20410		0.277982	100
CD630_20432		0.00718888	79.5455
CD630_20451		0.000240169	96
CD630_20541		2.17181e-19	100
CD630_20751		0.568984	100
CD630_21261		0.838503	94.4444
CD630_21501		0.000221208	85.7143
CD630_21820		0.00509541	87.5
CD630_22121		0.00678576	83.3333
CD630_22190		3.74737e-98	72.4884
CD630_22200		0.040022	88.8889
CD630_22210		0.280434	95
CD630_22220		0.00496908	100
CD630_22221		0.0737449	80
CD630_22222		0.0020019	82.8571
CD630_22230		0.0316769	87.0968
CD630_22240		0.0140418	91.6667
CD630_22250		4.57059e-49	73.4568
CD630_22841		1.13534e-70	100
CD630_22910		0.605644	100
CD630_22920		0.00751813	90
CD630_22930		0.00150944	82.0513
CD630_22950		0.00243493	87.8788
CD630_22951		3.72443e-60	83.5681
CD630_22952		0.00940601	76.4706
CD630_22970		6.58936e-22	96.7742
CD630_22980		0.0191941	95.4545
CD630_22990		0.00141893	76.6667
CD630_22991		0.00880134	87.0968
CD630_23000		1.07391e-75	79.0123
CD630_23010		9.17024e-69	82.2835
CD630_23011		0.0328302	91.3043
CD630_23021		9.31689e-37	98.8095
CD630_23051		2.12706e-05	100
CD630_23090		0.0104138	95.4545
CD630_23591		0.0300162	80.5556
CD630_23880		1.18737e-08	77.7778
CD630_24591		0.0064569	92.3077
CD630_25171		0.391383	94.7368
CD630_25190		2.72772e-26	80.916
CD630_25201		2.90762e-55	97.5806
CD630_25270		0.000974335	86.4865
CD630_25280		0.0126765	79.0698
CD630_25510		0.0211283	85.7143
CD630_25540	tlpA	2.17683e-46	100
CD630_26811		0.00718888	84.375
CD630_26871		0.000235429	80.9524
CD630_27530		2.83753e-05	90.9091
CD630_27540		0.00019727	81.8182
CD630_27991		1.13534e-70	100
CD630_28890		0.0998558	82.0513
CD630_28900		0.00374744	83.3333
CD630_28910		0.000645535	76.1905
CD630_28920		0.00315314	80.4878
CD630_28930		3.78685e-30	75.6906
CD630_28940		0.000102496	72.3404
CD630_28950		0.0490108	100
CD630_28970		4.1864e-64	93.3333
CD630_29060		7.06605e-05	83.3333
CD630_29070		0.0103141	86.6667
CD630_29071		0.0328302	91.3043
CD630_29101		0.0029836	78.5714
CD630_29190		0.00115262	92.8571
CD630_29240		0.0483073	91.3043
CD630_29250		0.00567224	100
CD630_29260		0.0112936	89.2857
CD630_29270		0.00177015	87.5
CD630_29280		0.0140594	100
CD630_29290		1.4186e-25	67.4541
CD630_29300		0.0137713	92
CD630_29310		0.0258382	74.1935
CD630_29320		0.00722971	100
CD630_29330		0.0204021	91.6667
CD630_29340		0.00192261	89.6552
CD630_29341		0.00292585	100
CD630_29350		3.3647e-13	64.4986
CD630_29360		0	75.0495
CD630_29370		0.00486467	81.5789
CD630_29380		0.000161887	85
CD630_29390		0.0768321	83.871
CD630_29400		0.0564529	86.6667
CD630_29410		4.77664e-18	91.8033
CD630_29420		0.434235	94.7368
CD630_29430		7.08444e-14	76.2376
CD630_29440		0.000256115	87.8788
CD630_29450		0.00933453	86.6667
CD630_29460		0.00162513	95.8333
CD630_29470		0.161243	95
CD630_29471		0.01122	95.4545
CD630_29480		4.21283e-155	75.6066
CD630_29490		0.0134372	86.2069
CD630_29500		0.00238535	85.7143
CD630_29510		5.84302e-05	93.1034
CD630_29520		0.00210087	88.4615
CD630_29721		0.0102122	84.2105
CD630_30941		0.0900339	86.2069
CD630_31201		0.000755547	87.0968
CD630_31381		3.2256e-22	91.3043
CD630_31382		3.05192e-27	89.6552
CD630_31410		3.40419e-64	73.4597
CD630_31450		0.000131227	93.3333
CD630_31460		2.26947e-31	66.7347
CD630_31461		2.96789e-23	71.8593
CD630_31470		0.00252136	92.5926
CD630_31480		0.049694	73.4375
CD630_31490		0.0055091	90
CD630_31500		0.000852328	90.3226
CD630_31501		0.00819666	78.4314
CD630_31531		9.69538e-33	84.4262
CD630_31871		0.0293127	80
CD630_32060		0.00561456	92
CD630_32460		4.72208e-14	95.6522
CD630_32471		0.0272022	100
CD630_32561		0.0232411	95.2381
CD630_33151		0.0102122	87.0968
CD630_33260		0.0222555	86.6667
CD630_33270		0.141599	100
CD630_33271		9.5256	94.1176
CD630_33280		0.0146465	81.5789
CD630_33290		0.00769118	92
CD630_33300		0.0224155	89.6552
CD630_33310		0.00369792	87.0968
CD630_33320		2.99926e-41	68.9189
CD630_33330		0.014966	91.6667
CD630_33331		1.57504e-27	100
CD630_33340		0.00861412	83.7838
CD630_33350		5.19975e-09	64.6526
CD630_33360		9.71735e-95	69.4477
CD630_33370		7.10446e-158	70.3673
CD630_33380		0	71.3531
CD630_33390		3.92789e-44	70.8108
CD630_33400		7.01546e-17	64.4397
CD630_33410		1.09011	100
CD630_33420		0.0323796	88.8889
CD630_33421		1.63409e-39	75.6757
CD630_33430		1.31885e-67	68.1752
CD630_33440		2.61797e-135	75.5102
CD630_33450		6.81387e-41	71.2074
CD630_33460		3.10258e-25	68.3871
CD630_33470		0.0125037	92
CD630_33480		0.000392981	86.4865
CD630_33581		0.197336	100
CD630_33682		0.442806	94.7368
CD630_33700		0.000783293	100
CD630_33701		0.0511213	95.2381
CD630_33710		0.0922923	88.4615
CD630_33720		0.275529	83.871
CD630_33722		0.0100107	91.6667
CD630_33730	mgtA	0.00431038	75
CD630_33740		0.236284	90.9091
CD630_33741		0.171064	100
CD630_33750	mgtC	0.534119	90.9091
CD630_33760		4.46893e-13	74.7664
CD630_33770	mgtA	0.0505564	95.6522
CD630_33780		0.537081	94.7368
CD630_33781		0.0136387	92.3077
CD630_33850		3.00052e-91	74.9499
CD630_33860		9.84347e-09	83.3333
CD630_33861		1.23793e-23	74.6835
CD630_33870		0.0012392	88.2353
CD630_33872		7.27015e-11	80.9524
CD630_33880		2.53227e-166	72.9839
CD630_33900		5.32704e-36	69.4087
CD630_33910		3.45183e-12	82.0896
CD630_34392		0.0811193	81.25
CD630_34532		0.0286092	89.2857
CD630_34540		5.95962e-05	80.8511
CD630_35701		0.000772092	95.8333
CD630_35871		0.000159586	90
CD630_36250		1.89266e-13	71.1656
CD630_36320		0.000785144	78.7234
CD630_36330		0.00123447	93.1034
CD630_36340		1.58111e-08	71.6667
CD630_36341		0.0250916	89.2857
CD630_36800	rpmH	1.95178e-67	100
